# Supplementary material for: Use of Factorial Design for Calculation of Second Hyperpolarizabilities
Source: Nanomaterials (Basel). 2025 Aug 23;15(17):1302. doi: 10.3390/nano15171302 (PMC12430289; doi:10.3390/nano15171302)
Supplement: Supplementary file 1 [file nanomaterials-15-01302-s001.zip]

Archive with 28 entries (28 files):
- biblio.bib
- Definitions/journalnames.tex
- Definitions/logo-mdpi.eps
- Definitions/logo-orcid.pdf
- Definitions/logo-updates.eps
- Definitions/mdpi.bst
- Definitions/mdpi.cls
- Definitions/mdpi_apacite.bst
- Definitions/mdpi_apacite.sty
- Definitions/mdpi_chicago.bst
- figs/FigS1.pdf
- figs/FigS2.pdf
- figs/FigS3.pdf
- figs/FigS4.pdf
- figs/FigS5.pdf
- figs/FigS6.pdf
- heatmaps_for_SI.7z
- nanomaterials-3796781-supp2.xlsx
- nanomaterials-3796781-supplementary.aux
- nanomaterials-3796781-supplementary.bbl
- nanomaterials-3796781-supplementary.blg
- nanomaterials-3796781-supplementary.log
- nanomaterials-3796781-supplementary.out
- nanomaterials-3796781-supplementary.pdf
- nanomaterials-3796781-supplementary.synctex.gz
- nanomaterials-3796781-supplementary.tex
- PlainCorrelations_Dalton_examples_set1.7z
- PlainCorrelations_examples_Gaussian.7z
