# Supplementary material for: Use of Factorial Design for Calculation of Second Hyperpolarizabilities
Source: Nanomaterials (Basel). 2025 Aug 23;15(17):1302. doi: 10.3390/nano15171302 (PMC12430289; doi:10.3390/nano15171302)
Supplement: Supplementary file 1 [file nanomaterials-15-01302-s001.zip › biblio.bib]

% 1	Y. Cui, H. Ren, J. Yu, Z. Wang and G. Qian, Dye. Pigment., 2009, 81, 53–57.

@article{1CUI200953,
title = {An indanone-based alkoxysilane dye with second order nonlinear optical properties},
journal = {Dye. Pigment.},
volume = {81},
pages = {53-57},
year = {2009},
doi = {10.1016/j.dyepig.2008.09.002},
}

% 2	M. G. Manjunatha, A. V Adhikari, P. K. Hegde, C. S. Suchand Sandeep and R. Philip, J. Electron. Mater., 2010, 39, 2711–2719.

@article{2Manjunatha2010A,
title={A New Nonlinear Optically Active Donor–Acceptor-Type Conjugated Polymer: Synthesis and Electrochemical and Optical Characterization},
author={M. Manjunatha and A. Adhikari and P. Hegde and C. S. Suchand Sandeep and R. Philip},
journal={J. Electron. Mater.},
year={2010},
volume={39},
pages={2711-2719},
doi={10.1007/S11664-010-1381-3}
}

% 3	Y. Qiu, Z. Li, N. Ma, S. Sun, M. Zhang and P. Liu, J. Mol. Graph. Model., 2013, 41, 79–88.

@article{3Qiu2013Third-order,
title={Third-order nonlinear optical properties of molecules containing aromatic diimides: effects of the aromatic core size and a redox-switchable modification.},
author={Y. Qiu and Zhuo-Huan Li and Nana Ma and Shiling Sun and Mengying Zhang and Peng-Jun Liu},
journal={J. Mol. Graph. Model.},
year={2013},
volume={41},
pages={ 79-88 },
doi={10.1016/j.jmgm.2013.01.008}
}

% 4	P. Agarwal, N. Choudhary, A. Gupta and P. Tandon, Vib. Spectrosc., 2013, 64, 134–147.
@article{4Agarwal2013Density,
title={Density functional theory studies on the structure, spectra ({FT}-{IR}, {FT}-Raman, and {UV}) and first order molecular hyperpolarizability of 2-hydroxy-3-methoxy-N-(2-chloro-benzyl)-benzaldehyde-imine: Comparison to experimental data},
author={P. Agarwal and N. Choudhary and A. Gupta and P. Tandon},
journal={Vibr. Spectrosc.},
year={2013},
volume={64},
pages={134--147},
doi={10.1016/j.vibspec.2012.11.005}
}

% 5	K. Hatua and P. K. Nandi, J. Mol. Model., 2014, 20, 2440.

@article{5Hatua2014Double,
  author    = {Kaushik Hatua and Prasanta K. Nandi},
  title     = {Double coned inverse sandwich complexes M-($\eta^{n}$\textsuperscript{4}-C\textsubscript{4}H\textsubscript{4})-M' of Gr-IA and Gr-IIA metals: theoretical study of electronic structure and second hyperpolarizability},
  journal   = {J. Mol. Model.},
  volume    = {20},
  pages     = {2440},
  year      = {2014},
  doi       = {10.1007/s00894-014-2440-0}
}

% 6	S. Altürk, D. Avcı, Ö. Tamer and Y. Atalay, Comput. Theor. Chem., 2017, 1100, 34–45.

@article{6Alturk2017Comparison,
  title={Comparison of different hybrid DFT methods on structural, spectroscopic, electronic and {NLO} parameters for a potential {NLO} material},
  author={S. Altürk and D. Avcı and Ö. Tamer and Y. Atalay},
  journal={Comput. Theor. Chem.},
  year={2017},
  volume={1100},
  pages={34--45},
  doi={10.1016/j.comptc.2016.12.007}
}

% 7	J. C. May, J. H. Lim, I. Biaggio, N. N. P. Moonen, T. Michinobu and F. Diederich, Opt. Lett., 2005, 30, 3057.

@article{7May2005Highly,
  title={Highly efficient third-order optical nonlinearities in donor-substituted cyanoethynylethene molecules},
  author={J.C. May and J.H. Lim and I. Biaggio and N.N.P. Moonen and T. Michinobu and F. Diederich},
  journal={Opt. Lett.},
  year={2005},
  volume={30},
  number={22},
  pages={3057--3059},
  doi={10.1364/OL.30.003057}
}

% 8	Y. Yu, Y. Bao, L. Lin, H. Xu, R. Liu and Z. Zhou, Opt. Mater. Express, 2019, 9, 3021.

@article{8Yu2019Large,
  title={Large third-order optical nonlinearity and ultrafast optical response in thin {Au} nanodisks},
  author={Y. Yu and Y. Bao and L. Lin and H. Xu and R. Liu and Z. Zhou},
  journal={Opt. Mater. Express},
  year={2019},
  volume={9},
  number={7},
  pages={3021--3034},
  doi={10.1364/OME.9.003021}
}

% 9	K. Yoneda, M. Nakano, K. Fukuda, H. Matsui, S. Takamuku, Y. Hirosaki, T. Kubo, K. Kamada and B. Champagne, Chem. – Eur. J., 2014, 20, 11129–11136.

@article{9Yoneda2014Third,
  title={Third-order nonlinear optical properties of one-dimensional open-shell molecular aggregates composed of phenalenyl radicals},
  author={K. Yoneda and M. Nakano and K. Fukuda and H. Matsui and S. Takamuku and Y. Hirosaki and T. Kubo and K. Kamada and B. Champagne},
  journal={Chem. Eur. J.},
  year={2014},
  volume={20},
  number={35},
  pages={11129--11136},
  doi={10.1002/chem.201402197}
}

%10	B. Sain, C. Meier and T. Zentgraf, Adv. Photonics, 2019, 1, 024002.

@article{10Sain2019Nonlinear,
  title={Nonlinear optics in all-dielectric nanoantennas and metasurfaces: a review},
  author={B. Sain and C. Meier and T. Zentgraf},
  journal={Adv. Photon.},
  year={2019},
  volume={1},
   pages={024002},
  doi={10.1117/1.AP.1.2.024002}
}

% 11	R. Sreedharan, S. Ravi, K. R. Raghi, T. K. M. M. Kumar and K. Naseema, SN Appl. Sci., 2020, 2, 578.

@article{11Sreedharan2020Growth,
title={Growth, linear- nonlinear optical studies and quantum chemistry formalism on an organic {NLO} crystal for opto-electronic applications: experimental and theoretical approach},
author={Rakhi Sreedharan and Sarath Ravi and K. R. Raghi and T. K. M. Kumar and K. Naseema},
journal={SN Appl. Sci.},
year={2020},
volume={2},
pages={1-18},
doi={10.1007/s42452-020-2360-9}
}

%12	L. Huber, S. F. Maehrlein, F. Wang, Y. Liu and X.-Y. Zhu, J. Chem. Phys., 2021, 154, 094202.

@article{12Huber2020,
title={The ultrafast Kerr effect in anisotropic and dispersive media},
author={L. Huber and S. Maehrlein and Feifan Wang and Yufeng Liu and X. Zhu},
journal={J.Chem.Phys.},
year={2020},
volume={154},
pages={094202},
doi={10.1063/5.0037142}
}

% 13	R. R. Tykwinski, U. Gubler, R. E. Martin, F. Diederich, C. Bosshard and P. Günter, J. Phys. Chem. B, 1998, 102, 4451–4465.

@article{13Tykwinski1998Structure,
  title={Structure–property relationships in third-order nonlinear optical chromophores},
  author={R.R. Tykwinski and U. Gubler and R.E. Martin and F. Diederich and C. Bosshard and P. G{\"u}nter},
  journal={J. Phys. Chem. B},
  year={1998},
  volume={102},
  number={23},
  pages={4451--4465},
  doi={10.1021/jp980829o}
}

% 14	J. Yang, Y. Song, J. Gu and H. Zheng, Opt. Commun., 2009, 282, 122–125.

@article{14Yang2009Determinations,
  title={Determinations of the transient thermal lensing effect in metal cluster polymer \{WS$_4$Cu$_4$I$_2$(bpe)$_3$\}$_n$ solution by the use of the Z-scan},
  author={J. Yang and Y. Song and J. Gu and H. Zheng},
  journal={Opt. Commun.},
  year={2009},
  volume={282},
  number={1},
  pages={122--125},
  doi={10.1016/j.optcom.2008.09.049}
}

% 15	M. Sheik-Bahae, A. A. Said, T.-H. Wei, D. J. Hagan and E. W. Van Stryland, IEEE J. Quantum Electron., 1990, 26, 760–769.

@article{15SheikBahae1990Sensitive,
  title={Sensitive measurement of optical nonlinearities using a single beam},
  author={M. Sheik-Bahae and A.A. Said and T.-H. Wei and D.J. Hagan and E.W. Van Stryland},
  journal={IEEE J. Quantum Electron.},
  year={1990},
  volume={26},
  number={4},
  pages={760--769},
  doi={10.1109/3.53394}
}


% 16	P. Zhao, M. Reichert, S. Benis, D. J. Hagan and E. W. Van Stryland, Optica, 2018, 5, 583.

@article{16Zhao2018Temporal,
  title={Temporal and polarization dependence of the nonlinear optical response of solvents},
  author={P. Zhao and M. Reichert and S. Benis and D.J. Hagan and E.W. Van Stryland},
  journal={Optica},
  year={2018},
  volume={5},
  number={5},
  pages={583--594},
  doi={10.1364/OPTICA.5.000583}
}

% 17	A. Bundulis, I. Mihailovs and M. Rutkis, J. Opt. Soc. Am. B, 2020, 37, 1806.

@article{17Bundulis2020Origin,
  title={Origin of the Kerr effect: investigation of solutions by polarization-dependent {Z}-scan},
  author={A. Bundulis and I. Mihailovs and M. Rutkis},
  journal={J. Opt. Soc. Am. B},
  year={2020},
  volume={37},
  number={6},
  pages={1806--1811},
  doi={10.1364/JOSAB.389520}
}

% 18	S. Armaković, S. J. Armaković, J. P. Šetrajčić and V. Holodkov, J. Mol. Model., 2014, 20, 2538.

@article{18Armakovic2014Aromaticity,
  title={Aromaticity, response, and nonlinear optical properties of sumanene modified with boron and nitrogen atoms},
  author={S. Armaković and S.J. Armaković and J.P. {\v{S}}etraj{\v{c}}i{\'c} and V. Holodkov},
  journal={J. Mol. Model.},
  year={2014},
  volume={20},
  number={12},
  pages={2538},
  doi={10.1007/s00894-014-2538-4}
}

% 19	C. Wang, Y. Yuan, X. Tian, J. Sun and J. Yuan, Comput. Theor. Chem., 2016, 1085, 40–45.

@article{19Wang2016Effects,
  title={The effects of exact exchange of density functionals on the evaluation of second hyperpolarizabilities of streptocyanines using sum-over-states method},
  author={C. Wang and Y. Yuan and X. Tian and J. Sun and J. Yuan},
  journal={Comput. Theor. Chem.},
  year={2016},
  volume={1085},
  pages={40--45},
  doi={10.1016/j.comptc.2016.04.006}
}

% 20	S. Lu, C. Chiu and Y. Wang, J. Chem. Phys., 2011, 135, 134104.

@article{20Lu2011Density,
  title={Density functional theory calculations of dynamic first hyperpolarizabilities for organic molecules in organic solvent: Comparison to experiment},
  author={S.-I. Lu and C.-C. Chiu and Y.-F. Wang},
  journal={J. Chem. Phys.},
  year={2011},
  volume={135},
  number={13},
  pages={134104},
  doi={10.1063/1.3644336}
}

% 21	A. Bundulis, E. Nitiss, I. Mihailovs, J. Busenbergs and M. Rutkis, J. Phys. Chem. C, 2016, 120, 27515–27522.

@article{21Bundulis2016Study,
  title={Study of structure–third-order susceptibility relation of indandione derivatives},
  author={A. Bundulis and E. Nitiss and I. Mihailovs and J. Busenbergs and M. Rutkis},
  journal={J. Phys. Chem. C},
  year={2016},
  volume={120},
  number={48},
  pages={27515--27522},
  doi={10.1021/acs.jpcc.6b07003}
}

% 22	R. Zaleśny, M. Medved’, S. P. Sitkiewicz, E. Matito and J. M. Luis, 

@article{22Zalesny2019DFT,
  author  = {Zaleśny, Robert and Medved’, Miroslav and Sitkiewicz, Sebastian P. and Matito, Eduard and Luis, Josep M.},
  title   = {Can Density Functional Theory Be Trusted for High-Order Electric Properties? The Case of Hydrogen-Bonded Complexes},
  journal = {J. Chem. Theory Comput.},
  year    = {2019},
  volume  = {15},
  number  = {6},
  pages   = {3570--3579},
  doi     = {10.1021/acs.jctc.9b00139}
}

% 23	C. C. Zhang, H. L. Xu, Y. Y. Hu, S. L. Sun and Z. M. Su, J. Phys. Chem. A, 2011, 115, 2035–2040.

@article{23Zhang2011LiAcenes,
  author  = {Zhang, Cui-Cui and Xu, Hong-Liang and Hu, Yang-Yang and Sun, Shi-Ling and Su, Zhong-Min},
  title   = {Quantum Chemical Research on Structures, Linear and Nonlinear Optical Properties of the {Li}@n-Acenes Salt (n = 1, 2, 3, and 4)},
  journal = {J. Phys. Chem. A},
  year    = {2011},
  volume  = {115},
  number  = {10},
  pages   = {2035--2040},
  doi     = {10.1021/jp110412n}
}

% 24	K. Hatua and P. K. Nandi, J. Phys. Chem. A, 2013, 117, 12581–12589.

@article{24Hatua2013BeSandwich,
  author  = {Hatua, Kaushik and Nandi, Prasanta K.},
  title   = {Beryllium-Cyclobutadiene Multidecker Inverse Sandwiches: Electronic Structure and Second-Hyperpolarizability},
  journal = {J. Phys. Chem. A},
  year    = {2013},
  volume  = {117},
  number  = {47},
  pages   = {12581--12589},
  doi     = {10.1021/jp407563f}
}

% 25	D. Paschoal and H. F. Dos Santos, J. Mol. Model., 2013, 19, 2079–2090.

@article{25Paschoal2013NLO,
  author  = {Paschoal, Diego and Dos Santos, Hélio F.},
  title   = {Assessing the Quantum Mechanical Level of Theory for Prediction of Linear and Nonlinear Optical Properties of Push-Pull Organic Molecules},
  journal = {J. Mol. Model.},
  year    = {2013},
  volume  = {19},
  number  = {5},
  pages   = {2079--2090},
  doi     = {10.1007/s00894-012-1644-4}
}

% 26	H.-P. Li, X.-P. Shen, K. Han, G. Tang and Z.-H. Zhang, Comput. Theor. Chem., 2013, 1023, 95–98.

@article{26Li2013Spirobifluorene,
  author  = {Li, Hai-Peng and Shen, Xiao-Peng and Han, Kui and Tang, Gang and Zhang, Zhao-Hui},
  title   = {Quantum Chemistry Study on the Third-Order Nonlinear Optical Properties of Spirobifluorene Derivatives},
  journal = {Comput. Theor. Chem.},
  year    = {2013},
  volume  = {1023},
  pages   = {95--98},
  doi     = {10.1016/j.comptc.2013.09.016}
}

%27	I. Brandão, T. L. Fonseca, L. R. Franco, H. C. Georg and M. A. Castro, J. Chem. Phys., 2021, 154, 094501.

@article{27Brandao2021PhenolBlue,
  author  = {Brandão, Idney and Fonseca, Tertius L. and Franco, Leandro R. and Georg, Herbert C. and Castro, Marcos A.},
  title   = {Applicability of DFT Functionals for Evaluating the First Hyperpolarizability of Phenol Blue in Solution},
  journal = {J. Chem. Phys.},
  year    = {2021},
  volume  = {154},
  number  = {9},
  pages   = {094501},
  doi     = {10.1063/5.0033134}
}

% 28	K. Y. Suponitsky, S. Tafur and A. E. Masunov, J. Chem. Phys., 2008, 129, 044109.

@article{28Suponitsky2008DFT,
  author  = {Suponitsky, Kyrill Yu. and Tafur, Sergio and Masunov, Artëm E.},
  title   = {Applicability of Hybrid Density Functional Theory Methods to Calculation of Molecular Hyperpolarizability},
  journal = {J. Chem. Phys.},
  year    = {2008},
  volume  = {129},
  number  = {4},
  pages   = {044109},
  doi     = {10.1063/1.2936121}
}

% 29	V. R. Mishra, C. W. Ghanavatkar, S. Sharma, A. Premarani, E. Mathew, I. H. Joe and N. Sekar, ChemistrySelect, 2020, 5, 10743–10753.

@article{29Mishra2020AzoNLO,
  author  = {Mishra, Virendra R. and Ghanavatkar, Chaitannya W. and Sharma, Suryapratap and Premarani, Aswathy and Mathew, Elizabeth and Joe, Isaac H. and Sekar, Nagaiyan},
  title   = {Linear and NLO Properties of Functional Group and Position Isomers of Azo and Azomethine: Comparative Photophysical-Electrochemical Properties, Z-Scan and DFT Studies},
  journal = {Chem. Select},
  year    = {2020},
  volume  = {5},
  number  = {34},
  pages   = {10743--10753},
  doi     = {10.1002/slct.202001072}
}

% 30	S. Nénon, B. Champagne and M. I. Spassova, Phys. Chem. Chem. Phys., 2014, 16, 7083–7088.

@article{30Nénon2014PCCP,
  author  = {Nénon, Sébastien and Champagne, Benoît and Spassova, Milena I.},
  title   = {Assessing Long-Range Corrected Functionals with Physically-Adjusted Range-Separated Parameters for Calculating the Polarizability and the Second Hyperpolarizability of Polydiacetylene and Polybutatriene Chains},
  journal = {Phys. Chem. Chem. Phys.},
  year    = {2014},
  volume  = {16},
  number  = {15},
  pages   = {7083--7088},
  doi     = {10.1039/C4CP00105B}
}

% 31	A. Mondal, K. Hatua, R. S. Roy and P. K. Nandi, Phys. Chem. Chem. Phys., 2017, 19, 4768–4777.

@article{31Mondal2017Lithiation,
  author  = {Mondal, Avijit and Hatua, Kaushik and Roy, Ria Sinha and Nandi, Prasanta K.},
  title   = {Successive Lithiation of Acetylene, Ethylene and Benzene: A Comprehensive Computational Study of Large Static Second Hyperpolarizability},
  journal = {Phys. Chem. Chem. Phys.},
  year    = {2017},
  volume  = {19},
  number  = {6},
  pages   = {4768--4777},
  doi     = {10.1039/C6CP07845A}
}

% 32	B. Kirtman, L. Maschio, M. Rérat and M. Springborg, in Frontiers of Quantum Chemistry, Springer Singapore, Singapore, 2018, pp. 87–115.

@inbook{32Kirtman2018,
  author    = {Bernard Kirtman and Lorenzo Maschio and Michel R{\'e}rat and Michael Springborg},
  editor    = {Marek J. W{\'o}jcik and Hiroshi Nakatsuji and Bernard Kirtman and Yukihiro Ozaki},
  title     = {Response Properties of Periodic Materials Subjected to External Electric and Magnetic Fields},
  booktitle = {Front. Quantum Chem.},
  pages     = {87--115},
  year      = {2018},
  publisher = {Springer Singapore},
  address   = {Singapore},
  doi       = {10.1007/978-981-10-5651-2_5},
    isbn      = {978-981-10-5651-2}
}

% 33	F. L. Gu, Y. Aoki, M. Springborg and B. Kirtman, Calculations on nonlinear optical properties for large systems, Springer International Publishing, Cham, 2015.

@inbook{33Gu2015,
  author    = {Feng Long Gu and Yuriko Aoki and Michael Springborg and Bernard Kirtman},
  title     = {Applications of the Elongation Method to {NLO} Properties},
  booktitle = {Calculations on Nonlinear Optical Properties for Large Systems: The Elongation Method},
  pages     = {67--83},
  year      = {2015},
  publisher = {Springer International Publishing},
  address   = {Cham},
  doi       = {10.1007/978-3-319-11068-4_5},
  isbn      = {978-3-319-11068-4}
}

% 34	R. McWeeny, Rev. Mod. Phys., 1960, 32, 335–369.

@article{34McWeeny1960DMT,
  author  = {McWeeny, R.},
  title   = {Some Recent Advances in Density Matrix Theory},
  journal = {Rev. Mod. Phys.},
  year    = {1960},
  volume  = {32},
  number  = {2},
  pages   = {335--369},
  doi     = {10.1103/RevModPhys.32.335}
}

% 35	R. McWeeny, Phys. Rev., 1962, 126, 1028–1034.

@article{35McWeeny1962Perturbation,
  author  = {McWeeny, R.},
  title   = {Perturbation Theory for the Fock--Dirac Density Matrix},
  journal = {Phys. Rev.},
  year    = {1962},
  volume  = {126},
  number  = {3},
  pages   = {1028--1034},
  doi     = {10.1103/PhysRev.126.1028}
}

% 36	J. Gerratt and I. M. Mills, J. Chem. Phys., 1968, 49, 1719–1729.

@article{36Gerratt1968PHF,
  author  = {Gerratt, J. and Mills, I. M.},
  title   = {Force Constants and Dipole-Moment Derivatives of Molecules from Perturbed Hartree--Fock Calculations. I},
  journal = {J. Chem. Phys.},
  year    = {1968},
  volume  = {49},
  number  = {4},
  pages   = {1719--1729},
  doi     = {10.1063/1.1670299}
}

% 37	J. L. Dodds, R. McWeeny, W. T. Raynes and J. P. Riley, Mol. Phys., 1977, 33, 611–617.

@article{37Dodds1977SCF,
  author  = {Dodds, J. L. and McWeeny, R. and Raynes, W. T. and Riley, J. P.},
  title   = {SCF Theory for Multiple Perturbations},
  journal = {Mol. Phys.},
  year    = {1977},
  volume  = {33},
  number  = {3},
  pages   = {611--617},
  doi     = {10.1080/00268977700100561}
}

% 38	J. L. Dodds, R. McWeeny and A. J. Sadlej, Mol. Phys., 1977, 34, 1779–1791.

@article{38Dodds1977SCP,
  author  = {Dodds, Janet L. and McWeeny, Roy and Sadlej, Andrzej J.},
  title   = {Self-Consistent Perturbation Theory},
  journal = {Mol. Phys.},
  year    = {1977},
  volume  = {34},
  number  = {6},
  pages   = {1779--1791},
  doi     = {10.1080/00268977700102961}
}

% 39	C. E. Dykstra and P. G. Jasien, Chem. Phys. Lett., 1984, 109, 388–393.

@article{39Dykstra1984AllOrders,
  author  = {Dykstra, Clifford E. and Jasien, Paul G.},
  title   = {Derivative Hartree--Fock Theory to All Orders},
  journal = {Chem. Phys. Lett.},
  year    = {1984},
  volume  = {109},
  number  = {4},
  pages   = {388--393},
  doi     = {10.1016/0009-2614(84)85607-9}
}

% 40	P. Pulay, J. Chem. Phys., 1983, 78, 5043–5051.

@article{40Pulay1983MCSCF,
  author  = {Pulay, Péter},
  title   = {Second and Third Derivatives of Variational Energy Expressions: Application to Multiconfigurational Self-Consistent Field Wave Functions},
  journal = {J. Chem. Phys.},
  year    = {1983},
  volume  = {78},
  number  = {8},
  pages   = {5043--5051},
  doi     = {10.1063/1.445372}
}

% 41	T. B. Pedersen, in Handbook of Computational Chemistry, Springer International Publishing, Cham, 2017, pp. 269–294.

@inbook{41Pedersen2017Response,
  author    = {Pedersen, Thomas Bondo},
  title     = {Introduction to Response Theory},
  booktitle = {Handbook of Computational Chemistry},
  editor    = {Leszczynski, Jerzy and Kaczmarek-Kedziera, Anna and Puzyn, Tomasz and Papadopoulos, Manthos G. and Reis, Heribert and Shukla, Manoj K.},
  publisher = {Springer International Publishing},
  address   = {Cham},
  year      = {2017},
  pages     = {269--294},
  doi       = {10.1007/978-3-319-27282-5_5}
}

% 42	K. Ahmadzadeh, M. Scott, M. Brand, O. Vahtras, X. Li, Z. Rinkevicius and P. Norman, J. Chem. Phys., 2021, 154, 024111.

@article{42Ahmadzadeh2021CubicResponse,
  author  = {Ahmadzadeh, Karan and Scott, Mikael and Brand, Manuel and Vahtras, Olav and Li, Xin and Rinkevicius, Zilvinas and Norman, Patrick},
  title   = {Efficient Implementation of Isotropic Cubic Response Functions for Two-Photon Absorption Cross Sections within the Self-Consistent Field Approximation},
  journal = {J. Chem. Phys.},
  year    = {2021},
  volume  = {154},
  number  = {2},
  pages   = {024111},
  doi     = {10.1063/5.0031851}
}

% 43	S. M. Parker and F. Furche, in Frontiers of Quantum Chemistry, Springer Singapore, Singapore, 2018, pp. 69–86.

@inbook{43Parker2018Response,
  author    = {Parker, Shane M. and Furche, Filipp},
  title     = {Response Theory and Molecular Properties},
  booktitle = {Frontiers of Quantum Chemistry},
  editor    = {Wójcik, Marek J. and Nakatsuji, Hiroshi and Kirtman, Bernard and Ozaki, Yukihiro},
  publisher = {Springer Singapore},
  address   = {Singapore},
  year      = {2018},
  pages     = {69--86},
  doi       = {10.1007/978-981-10-5651-2_4}
}

% 44	R. Antoine and V. Bonačić-Koutecký, in Liganded Silver and Gold Quantum Clusters. Towards a New Class of Nonlinear Optical Nanomaterials, Springer, 2018, pp. 29–38.

@inbook{44Antoine2018NLO,
  author    = {Antoine, Rodolphe and Bonačić-Koutecký, Vlasta},
  title     = {A Brief Survey of Nonlinear Optics: Second Harmonic Generation and Two-Photon Absorption},
  booktitle = {Liganded Silver and Gold Quantum Clusters: Towards a New Class of Nonlinear Optical Nanomaterials},
  publisher = {Springer International Publishing},
  address   = {Cham},
  year      = {2018},
  pages     = {21--27},
  doi       = {10.1007/978-3-319-64743-2_3}
}

% 45	J. Olsen and P. Jørgensen, J. Chem. Phys., 1984, 82, 3235–3264.

@article{45Olsen1985MCSCF,
  author  = {Olsen, Jeppe and Jørgensen, Poul},
  title   = {Linear and Nonlinear Response Functions for an Exact State and for an {MCSCF} State},
  journal = {J. Chem. Phys.},
  year    = {1985},
  volume  = {82},
  number  = {7},
  pages   = {3235--3264},
  doi     = {10.1063/1.448223}
}

% 46	P. Jørgensen, H. J. A. Jensen and J. Olsen, J. Chem. Phys., 1988, 89, 3654–3661.

@article{46Jorgensen1988MCLR,
  author  = {Jørgensen, Poul and Jensen, Hans Jørgen Aagaard and Olsen, Jeppe},
  title   = {Linear Response Calculations for Large Scale Multiconfiguration Self-Consistent Field Wave Functions},
  journal = {J. Chem. Phys.},
  year    = {1988},
  volume  = {89},
  number  = {6},
  pages   = {3654--3661},
  doi     = {10.1063/1.454885}
}

% 47	Z. Rinkevicius, I. Tunell, P. Sałek, O. Vahtras and H. Ågren, J. Chem. Phys., 2003, 119, 34–46.

@article{47Rinkevicius2003OpenShell,
  author  = {Rinkevicius, Zilvinas and Tunell, Ingvar and Sałek, Paweł and Vahtras, Olav and Ågren, Hans},
  title   = {Restricted Density Functional Theory of Linear Time-Dependent Properties in Open-Shell Molecules},
  journal = {J. Chem. Phys.},
  year    = {2003},
  volume  = {119},
  number  = {1},
  pages   = {34--46},
  doi     = {10.1063/1.1577329}
}

% 48	H. Hettema, H. J. A. Jensen, P. Jørgensen and J. Olsen, J. Chem. Phys., 1992, 97, 1174–1190.

@article{48Hettema1992Quadratic,
  author  = {Hettema, Hinne and Jensen, Hans Jørgen Aa. and Jørgensen, Poul and Olsen, Jeppe},
  title   = {Quadratic Response Functions for a Multiconfigurational Self-Consistent Field Wave Function},
  journal = {J. Chem. Phys.},
  year    = {1992},
  volume  = {97},
  number  = {2},
  pages   = {1174--1190},
  doi     = {10.1063/1.463245}
}

% 49	P. Norman, D. Jonsson, O. Vahtras and H. Ågren, Chem. Phys. Lett., 1995, 242, 7–16.

@article{49Norman1995Cubic,
  author  = {Norman, Patrick and Jonsson, Dan and Vahtras, Olav and Ågren, Hans},
  title   = {Cubic Response Functions in the Random Phase Approximation},
  journal = {Chem. Phys. Lett.},
  year    = {1995},
  volume  = {242},
  number  = {1},
  pages   = {7--16},
  doi     = {10.1016/0009-2614(95)00716-H}
}

% 50	D. Jonsson, P. Norman and H. Ågren, J. Chem. Phys., 1996, 105, 6401–6419.

@article{50Jonsson1996MCSCF,
  author  = {Jonsson, Dan and Norman, Patrick and Ågren, Hans},
  title   = {Cubic Response Functions in the Multiconfiguration Self-Consistent Field Approximation},
  journal = {J. Chem. Phys.},
  year    = {1996},
  volume  = {105},
  number  = {15},
  pages   = {6401--6419},
  doi     = {10.1063/1.472493}
}

% 51	P. Sałek, O. Vahtras, T. Helgaker and H. Ågren, J. Chem. Phys., 2002, 117, 9630–9645.

@article{51Salek2002TDDFT,
  author  = {Sałek, Paweł and Vahtras, Olav and Helgaker, Trygve and Ågren, Hans},
  title   = {Density-Functional Theory of Linear and Nonlinear Time-Dependent Molecular Properties},
  journal = {J. Chem. Phys.},
  year    = {2002},
  volume  = {117},
  number  = {21},
  pages   = {9630--9645},
  doi     = {10.1063/1.1516805}
}

% 52	R. J. Kruhlak and M. G. Kuzyk, IEEE J. Sel. Top. Quantum Electron., 2008, 14, 1272–1280.

@article{52Kruhlak2008Inhomogeneous,
  author  = {Kruhlak, Robert J. and Kuzyk, Mark G.},
  title   = {A General Theory of Inhomogeneous Broadening for Nonlinear Susceptibilities: The Polarizability and Hyperpolarizability},
  journal = {IEEE J. Sel. Top. Quantum Electron.},
  year    = {2008},
  volume  = {14},
  number  = {5},
  pages   = {1272--1280},
  doi     = {10.1109/JSTQE.2008.923293}
}

% 53	M. J. Frisch, G. W. Trucks, H. B. Schlegel, G. E. Scuseria, M. A. Robb, J. R. Cheeseman, G. Scalmani, V. Barone, G. A. Petersson, H. Nakatsuji, X. Li, M. Caricato, A. V Marenich, J. Bloino, B. G. Janesko, R. Gomperts, B. Mennucci, H. P. Hratchian, J. V. Ortiz, A. F. Izmaylov, J. L. Sonnenberg, D. Williams-Young, F. Ding, F. Lipparini, F. Egidi, J. Goings, B. Peng, A. Petrone, T. Henderson, D. Ranasinghe, V. G. Zakrzewski, J. Gao, N. Rega, G. Zheng, W. Liang, M. Hada, M. Ehara, K. Toyota, R. Fukuda, J. Hasegawa, M. Ishida, T. Nakajima, Y. Honda, O. Kitao, H. Nakai, T. Vreven, K. Throssell, J. A. Montgomery Jr, J. E. Peralta, F. Ogliaro, M. J. Bearpark, J. J. Heyd, E. N. Brothers, K. N. Kudin, V. N. Staroverov, T. A. Keith, R. Kobayashi, J. Normand, K. Raghavachari, A. P. Rendell, J. C. Burant, S. S. Iyengar, J. Tomasi, M. Cossi, J. M. Millam, M. Klene, C. Adamo, R. Cammi, J. W. Ochterski, R. L. Martin, K. Morokuma, O. Farkas, J. B. Foresman and D. J. Fox, Gaussian, Inc., Wallingford CT, 2016.

@manual{53Gaussian16,
  author       = {Frisch, M. J. and Trucks, G. W. and Schlegel, H. B. and Scuseria, G. E. and Robb, M. A. and Cheeseman, J. R. and Scalmani, G. and Barone, V. and Petersson, G. A. and Nakatsuji, H. and Li, X. and Caricato, M. and Marenich, A. V. and Bloino, J. and Janesko, B. G. and Gomperts, R. and Mennucci, B. and Hratchian, H. P. and Ortiz, J. V. and Izmaylov, A. F. and Sonnenberg, J. L. and Williams-Young, D. and Ding, F. and Lipparini, F. and Egidi, F. and Goings, J. and Peng, B. and Petrone, A. and Henderson, T. and Ranasinghe, D. and Zakrzewski, V. G. and Gao, J. and Rega, N. and Zheng, G. and Liang, W. and Hada, M. and Ehara, M. and Toyota, K. and Fukuda, R. and Hasegawa, J. and Ishida, M. and Nakajima, T. and Honda, Y. and Kitao, O. and Nakai, H. and Vreven, T. and Throssell, K. and Montgomery, J. A. Jr. and Peralta, J. E. and Ogliaro, F. and Bearpark, M. J. and Heyd, J. J. and Brothers, E. N. and Kudin, K. N. and Staroverov, V. N. and Keith, T. A. and Kobayashi, R. and Normand, J. and Raghavachari, K. and Rendell, A. P. and Burant, J. C. and Iyengar, S. S. and Tomasi, J. and Cossi, M. and Millam, J. M. and Klene, M. and Adamo, C. and Cammi, R. and Ochterski, J. W. and Martin, R. L. and Morokuma, K. and Farkas, O. and Foresman, J. B. and Fox, D. J.},
  title        = {Gaussian~16 {R}evision {C}.01},
  organization = {Gaussian, Inc.},
  address      = {Wallingford CT},
  year         = {2016}
}

% 54	M. J. Frisch, G. W. Trucks, H. B. Schlegel, G. E. Scuseria, M. A. Robb, J. R. Cheeseman, G. Scalmani, V. Barone, G. A. Petersson, H. Nakatsuji, X. Li, M. Caricato, A. V Marenich, J. Bloino, B. G. Janesko, R. Gomperts, B. Mennucci, H. P. Hratchian, J. V. Ortiz, A. F. Izmaylov, J. L. Sonnenberg, D. Williams-Young, F. Ding, F. Lipparini, F. Egidi, J. Goings, B. Peng, A. Petrone, T. Henderson, D. Ranasinghe, V. G. Zakrzewski, J. Gao, N. Rega, G. Zheng, W. Liang, M. Hada, M. Ehara, K. Toyota, R. Fukuda, J. Hasegawa, M. Ishida, T. Nakajima, Y. Honda, O. Kitao, H. Nakai, T. Vreven, K. Throssell, J. A. Montgomery Jr, J. E. Peralta, F. Ogliaro, M. J. Bearpark, J. J. Heyd, E. Brothers, K. N. Kudin, V. N. Staroverov, T. Keith, R. Kobayashi, J. Normand, K. Raghavachari, A. Rendell, J. C. Burant, S. S. Iyengar, J. Tomasi, M. Cossi, J. M. Millam, M. Klene, C. Adamo, R. Cammi, J. W. Ochterski, R. L. Martin, K. Morokuma, O. Farkas, J. B. Foresman and D. J. Fox, Gaussian, Inc., Wallingford CT, 2009.

@manual{54Gaussian09,
  author       = {Frisch, M. J. and Trucks, G. W. and Schlegel, H. B. and Scuseria, G. E. and Robb, M. A. and Cheeseman, J. R. and Scalmani, G. and Barone, V. and Petersson, G. A. and Nakatsuji, H. and Li, X. and Caricato, M. and Marenich, A. V. and Bloino, J. and Janesko, B. G. and Gomperts, R. and Mennucci, B. and Hratchian, H. P. and Ortiz, J. V. and Izmaylov, A. F. and Sonnenberg, J. L. and Williams-Young, D. and Ding, F. and Lipparini, F. and Egidi, F. and Goings, J. and Peng, B. and Petrone, A. and Henderson, T. and Ranasinghe, D. and Zakrzewski, V. G. and Gao, J. and Rega, N. and Zheng, G. and Liang, W. and Hada, M. and Ehara, M. and Toyota, K. and Fukuda, R. and Hasegawa, J. and Ishida, M. and Nakajima, T. and Honda, Y. and Kitao, O. and Nakai, H. and Vreven, T. and Throssell, K. and Montgomery, J. A. Jr. and Peralta, J. E. and Ogliaro, F. and Bearpark, M. J. and Heyd, J. J. and Brothers, E. and Kudin, K. N. and Staroverov, V. N. and Keith, T. A. and Kobayashi, R. and Normand, J. and Raghavachari, K. and Rendell, A. P. and Burant, J. C. and Iyengar, S. S. and Tomasi, J. and Cossi, M. and Millam, J. M. and Klene, M. and Adamo, C. and Cammi, R. and Ochterski, J. W. and Martin, R. L. and Morokuma, K. and Farkas, O. and Foresman, J. B. and Fox, D. J.},
  title        = {Gaussian~09 {R}evision {D}.01},
  organization = {Gaussian, Inc.},
  address      = {Wallingford CT},
  year         = {2009}
}

% 55	E. J. Baerends, T. Ziegler, A. J. Atkins, J. Autschbach, O. Baseggio, D. Bashford, A. Bérces, F. M. Bickelhaupt, C. Bo, P. M. Boerrigter, C. Cappelli, L. Cavallo, C. Daul, D. P. Chong, D. V. Chulhai, L. Deng, R. M. Dickson, J. M. Dieterich, F. Egidi, D. E. Ellis, M. van Faassen, L. Fan, T. H. Fischer, A. Förster, C. Fonseca Guerra, M. Franchini, A. Ghysels, A. Giammona, S. J. A. van Gisbergen, A. Goez, A. W. Götz, J. A. Groeneveld, O. V Gritsenko, M. Grüning, S. Gusarov, F. E. Harris, P. van den Hoek, Z. Hu, C. R. Jacob, H. Jacobsen, L. Jensen, L. Joubert, J. W. Kaminski, G. van Kessel, C. König, F. Kootstra, A. Kovalenko, M. V. Krykunov, P. Lafiosca, E. van Lenthe, D. A. McCormack, M. Medves, A. Michalak, M. Mitoraj, S. M. Morton, J. Neugebauer, V. P. Nicu, L. Noodleman, V. P. Osinga, S. Patchkovskii, M. Pavanello, C. A. Peeples, P. H. T. Philipsen, D. Post, C. C. Pye, H. Ramanantoanina, P. Ramos, W. Ravenek, M. Reimann, J. I. Rodríguez, P. Ros, R. Rüger, P. R. T. Schipper, D. Schlüns, H. van Schoot, G. Schreckenbach, J. S. Seldenthuis, M. Seth, J. G. Snijders, M. Solà, M. Stener, M. Swart, D. Swerhone, V. Tognetti, G. te Velde, P. Vernooijs, L. Versluis, L. Visscher, O. Visser, F. Wang, T. A. Wesolowski, E. M. van Wezenbeek, G. Wiesenekker, S. K. Wolff, T. K. Woo and A. L. Yakovlev, SCM, Theoretical Chemistry, Vrije Universiteit, Amsterdam, 2021.

@manual{55ADF2021,
  author       = {Baerends, E. J. and Ziegler, T. and Atkins, A. J. and Autschbach, J. and Baseggio, O. and Bashford, D. and Bérces, A. and Bickelhaupt, F. M. and Bo, C. and Boerrigter, P. M. and Cappelli, C. and Cavallo, L. and Daul, C. and Chong, D. P. and Chulhai, D. V. and Deng, L. and Dickson, R. M. and Dieterich, J. M. and Egidi, F. and Ellis, D. E. and van Faassen, M. and Fan, L. and Fischer, T. H. and Förster, A. and Fonseca Guerra, C. and Franchini, M. and Ghysels, A. and Giammona, A. and van Gisbergen, S. J. A. and Goez, A. and Götz, A. W. and Groeneveld, J. A. and Gritsenko, O. V. and Grüning, M. and Gusarov, S. and Harris, F. E. and van den Hoek, P. and Hu, Z. and Jacob, C. R. and Jacobsen, H. and Jensen, L. and Joubert, L. and Kaminski, J. W. and van Kessel, G. and König, C. and Kootstra, F. and Kovalenko, A. and Krykunov, M. V. and Lafiosca, P. and van Lenthe, E. and McCormack, D. A. and Medves, M. and Michalak, A. and Mitoraj, M. and Morton, S. M. and Neugebauer, J. and Nicu, V. P. and Noodleman, L. and Osinga, V. P. and Patchkovskii, S. and Pavanello, M. and Peeples, C. A. and Philipsen, P. H. T. and Post, D. and Pye, C. C. and Ramanantoanina, H. and Ramos, P. and Ravenek, W. and Reimann, M. and Rodríguez, J. I. and Ros, P. and Rüger, R. and Schipper, P. R. T. and Schlüns, D. and van Schoot, H. and Schreckenbach, G. and Seldenthuis, J. S. and Seth, M. and Snijders, J. G. and Solà, M. and Stener, M. and Swart, M. and Swerhone, D. and Tognetti, V. and te Velde, G. and Vernooijs, P. and Versluis, L. and Visscher, L. and Visser, O. and Wang, F. and Wesolowski, T. A. and van Wezenbeek, E. M. and Wiesenekker, G. and Wolff, S. K. and Woo, T. K. and Yakovlev, A. L.},
  title        = {{ADF 2021, SCM: Theoretical Chemistry}},
  organization = {Software for Chemistry and Materials, Vrije Universiteit},
  address      = {Amsterdam, The Netherlands},
  year         = {2021}
}

% 56	G. te Velde, F. M. Bickelhaupt, E. J. Baerends, C. Fonseca Guerra, S. J. A. A. van Gisbergen, J. G. Snijders and T. Ziegler, J. Comput. Chem., 2001, 22, 931–967.

@article{56teVelde2001ADF,
  author  = {te Velde, G. and Bickelhaupt, F. M. and Baerends, E. J. and Fonseca Guerra, C. and van Gisbergen, S. J. A. and Snijders, J. G. and Ziegler, T.},
  title   = {Chemistry with ADF},
  journal = {J. Comput. Chem.},
  year    = {2001},
  volume  = {22},
  number  = {9},
  pages   = {931--967},
  doi     = {10.1002/jcc.1056}
}

% 57	K. Aidas, C. Angeli, K. L. Bak, V. Bakken, R. Bast, L. Boman, O. Christiansen, R. Cimiraglia, S. Coriani, P. Dahle, E. K. Dalskov, U. Ekström, T. Enevoldsen, J. J. Eriksen, P. Ettenhuber, B. Fernández, L. Ferrighi, H. Fliegl, L. Frediani, K. Hald, A. Halkier, C. Hättig, H. Heiberg, T. Helgaker, A. C. Hennum, H. Hettema, E. Hjertenaes, S. Høst, I.-M. Høyvik, M. F. Iozzi, B. Jansík, H. J. A. Jensen, D. Jonsson, P. Jørgensen, J. Kauczor, S. Kirpekar, T. Kjaergaard, W. Klopper, S. Knecht, R. Kobayashi, H. Koch, J. Kongsted, A. Krapp, K. Kristensen, A. Ligabue, O. B. Lutnaes, J. I. Melo, K. V. Mikkelsen, R. H. Myhre, C. Neiss, C. B. Nielsen, P. Norman, J. Olsen, J. M. H. Olsen, A. Osted, M. J. Packer, F. Pawlowski, T. B. Pedersen, P. F. Provasi, S. Reine, Z. Rinkevicius, T. A. Ruden, K. Ruud, V. V. Rybkin, P. Sałek, C. C. M. Samson, A. S. de Merás, T. Saue, S. P. A. Sauer, B. Schimmelpfennig, K. Sneskov, A. H. Steindal, K. O. Sylvester-Hvid, P. R. Taylor, A. M. Teale, E. I. Tellgren, D. P. Tew, A. J. Thorvaldsen, L. Thøgersen, O. Vahtras, M. A. Watson, D. J. D. Wilson, M. Ziolkowski and H. Ågren, Wiley Interdiscip. Rev. Comput. Mol. Sci., 2014, 4, 269–284.

@article{57Aidas2014Dalton,
  author  = {Aidas, Kestutis and Angeli, Celestino and Bak, Keld L. and Bakken, Vebjørn and Bast, Radovan and Boman, Linus and Christiansen, Ove and Cimiraglia, Renzo and Coriani, Sonia and Dahle, Pål and Dalskov, Erik K. and Ekström, Ulf and Enevoldsen, Thomas and Eriksen, Janus J. and Ettenhuber, Patrick and Fernández, Berta and Ferrighi, Lara and Fliegl, Heike and Frediani, Luca and Hald, Kasper and Halkier, Asger and Hättig, Christof and Heiberg, Hanne and Helgaker, Trygve and Hennum, Alf Christian and Hettema, Hinne and Hjertenæs, Eirik and Høst, Stinne and Høyvik, Ida-Marie and Iozzi, Maria Francesca and Jansík, Branislav and Jensen, Hans Jørgen Aa. and Jonsson, Dan and Jørgensen, Poul and Kauczor, Joanna and Kirpekar, Sheela and Kjærgaard, Thomas and Klopper, Wim and Knecht, Stefan and Kobayashi, Rika and Koch, Henrik and Kongsted, Jacob and Krapp, Andreas and Kristensen, Kasper and Ligabue, Andrea and Lutnæs, Ola B. and Melo, Juan I. and Mikkelsen, Kurt V. and Myhre, Rolf H. and Neiss, Christian and Nielsen, Christian B. and Norman, Patrick and Olsen, Jeppe and Olsen, Jógvan Magnus H. and Osted, Anders and Packer, Martin J. and Pawlowski, Filip and Pedersen, Thomas B. and Provasi, Patricio F. and Reine, Simen and Rinkevicius, Zilvinas and Ruden, Torgeir A. and Ruud, Kenneth and Rybkin, Vladimir V. and Sałek, Pawel and Samson, Claire C. M. and Sánchez de Merás, Alfredo and Saue, Trond and Sauer, Stephan P. A. and Schimmelpfennig, Bernd and Sneskov, Kristian and Steindal, Arnfinn H. and Sylvester-Hvid, Kristian O. and Taylor, Peter R. and Teale, Andrew M. and Tellgren, Erik I. and Tew, David P. and Thorvaldsen, Andreas J. and Thøgersen, Lea and Vahtras, Olav and Watson, Mark A. and Wilson, David J. D. and Ziolkowski, Marcin and Ågren, Hans},
  title   = {The Dalton Quantum Chemistry Program System},
  journal = {WIREs Comput. Mol. Sci.},
  year    = {2014},
  volume  = {4},
  number  = {3},
  pages   = {269--284},
  doi     = {10.1002/wcms.1172}
}

% 58	Dalton, a molecular electronic structure program, Release v 2020.0.1 (2020), see http://daltonprogram.org.

@manual{58Dalton2020,
  title        = {Dalton, a Molecular Electronic Structure Program, Release v2020.0.1},
  organization = {Dalton Project},
  year         = {2020},
  note         = {Available at \url{http://daltonprogram.org}}
}

% 59	G. M. J. Barca, C. Bertoni, L. Carrington, D. Datta, N. De Silva, J. E. Deustua, D. G. Fedorov, J. R. Gour, A. O. Gunina, E. Guidez, T. Harville, S. Irle, J. Ivanic, K. Kowalski, S. S. Leang, H. Li, W. Li, J. J. Lutz, I. Magoulas, J. Mato, V. Mironov, H. Nakata, B. Q. Pham, P. Piecuch, D. Poole, S. R. Pruitt, A. P. Rendell, L. B. Roskop, K. Ruedenberg, T. Sattasathuchana, M. W. Schmidt, J. Shen, L. Slipchenko, M. Sosonkina, V. Sundriyal, A. Tiwari, J. L. Galvez Vallejo, B. Westheimer, M. Włoch, P. Xu, F. Zahariev and M. S. Gordon, J. Chem. Phys., 2020, 152, 154102.

@article{59Barca2020GAMESS,
  author  = {Barca, Giuseppe M. J. and Bertoni, Colleen and Carrington, Laura and Datta, Dipayan and De Silva, Nuwan and Deustua, J. Emiliano and Fedorov, Dmitri G. and Gour, Jeffrey R. and Gunina, Anastasia O. and Guidez, Emilie and Harville, Taylor and Irle, Stephan and Ivanic, Joe and Kowalski, Karol and Leang, Sarom S. and Li, Hui and Li, Wei and Lutz, Jesse J. and Magoulas, Ilias and Mato, Joani and Mironov, Vladimir and Nakata, Hiroya and Pham, Buu Q. and Piecuch, Piotr and Poole, David and Pruitt, Spencer R. and Rendell, Alistair P. and Roskop, Luke B. and Ruedenberg, Klaus and Sattasathuchana, Tosaporn and Schmidt, Michael W. and Shen, Jun and Slipchenko, Lyudmila and Sosonkina, Masha and Sundriyal, Vaibhav and Tiwari, Ananta and Galvez Vallejo, Jorge L. and Westheimer, Bryce and Włoch, Marta and Xu, Peng and Zahariev, Federico and Gordon, Mark S.},
  title   = {Recent Developments in the General Atomic and Molecular Electronic Structure System},
  journal = {J. Chem. Phys.},
  year    = {2020},
  volume  = {152},
  number  = {15},
  pages   = {154102},
  doi     = {10.1063/5.0005188}
}

% 60	H.-P. Li, X.-P. Shen, K. Han and G. Tang, J. Mol. Model., 2014, 20, 2126.

@article{60Li2014Solvent,
  author  = {Li, Hai-Peng and Shen, Xiao-Peng and Han, Kui and Tang, Gang},
  title   = {Solvent Effects on Polarizability and Hyperpolarizability of Spirobifluorene Derivative},
  journal = {J. Mol. Model.},
  year    = {2014},
  volume  = {20},
  pages   = {2126},
  doi     = {10.1007/s00894-014-2126-7}
}

% 61	K. Hatua, A. Mondal and P. K. Nandi, Phys. Chem. Chem. Phys., 2018, 20, 13331–13339.

@article{61Hatua2018Hyperpolarizability,
  author  = {Hatua, Kaushik and Mondal, Avijit and Nandi, Prasanta K.},
  title   = {Static Second Hyperpolarizability of Inverse Sandwich Compounds (M\textsubscript{1}–C\textsubscript{5}H\textsubscript{5}–M\textsubscript{2}) of Alkali (M\textsubscript{1} = Li, Na, K) and Alkaline Earth Metals (M\textsubscript{2} = Be, Mg, Ca)},
  journal = {Phys. Chem. Chem. Phys.},
  year    = {2018},
  volume  = {20},
  number  = {19},
  pages   = {13331--13339},
  doi     = {10.1039/C8CP01210E}
}

% 62	S. N. Labidi, M. B. Kanoun, M. De Wergifosse and B. Champagne, Int. J. Quantum Chem., 2011, 111, 1583–1595.
@article{62Labidi2011NLO,
  author  = {Labidi, Sofiane Nouar and Kanoun, Mohammed Benali and De Wergifosse, Marc and Champagne, Benoît},
  title   = {Theoretical Assessment of New Molecules for Second-Order Nonlinear Optics},
  journal = {Int. J. Quantum Chem.},
  year    = {2011},
  volume  = {111},
  pages   = {1583--1595},
  doi     = {10.1002/qua.22757}
}

% 63	H. L. Xu, S. L. Sun, S. Muhammad and Z. M. Su, Theor. Chem. Acc., 2011, 128, 241–248.

@article{63Xu2011Electride,
  author  = {Xu, Hong-Liang and Sun, Shi-Ling and Muhammad, Shabbir and Su, Zhong-Min},
  title   = {Three-Propeller-Blade-Shaped Electride: Remarkable Alkali-Metal-Doped Effect on the First Hyperpolarizability},
  journal = {Theor. Chem. Acc.},
  year    = {2011},
  volume  = {128},
  pages   = {241--248},
  doi     = {10.1007/s00214-010-0837-0}
}

% 64	N. I. Shalin, O. D. Fominykh and M. Y. Balakina, Chem. Phys. Lett., 2019, 717, 21–28.
@article{64Shalin2019Azo,
  author  = {Shalin, Nikita I. and Fominykh, Olga D. and Balakina, Marina Yu.},
  title   = {Effect of Acceptor Moieties on Static and Dynamic First Hyperpolarizability of Azobenzene Chromophores},
  journal = {Chem. Phys. Lett.},
  year    = {2019},
  volume  = {717},
  pages   = {21--28},
  doi     = {10.1016/j.cplett.2018.12.045}
}

% 65	S. R. Marder, C. B. Gorman, B. G. Tiemann, J. W. Perry, G. Bourhill and K. Mansour, Science, 1993, 261, 186–189.

@article{65Marder1993BLA,
  author  = {Marder, Seth R. and Gorman, Christopher B. and Tiemann, Bruce G. and Perry, Joseph W. and Bourhill, Grant and Mansour, Kamjou},
  title   = {Relation Between Bond-Length Alternation and Second Electronic Hyperpolarizability of Conjugated Organic Molecules},
  journal = {Science},
  year    = {1993},
  volume  = {261},
  number  = {5118},
  pages   = {186--189},
  doi     = {10.1126/science.261.5118.186}
}

% 66	W. Zhu, G.-S. Wu and Y. Jiang, Int. J. Quantum Chem., 2002, 86, 347–355.

@article{66Zhu2002COSMO,
  author  = {Zhu, Weihua and Wu, Guo-Shi and Jiang, Yuansheng},
  title   = {Incorporation of Solvent Effects into Density Functional Predictions of Molecular Polarizabilities and Hyperpolarizabilities},
  journal = {Int. J. Quantum Chem.},
  year    = {2002},
  volume  = {86},
  pages   = {347--355},
  doi     = {10.1002/qua.10029}
}

% 67	S. Lu, J. Comput. Chem., 2011, 32, 730–736.

@article{67Lu2011BPH,
  author  = {Lu, Shih-I},
  title   = {Computational Study of Static First Hyperpolarizability of Donor--Acceptor Substituted (E)-Benzaldehyde Phenylhydrazone},
  journal = {J. Comput. Chem.},
  year    = {2011},
  volume  = {32},
  pages   = {730--736},
  doi     = {10.1002/jcc.21667}
}

% 68	V. Manzoni, K. Coutinho and S. Canuto, Chem. Phys. Lett., 2016, 655–656, 30–34.

@article{68Manzoni2016Solvatochromism,
  author  = {Manzoni, Vinicius and Coutinho, Kaline and Canuto, Sylvio},
  title   = {An Insightful Approach for Understanding Solvatochromic Reversal},
  journal = {Chem. Phys. Lett.},
  year    = {2016},
  volume  = {655--656},
  pages   = {30--34},
  doi     = {10.1016/j.cplett.2016.05.028}
}

% 69	F. Castet and B. Champagne, J. Chem. Theory Comput., 2012, 8, 2044–2052.

@article{69Castet2012DFT,
  author  = {Castet, Fr{\'e}d{\'e}ric and Champagne, Beno{\^i}t},
  title   = {Assessment of DFT Exchange--Correlation Functionals for Evaluating the Multipolar Contributions to the Quadratic Nonlinear Optical Responses of Small Reference Molecules},
  journal = {J. Chem. Theory Comput.},
  year    = {2012},
  volume  = {8},
  pages   = {2044--2052},
  doi     = {10.1021/ct300174z}
}

% 70	I. Brandão, L. R. Franco, T. L. Fonseca, M. A. Castro and H. C. Georg, J. Chem. Phys., 2017, 146, 224505.

@article{70Brandao2017BLA,
  author  = {Brandão, Idney and Franco, Leandro R. and Fonseca, Tertius L. and Castro, Marcos A. and Georg, Herbert C.},
  title   = {Confirming the Relationship Between First Hyperpolarizability and the Bond Length Alternation Coordinate for Merocyanine Dyes},
  journal = {J. Chem. Phys.},
  year    = {2017},
  volume  = {146},
  pages   = {224505},
  doi     = {10.1063/1.4985672}
}

% 71	P. Banerjee and P. K. Nandi, Struct. Chem., 2018, 29, 859–870.

@article{71Banerjee2018CalciumChains,
  author  = {Banerjee, Paramita and Nandi, Prasanta K.},
  title   = {Hydrides, Alkalides, and Halides of Calcium Metal Chain: Electronic Structure and {NLO} Property},
  journal = {Struct. Chem.},
  year    = {2018},
  volume  = {29},
  pages   = {859--870},
  doi     = {10.1007/s11224-017-1069-x}
}

% 72	L. Xu, A. Kumar and B. M. Wong, J. Comput. Chem., 2018, 39, 2350–2359.

 @article{72Xu2018Streptocyanines,
  author  = {Xu, Lihua and Kumar, Anshuman and Wong, Bryan M.},
  title   = {Linear Polarizabilities and Second Hyperpolarizabilities of Streptocyanines: Results from Broken-Symmetry {DFT} and New {CCSD(T)} Benchmarks},
  journal = {J. Comput. Chem.},
  year    = {2018},
  volume  = {39},
  pages   = {2350--2359},
  doi     = {10.1002/jcc.25519}
}

% 73	B. Champagne and É. A. Perpète, Int. J. Quantum Chem., 1999, 75, 441–447.

@article{73Champagne1999Polyacetylene,
  author  = {Champagne, Beno\^{i}t and Perp\`{e}te, Eric A.},
  title   = {Bond Length Alternation Effects on the Static Electronic Polarizability and Second Hyperpolarizability of Polyacetylene Chains},
  journal = {Int. J. Quantum Chem.},
  year    = {1999},
  volume  = {75},
  pages   = {441--447},
  doi     = {10.1002/(SICI)1097-461X(1999)75:4/5<441::AID-QUA10>3.0.CO;2-B}
}

% 74	P. A. Limacher, K. V. Mikkelsen and H. P. Lüthi, J. Chem. Phys., 2009, 130, 194114.

@article{74Limacher2009CAMB3LYP,
  author  = {Limacher, Peter A. and Mikkelsen, Kurt V. and L\"{u}thi, Hans Peter},
  title   = {On the Accurate Calculation of Polarizabilities and Second Hyperpolarizabilities of Polyacetylene Oligomer Chains Using the {CAM-B3LYP} Density Functional},
  journal = {J. Chem. Phys.},
  year    = {2009},
  volume  = {130},
  pages   = {194114},
  doi     = {10.1063/1.3139023}
}

% 75	T. Körzdörfer, R. M. Parrish, J. S. Sears, C. D. Sherrill and J. L. Brédas, J. Chem. Phys., 2012, 137, 1–9.

@article{75Korzdoerfer2012BLA,
  author  = {Körzdörfer, Thomas and Parrish, Robert M. and Sears, John S. and Sherrill, C. David and Brédas, Jean-Luc},
  title   = {On the Relationship Between Bond-Length Alternation and Many-Electron Self-Interaction Error},
  journal = {J. Chem. Phys.},
  year    = {2012},
  volume  = {137},
  pages   = {124305},
  doi     = {10.1063/1.4752431}
}

% 76	D. Jacquemin, B. Champagne and J.-M. André, Int. J. Quantum Chem., 1997, 65, 679–688.

@article{76Jacquemin1997_PushPull,
  author    = {Jacquemin, Denis and Champagne, Benoît and André, Jean-Marie},
  title     = {Electron Correlation Effects upon the Static (Hyper)polarizabilities of Push-Pull Conjugated Polyenes and Polyynes},
  journal   = {Int. J. Quantum Chem.},
  year      = {1997},
  volume    = {65},
  pages     = {679--688},
  doi       = {10.1002/(SICI)1097-461X(1997)65:5<679::AID-QUA34>3.0.CO;2-V}
}

% 77	D. Jacquemin, É. A. Perpète and J. M. André, Int. J. Quantum Chem., 2005, 105, 553–563.

@article{77Jacquemin2005_PMI_NLO,
  author    = {Jacquemin, Denis and Perpète, Eric A. and André, Jean-Marie},
  title     = {NLO Response of Polymethineimine and Polymethineimine/Polyacetylene Conformers: Assessment of Electron Correlation Effects},
  journal   = {Int. J. Quantum Chem.},
  year      = {2005},
  volume    = {105},
  pages     = {553--563},
  doi       = {10.1002/qua.20649}
}

% 78	D. Jacquemin, A. D. Laurent, É. A. Perpète and J.-M. André, Int. J. Quantum Chem., 2009, 109, 3506–3515.

@article{78Jacquemin2009_Benzylideneaniline,
  author    = {Jacquemin, Denis and Laurent, Adèle D. and Perpète, Eric A. and André, Jean-Marie},
  title     = {An Ab Initio Simulation of the UV/Visible Spectra of N-Benzylideneaniline Dyes},
  journal   = {Int. J. Quantum Chem.},
  year      = {2009},
  volume    = {109},
  pages     = {3506--3515},
  doi       = {10.1002/qua.22303}
}

% 79	P. D. Patel and A. E. Masunov, in Lecture Notes in Computer Science. Computational Science – ICCS 2009., Springer, 2009, vol. 5545 LNCS, pp. 211–220.

@incollection{79Patel2009_ICCS,
  author    = {Patel, P. D. and Masunov, A. E.},
  title     = {Time-Dependent Density Functional Theory Study of Structure-Property Relationships in Diarylethene Photochromic Compounds},
  booktitle = {Lecture Notes in Computer Science. Computational Science – ICCS 2009},
  publisher = {Springer},
  year      = {2009},
  volume    = {5545},
  pages     = {211--220}
}

% 80	L. R. Franco, I. Brandão, T. L. Fonseca and H. C. Georg, J. Chem. Phys., 2016, 145, 194301.

@article{80Franco2016_PhenolBlue,
  author    = {Franco, Leandro R. and Brandão, Idney and Fonseca, Tertius L. and Georg, Herbert C.},
  title     = {Elucidating the Structure of Merocyanine Dyes with the ASEC-FEG Method. Phenol Blue in Solution},
  journal   = {J. Chem. Phys.},
  year      = {2016},
  volume    = {145},
  pages     = {194301},
  doi       = {10.1063/1.4967290}
}

% 81	I. Janowska, J. Zakrzewski, K. Nakatani, M. Palusiak, M. Walak and H. Scholl, J. Organomet. Chem., 2006, 691, 323–330.

@article{81Janowska2006_Ferrocene,
  author    = {Janowska, Izabela and Zakrzewski, Janusz and Nakatani, Keitaro and Palusiak, Marcin and Walak, Marcin and Scholl, Henryk},
  title     = {Ferrocenyl D--$\pi$--A Conjugated Polyenes with 3-Dicyanomethylidene-1-indanone and 1,3-Bis(dicyanomethylidene)indane Acceptor Groups: Synthesis, Linear and Second-Order Nonlinear Optical Properties and Electrochemistry},
  journal   = {J. Organomet. Chem.},
  year      = {2006},
  volume    = {691},
  pages     = {323--330},
  doi       = {10.1016/j.jorganchem.2005.08.033}
}

% 82	A. Alparone, Struct. Chem., 2014, 25, 959–968.

@article{82Alparone2014_Bitellurophene,
  author    = {Alparone, Andrea},
  title     = {Structural, Torsional, Vibrational and Response Electric Properties of 2,2′-Bitellurophene Rotamers. An Ab Initio and Density Functional Theory Investigation},
  journal   = {Struct. Chem.},
  year      = {2014},
  volume    = {25},
  pages     = {959--968},
  doi       = {10.1007/s11224-013-0370-6}
}

% 83	S. G. Raptis, S. M. Nasiou, I. N. Demetropoulos and M. G. Papadopoulos, J. Comput. Chem., 1998, 19, 1698–1715.

@article{83Raptis1998_H2Sn,
  author    = {Raptis, S. G. and Nasiou, S. M. and Demetropoulos, I. N. and Papadopoulos, M. G.},
  title     = {Static and Frequency Dependent Polarizabilities and Hyperpolarizabilities of H\textsubscript{2}Sn},
  journal   = {J. Comput. Chem.},
  year      = {1998},
  volume    = {19},
  pages     = {1698--1715},
  doi       = {10.1002/(SICI)1096-987X(19981130)19:15<1698::AID-JCC3>3.0.CO;2-I}
}

% 84	L. Briquet, D. P. Vercauteren, J.-M. André, É. A. Perpète and D. Jacquemin, Chem. Phys. Lett., 2007, 435, 257–262.

@article{84Briquet2007_Azobenzene,
  author    = {Briquet, Ludovic and Vercauteren, Daniel P. and André, Jean-Marie and Perpète, Eric A. and Jacquemin, Denis},
  title     = {On the Geometries and UV/Vis Spectra of Substituted trans-Azobenzenes},
  journal   = {Chem. Phys. Lett.},
  year      = {2007},
  volume    = {435},
  pages     = {257--262},
  doi       = {10.1016/j.cplett.2006.12.065}
}

% 85	T. B. de Queiroz and S. Kümmel, J. Chem. Phys., 2014, 141, 084303.

@article{85deQueiroz2014_CT,
  author    = {de Queiroz, Thiago B. and Kümmel, Stephan},
  title     = {Charge-Transfer Excitations in Low-Gap Systems under the Influence of Solvation and Conformational Disorder: Exploring Range-Separation Tuning},
  journal   = {J. Chem. Phys.},
  year      = {2014},
  volume    = {141},
  pages     = {084303},
  doi       = {10.1063/1.4892937}
}

% 86	C. Valverde, F. A. P. Osório, T. L. Fonseca and B. Baseia, Chem. Phys. Lett., 2018, 706, 170–174.

@article{86Valverde2018_Chalcone,
  author    = {Valverde, Clodoaldo and Osório, Francisco A. P. and Fonseca, Tertius L. and Baseia, Basílio},
  title     = {DFT Study of Third-Order Nonlinear Susceptibility of a Chalcone Crystal},
  journal   = {Chem. Phys. Lett.},
  year      = {2018},
  volume    = {706},
  pages     = {170--174},
  doi       = {10.1016/j.cplett.2018.06.001}
}

% 87	H. Jacobsen and L. Cavallo, in Handbook of Computational Chemistry, Springer International Publishing, Cham, 2017, pp. 225–267.

@incollection{87Jacobsen2017_HCC,
  author    = {Jacobsen, H. and Cavallo, L.},
  title     = {Directions for Use of Density Functional Theory: A Short Instruction Manual for Chemists},
  booktitle = {Handbook of Computational Chemistry},
  publisher = {Springer International Publishing},
  address   = {Cham},
  year      = {2017},
  pages     = {225--267}
}

% 88	E. G. Lewars, Computational chemistry: Introduction to the theory and applications of molecular and quantum mechanics, Springer International Publishing, Cham, 3rd edn., 2016.

@book{88Lewars2016_Book,
  author    = {Lewars, E. G.},
  title     = {Computational Chemistry: Introduction to the Theory and Applications of Molecular and Quantum Mechanics},
  publisher = {Springer International Publishing},
  address   = {Cham},
  edition   = {3},
  year      = {2016},
}

% 89	K. Govindarasu and E. Kavitha, Spectrochim. Acta - Part A Mol. Biomol. Spectrosc., 2014, 133, 799–810.

@article{89Govindarasu2014_133,
  author    = {Govindarasu, K. and Kavitha, E.},
  title     = {Molecular structure, vibrational spectra, NBO, UV and first order hyperpolarizability, analysis of 4-Chloro-{DL}-phenylalanine by density functional theory},
  journal   = {Spectrochim. Acta A Mol. Biomol. Spectrosc.},
  year      = {2014},
  volume    = {133},
  pages     = {799--810},
  doi       = {10.1016/j.saa.2014.06.019}
}

% 90	K. Govindarasu and E. Kavitha, Spectrochim. Acta Part A Mol. Biomol. Spectrosc., 2014, 122, 130–141.

@article{90Govindarasu2014_122,
  author    = {Govindarasu, K. and Kavitha, E.},
  title     = {Vibrational spectra, molecular structure, NBO, UV, NMR, first order hyperpolarizability, analysis of 4-Methoxy-4′-Nitrobiphenyl by density functional theory},
  journal   = {Spectrochim. Acta A Mol. Biomol. Spectrosc.},
  year      = {2014},
  volume    = {122},
  pages     = {130--141},
  doi       = {10.1016/j.saa.2013.10.122},
}

% 91	C. Shu, Z. Jiang and M. Biczysko, J. Mol. Model., 2020, 26, 129.

@article{91Shu2020_26,
  author    = {Shu, C. and Jiang, Z. and Biczysko, M.},
  title     = {Toward accurate prediction of amino acid derivatives structure and energetics from {DFT}: glycine conformers and their interconversions},
  journal   = {J. Mol. Model.},
  year      = {2020},
  volume    = {26},
  pages     = {129},
  doi       = {10.1007/s00894-020-4342-7},
}

% 92	A. Sarkar, M. Das and S. Bagchi, J. Mol. Struct., 2015, 1102, 11–17.

@article{92Sarkar2015,
  author  = {Sarkar, Amrita and Das, Mousumi and Bagchi, Sanjib},
  title   = {Electronic spectra and hyperpolarizabilities of structurally similar donor--acceptor dyes. A density functional theory analysis},
  journal = {J. Mol. Struct.},
  volume  = {1102},
  pages   = {11--17},
  year    = {2015},
  doi     = {10.1016/j.molstruc.2015.08.027}
}

% 93	F. A. Al-Zahrani, M. N. Arshad, A. M. Asiri, T. Mahmood, M. A. Gilani and R. M. El-shishtawy, Chem. Cent. J., 2016, 10, 13.

@article{93AlZahrani2016,
  author  = {Al-Zahrani, Fatimah Ali and Arshad, Muhammad Nadeem and Asiri, Abdullah M. and Mahmood, Tariq and Gilani, Mazhar Amjad and El-shishtawy, Reda M.},
  title   = {Synthesis and structural properties of 2-((10-alkyl-10H-phenothiazin-3-yl)methylene)malononitrile derivatives; a combined experimental and theoretical insight},
  journal = {Chem. Cent. J.},
  volume  = {10},
  pages   = {13},
  year    = {2016},
  doi     = {10.1186/s13065-016-0158-z}
}

% 94	P. Baillargeon, T. Seidler, B. Champagne and A. Soldera, Chem. Africa, 2021, 4, 553–562.

@article{94Baillargeon2021,
  author  = {Baillargeon, Pierre and Seidler, Tomas and Champagne, Benoît and et al.},
  title   = {Polar and helical isomorphous crystals of proline derivatives: Influence of a fluorine atom on the electric susceptibility},
  journal = {Chem. Afr.},
  volume  = {4},
  pages   = {553--562},
  year    = {2021},
  doi     = {10.1007/s42250-021-00236-w}
}

% 95	V. Balachandran and K. Parimala, Spectrochim. Acta - Part A Mol. Biomol. Spectrosc., 2012, 96, 340–351.

@article{95Balachandran2012,
  author  = {Balachandran, V. and Parimala, K.},
  title   = {Tautomeric purine forms of 2-amino-6-chloropurine (\ch{N9H10} and \ch{N7H10}): Structures, vibrational assignments, NBO analysis, hyperpolarizability, {HOMO}--{LUMO} study using {B3} based density functional calculations},
  journal = {Spectrochim. Acta A Mol. Biomol. Spectrosc.},
  volume  = {96},
  pages   = {340--351},
  year    = {2012},
  doi     = {10.1016/j.saa.2012.05.050}
}

% 96	V. Balachandran and K. Parimala, J. Mol. Struct., 2012, 1007, 136–145.

@article{96Balachandran2012b,
  author  = {Balachandran, V. and Parimala, K.},
  title   = {Molecular structure, vibrational spectra, {NBO} analysis, first hyperpolarizability, and {HOMO}, {LUMO} studies of mesityl chloride by density functional methods},
  journal = {J. Mol. Struct.},
  volume  = {1007},
  pages   = {136--145},
  year    = {2012},
  doi     = {10.1016/j.molstruc.2011.10.035}
}

% 97	T. Beena, L. Sudha, A. Nataraj, V. Balachandran, D. Kannan and M. N. Ponnuswamy, Chem. Cent. J., 2017, 11, 6.

@article{97Beena2017,
  author  = {Beena, T. and Sudha, L. and Nataraj, A. and Balachandran, V. and Kannan, D. and Ponnuswamy, M. N.},
  title   = {Synthesis, spectroscopic, dielectric, molecular docking and DFT studies of ({3E})-3-(4-methylbenzylidene)-3,4-dihydro-2H-chromen-2-one: an anticancer agent},
  journal = {Chem. Cent. J.},
  volume  = {11},
  pages   = {6},
  year    = {2017},
  doi     = {10.1186/s13065-016-0230-8}
}

% 98	Y. S. Mary, K. Raju, C. Y. Panicker, A. A. Al-Saadi, T. Thiemann and C. Van Alsenoy, Spectrochim. Acta - Part A Mol. Biomol. Spectrosc., 2014, 128, 638–646.

@article{98SheenaMary2014,
  author  = {Sheena Mary, Y. and Raju, K. and Panicker, C. Yohannan and Al-Saadi, Abdulaziz A. and Thiemann, Thies and Van Alsenoy, Christian},
  title   = {Molecular conformational analysis, vibrational spectra, NBO analysis and first hyperpolarizability of ({2E})-3-phenylprop-2-enoic anhydride based on density functional theory calculations},
  journal = {Spectrochim. Acta A Mol. Biomol. Spectrosc.},
  volume  = {128},
  pages   = {638--646},
  year    = {2014},
  doi     = {10.1016/j.saa.2014.02.194}
}


% 99	Y. S. Mary, K. Raju, C. Y. Panicker, A. A. Al-Saadi and T. Thiemann, Spectrochim. Acta - Part A Mol. Biomol. Spectrosc., 2014, 131, 471–483.

@article{99SheenaMary2014b,
  author  = {Sheena Mary, Y. and Raju, K. and Panicker, C. Yohannan and Al-Saadi, Abdulaziz A. and Thiemann, Thies},
  title   = {Molecular conformational analysis, vibrational spectra, NBO analysis and first hyperpolarizability of ({2E})-3-(3-chlorophenyl)prop-2-enoic anhydride based on density functional theory calculations},
  journal = {Spectrochim. Acta A Mol. Biomol. Spectrosc.},
  volume  = {131},
  pages   = {471--483},
  year    = {2014},
  doi     = {10.1016/j.saa.2014.04.111}
}

% 100	R. Nithya, M. Sowmiya, P. Kolandaivel and K. Senthilkumar, Struct. Chem., 2014, 25, 715–731.

@article{100Nithya2014,
  author  = {Nithya, R. and Sowmiya, M. and Kolandaivel, P. and et al.},
  title   = {Structural, optical, and charge transport properties of cyclopentadithiophene derivatives: a theoretical study},
  journal = {Struct. Chem.},
  volume  = {25},
  pages   = {715--731},
  year    = {2014},
  doi     = {10.1007/s11224-013-0325-y}
}

% 101	D. S. Patil, K. C. Avhad, M. M. Kadam and N. Sekar, SN Appl. Sci., 2019, 1, 1–15.

@article{101Patil2019,
  author  = {Patil, Dinesh S. and Avhad, Kiran C. and Kadam, Mayuri M. and Sekar, Nagayain},
  title   = {Synthesis of red emitting triphenylamine derived NLOphoric D--$\pi$--A molecules: photophysical, and viscosity sensing studies},
  journal = {SN Appl. Sci.},
  volume  = {1},
  pages   = {259},
  year    = {2019},
  doi     = {10.1007/s42452-019-0268-z}
}

% 102	C. Shruthi, V. Ravindrachary, B. Guruswamy, D. J. Prasad and J. Goveas, SN Appl. Sci., 2019, 1, 1697.

@article{102Shruthi2019,
  author  = {Shruthi, C. and Ravindrachary, V. and Guruswamy, B. and Prasad, D. Jagadeesh and Goveas, Janet},
  title   = {Evaluation of structural, Hirshfeld surface and density functional theory of novel {NLO} thienyl chalcone single crystal},
  journal = {SN Appl. Sci.},
  volume  = {1},
  pages   = {1697},
  year    = {2019},
  doi     = {10.1007/s42452-019-1370-y}
}

% 103	S. Tafur, I. A. Mikhailov, K. D. Belfield and A. E. Masunov, in Lecture Notes in Computer Science, 2009, vol. 5545 LNCS, pp. 179–188.

@inproceedings{103Tafur2009,
  author    = {Tafur, Sergio and Mikhailov, Ivan A. and Belfield, Kevin D. and Masunov, Artëm E.},
  title     = {Predictions of Two Photon Absorption Profiles Using Time-Dependent Density Functional Theory Combined with SOS and CEO Formalisms},
  booktitle = {Computational Science -- ICCS 2009},
  editor    = {Allen, Gabrielle and Nabrzyski, Jarosław and Seidel, Edward and van Albada, Geert Dick and Dongarra, Jack and Sloot, Peter M. A.},
  publisher = {Springer Berlin Heidelberg},
  address   = {Berlin, Heidelberg},
  year      = {2009},
  pages     = {179--188},
  doi       = {10.1007/978-3-642-01973-9_20}
}

% 104	N. Issaoui, H. Ghalla, S. Muthu, H. T. Flakus and B. Oujia, Spectrochim. Acta - Part A Mol. Biomol. Spectrosc., 2015, 136, 1227–1242.

@article{104Issaoui2015_3TCA,
  author    = {Noureddine Issaoui and Houcine Ghalla and S. Muthu and H. T. Flakus and Brahim Oujia},
  title     = {Molecular structure, vibrational spectra, {AIM}, {HOMO}--{LUMO}, {NBO}, {UV}, first order hyperpolarizability, analysis of 3-thiophenecarboxylic acid monomer and dimer by Hartree--Fock and density functional theory},
  journal   = {Spectrochim. Acta A Mol. Biomol. Spectrosc.},
  volume    = {136},
  pages     = {1227--1242},
  year      = {2015},
  doi       = {10.1016/j.saa.2014.10.008}
}

% 105	S. Jeyavijayan, J. Mol. Struct., 2015, 1085, 137–146.

@article{105Jeyavijayan2015_AHP,
  author    = {S. Jeyavijayan},
  title     = {Molecular structure, vibrational spectra, {NBO} analysis, first hyperpolarizability, and {HOMO}--{LUMO} studies of 2-amino-4-hydroxypyrimidine by density functional method},
  journal   = {J. Mol. Struct.},
  volume    = {1085},
  pages     = {137--146},
  year      = {2015},
  doi       = {10.1016/j.molstruc.2014.12.047}
}

% 106	M. Karabacak, M. Kurt, M. Cinar, S. Ayyappan, S. Sudha and N. Sundaraganesan, Spectrochim. Acta - Part A Mol. Biomol. Spectrosc., 2012, 92, 365–376.

    @article{106Karabacak2012_3ABP,
  author    = {M. Karabacak and M. Kurt and M. Cinar and S. Ayyappan and S. Sudha and N. Sundaraganesan},
  title     = {The spectroscopic ({FT}-{IR}, {FT}-Raman, {UV}) and first order hyperpolarizability, {HOMO} and {LUMO} analysis of 3-aminobenzophenone by density functional method},
  journal   = {Spectrochim. Acta A Mol. Biomol. Spectrosc.},
  volume    = {92},
  pages     = {365--376},
  year      = {2012},
  doi       = {10.1016/j.saa.2012.02.067}
}

% 107	P. Krawczyk, J. Mol. Model., 2015, 21, 118.

@article{107Krawczyk2015_solvatochromism,
  author    = {Przemysław Krawczyk},
  title     = {Time-dependent density functional theory calculations of the solvatochromism of some azo sulfonamide fluorochromes},
  journal   = {J. Mol. Model.},
  volume    = {21},
  pages     = {118},
  year      = {2015},
  doi       = {10.1007/s00894-015-2651-z}
}

% 108	V. Krishnakumar, R. Sangeetha, R. Mathammal and D. Barathi, Spectrochim. Acta - Part A Mol. Biomol. Spectrosc., 2013, 104, 77–86.

@article{108Krishnakumar2013_DFT,
  author    = {V. Krishnakumar and R. Sangeetha and R. Mathammal and D. Barathi},
  title     = {Density functional theory, comparative vibrational spectroscopic studies, H{HOMO}--{LUMO}, first hyperpolarizability analyses of 2-fluoro 5-nitrotoluene and 2-bromo 5-nitrotoluene},
  journal   = {Spectrochim. Acta A Mol. Biomol. Spectrosc.},
  volume    = {104},
  pages     = {77--86},
  year      = {2013},
  doi       = {10.1016/j.saa.2012.10.002}
}

% 109	Y. Li, Y. Zhang, D. Qi, C. Sun and L. Yang, J. Mater. Sci. Mater. Electron., 2014, 25, 5255–5263.

@article{109Li2014_NLO,
  author    = {Yuanzuo Li and Yuehua Zhang and Dawei Qi and Chaofan Sun and Linpo Yang},
  title     = {Nonlinear optical properties and performance optimization of the pro-aromatic chromophores for NLO materials},
  journal   = {J. Mater. Sci. Mater. Electron.},
  volume    = {25},
  pages     = {5255--5263},
  year      = {2014},
  doi       = {10.1007/s10854-014-2298-z}
}

% 110	R. Ghiasi and F. Gholipour, Russ. J. Phys. Chem. A, 2014, 88, 984–994.

@article{110Ghiasi2014_borazine,
  author    = {Reza Ghiasi and Forough Gholipour},
  title     = {Borazine-based conjugated derivatives: Structural, electronic, and optical properties},
  journal   = {Russ. J. Phys. Chem. A},
  volume    = {88},
  pages     = {984--994},
  year      = {2014},
  doi       = {10.1134/S0036024414060260}
}

% 111	K. Govindarasu, E. Kavitha and N. Sundaraganesan, Spectrochim. Acta - Part A Mol. Biomol. Spectrosc., 2014, 133, 417–431.

@article{111Govindarasu2014_NPBS,
  author    = {K. Govindarasu and E. Kavitha and N. Sundaraganesan},
  title     = {Synthesis, structural, spectral ({FTIR}, {FT}-{R}aman, {UV}, {NMR}), {NBO} and first order hyperpolarizability analysis of \textit{N}-phenylbenzenesulfonamide by density functional theory},
  journal   = {Spectrochim. Acta A Mol. Biomol. Spectrosc.},
  volume    = {133},
  pages     = {417--431},
  year      = {2014},
  doi       = {10.1016/j.saa.2014.06.040}
}

% 112	H. P. Gümüs, Ö. Tamer, D. Avci, E. Tarcan and Y. Atalay, Russ. J. Phys. Chem. A, 2014, 88, 2348–2358.

@article{112Gumus2014_NLO,
  author    = {Hacer Pir Gümüs and Ömer Tamer and Davut Avci and Erdogan Tarcan and Yusuf Atalay},
  title     = {Theoretical investigations on nonlinear optical and spectroscopic properties of 6-(3,3,4,4,4-pentafluoro-2-hydroxy-1-butenyl)-2,4-pyrimidinedione: An efficient NLO material},
  journal   = {Russ. J. Phys. Chem. A},
  volume    = {88},
  pages     = {2348--2358},
  year      = {2014},
  doi       = {10.1134/S0036024414130068}
}

% 113	C. Jonin, E. Salmon and P.-F. Brevet, J. Chem. Phys., 2021, 155, 204306.

@article{113Jonin2021_HRS,
  author    = {Christian Jonin and Estelle Salmon and Pierre-François Brevet},
  title     = {Hyper-Rayleigh scattering of adenine, thymine, and cytosine in neat water},
  journal   = {J. Chem. Phys.},
  volume    = {155},
  pages     = {204306},
  year      = {2021},
  doi       = {10.1063/5.0069623}
}

% 114	P. Besalú-Sala, S. P. Sitkiewicz, P. Salvador, E. Matito and J. M. Luis, Phys. Chem. Chem. Phys., 2020, 22, 11871–11880.

@article{114BesaluSala2020_TalphaLCBLYP,
  author    = {Pau Besalú-Sala and Sebastian P. Sitkiewicz and Pedro Salvador and Eduard Matito and Josep M. Luis},
  title     = {A new tuned range-separated density functional for the accurate calculation of second hyperpolarizabilities},
  journal   = {Phys. Chem. Chem. Phys.},
  volume    = {22},
  pages     = {11871--11880},
  year      = {2020},
  doi       = {10.1039/D0CP01291B}
}

% 115	A. Migalska-Zalas, K. EL Korchi and T. Chtouki, Opt. Quantum Electron., 2018, 50, 389.

@article{115MigalskaZalas2018_BDF,
  author    = {A. Migalska-Zalas and K. EL Korchi and T. Chtouki},
  title     = {Enhanced nonlinear optical properties due to electronic delocalization in conjugated benzodifuran derivatives},
  journal   = {Opt. Quantum Electron.},
  volume    = {50},
  pages     = {389},
  year      = {2018},
  doi       = {10.1007/s11082-018-1659-x}
}

% 116	K. A. Vishnumurthy, K. H. Girish and A. V. Adhikari, SN Appl. Sci., 2020, 2, 1727.

@article{116Vishnumurthy2020_P1polymer,
  author    = {K. A. Vishnumurthy and K. H. Girish and A. V. Adhikari},
  title     = {Synthesis, physicochemical properties and computational study of donor--acceptor polymer for optical limiting application},
  journal   = {SN Appl. Sci.},
  volume    = {2},
  pages     = {1727},
  year      = {2020},
  doi       = {10.1007/s42452-020-03523-2}
}

% 117	F. Castet, T. Lerychard, K. Pielak, G. Szalóki, C. Dalinot, P. Leriche, L. Sanguinet, B. Champagne and V. Rodriguez, ChemPhotoChem, 2017, 1, 93–101.

@article{117Castet2017,
  author    = {Castet, Frédéric and Lerychard, Timothée and Pielak, Kornelia and Szalóki, György and Dalinot, Clément and Leriche, Philippe and Sanguinet, Lionel and Champagne, Benoît and Rodriguez, Vincent},
  title     = {How Dimerization Through a Spiro Junction Modifies the Nonlinear Optical Properties of a Push–Pull Organic Dye: Insights from Theory and Hyper-Rayleigh Scattering},
  journal   = {ChemPhotoChem},
  volume    = {1},
  pages     = {93--101},
  year      = {2017},
  doi       = {10.1002/cptc.201600039}
}

% 118	L. Jensen, P. T. van Duijnen, J. G. Snijders and D. P. Chong, Chem. Phys. Lett., 2002, 359, 524–529.

@article{118Jensen2002,
  author    = {Jensen, Lasse and van Duijnen, Piet Th and Snijders, Jaap G and Chong, Delano P},
  title     = {Time-dependent density functional study of the static second hyperpolarizability of {BB}-, {NN}- and {BN}-substituted {C}60},
  journal   = {Chem. Phys. Lett.},
  volume    = {359},
  pages     = {524--529},
  year      = {2002},
  doi       = {10.1016/S0009-2614(02)00739-X}
}

% 119	K. Govindarasu and E. Kavitha, Spectrochim. Acta Part A Mol. Biomol. Spectrosc., 2014, 127, 498–510.

@article{119Govindarasu2014,
  author    = {Govindarasu, K. and Kavitha, E.},
  title     = {Vibrational spectra, molecular structure, {NBO}, {NMR}, {UV} first order hyperpolarizability, analysis of (S)-(−)-N-(5-Nitro-2-pyridyl) alaninol by Density functional theory},
  journal   = {Spectrochim. Acta A Mol. Biomol. Spectrosc.},
  volume    = {127},
  pages     = {498--510},
  year      = {2014},
  doi       = {10.1016/j.saa.2014.02.107}
}

% 120	R. Maity, D. Mandal and A. Misra, SN Appl. Sci., 2020, 2, 418.

@article{120Maity2020,
  author    = {Maity, Rakesh and Mandal, Debkumar and Misra, Ajay},
  title     = {Role of $\pi$-electron conjugation in determining the electrical responsive properties of polychlorinated biphenyls: a {DFT} based computational study},
  journal   = {SN Appl. Sci.},
  volume    = {2},
  pages     = {418},
  year      = {2020},
  doi       = {10.1007/s42452-020-2068-x}
}


% 121	S. Begam Elavarasi, Deepa Mariam, M. Ummal Momeen, J. Hu and M. Guin, Chem. Phys. Lett., 2019, 715, 310–316.

@article{121BegamElavarasi2019,
  author    = {Begam Elavarasi, S. and Mariam, Deepa and Ummal Momeen, M. and Hu, Jianping and Guin, Mridula},
  title     = {Effect of fluorination on bandgap, first and second order hyperpolarizabilities in lithium substituted adamantane: A time dependent density functional theory},
  journal   = {Chem. Phys. Lett.},
  volume    = {715},
  pages     = {310--316},
  year      = {2019},
  doi       = {10.1016/j.cplett.2018.11.034}
}

% 122	C. D. D. Mveme, F. Tchangnwa Nya, G. W. Ejuh and J. M. B. Ndjaka, SN Appl. Sci., 2021, 3, 317.

@article{122Mveme2021,
  author    = {Mveme, Côme Damien Désiré and Tchangnwa Nya, Fridolin and Ejuh, Geh Wilson and Ndjaka, Jean Marie Bienvenu},
  title     = {A density functional theory (DFT) study of the doping effect on 4-[2-(2-N, N-dihydroxy amino thiophene) vinyl] benzenamine},
  journal   = {SN Appl. Sci.},
  volume    = {3},
  pages     = {317},
  year      = {2021},
  doi       = {10.1007/s42452-021-04277-1}
}

% 123	P. Krawczyk, J. Mol. Model., 2020, 26, 272. Modulation of benzofuran structure as a fluorescent probe to optimize linear and nonlinear optical properties and biological activities https://doi.org/10.1007/s00894-020-04539-6

@article{123Krawczyk2020,
  author    = {P. Krawczyk},
  title     = {Modulation of benzofuran structure as a fluorescent probe to optimize linear and nonlinear optical properties and biological activities},
  journal   = {J. Mol. Model.},
  volume    = {26},
  pages     = {272},
  year      = {2020},
  doi       = {10.1007/s00894-020-04539-6}
}

% 124	X. Li, S. L. Sun, N. N. Ma, Y. Q. Qiu and Q. Fu, Chinese Sci. Bull., 2012, 57, 1772–1780. Quantum chemical studies on tuning the second-order nonlinear optical molecular switching of triarylborane derivatives https://doi.org/10.1007/s11434-012-5059-5 

@article{124Li2012,
  author    = {X. Li and S. L. Sun and N. N. Ma and Y. Q. Qiu and Q. Fu},
  title     = {Quantum chemical studies on tuning the second-order nonlinear optical molecular switching of triarylborane derivatives},
  journal   = {Chin. Sci. Bull.},
  volume    = {57},
  pages     = {1772--1780},
  year      = {2012},
  doi       = {10.1007/s11434-012-5059-5}
}


% 125	M. Hidalgo Cardenuto and B. Champagne, Phys. Chem. Chem. Phys., 2015, 17, 23634–23642. The first hyperpolarizability of nitrobenzene in benzene solutions: investigation of the effects of electron correlation within the sequential QM/MM approach https://doi.org/10.1039/C5CP03455H

@article{125HidalgoCardenuto2015,
  author    = {M. Hidalgo Cardenuto and B. Champagne},
  title     = {The first hyperpolarizability of nitrobenzene in benzene solutions: investigation of the effects of electron correlation within the sequential QM/MM approach},
  journal   = {Phys. Chem. Chem. Phys.},
  volume    = {17},
  pages     = {23634--23642},
  year      = {2015},
  doi       = {10.1039/C5CP03455H}
}

% 126	M. Torrent-Sucarrat, J. M. Anglada and J. M. Luis, J. Chem. Theory Comput., 2011, 7, 3935–3943. Evaluation of the Nonlinear Optical Properties for Annulenes with Hückel and Möbius Topologies https://doi.org/10.1021/ct2005424

@article{126TorrentSucarrat2011,
  author    = {M. Torrent-Sucarrat and J. M. Anglada and J. M. Luis},
  title     = {Evaluation of the Nonlinear Optical Properties for Annulenes with Hückel and Möbius Topologies},
  journal   = {J. Chem. Theory Comput.},
  volume    = {7},
  pages     = {3935--3943},
  year      = {2011},
  doi       = {10.1021/ct2005424}
}

% 127	S. Marques, M. A. Castro, S. A. Leão and T. L. Fonseca, J. Phys. Chem. A, 2018, 122, 7402–7412. Electronic and Vibrational Hyperpolarizabilities of Lithium Substituted (Aza)benzenes and (Aza)naphthalenes  https://doi.org/10.1021/acs.jpca.8b05612

@article{127Marques2018,
  author    = {S. Marques and M. A. Castro and S. A. Leão and T. L. Fonseca},
  title     = {Electronic and Vibrational Hyperpolarizabilities of Lithium Substituted (Aza)benzenes and (Aza)naphthalenes},
  journal   = {J. Phys. Chem. A},
  volume    = {122},
  pages     = {7402--7412},
  year      = {2018},
  doi       = {10.1021/acs.jpca.8b05612}
}

% 128	P. Karamanis and G. Maroulis, J. Phys. Org. Chem., 2011, 24, 588–599. An ab initio study of CX3-substitution (X = H, F, Cl, Br, I) effects on the static electric polarizability and hyperpolarizability of diacetylene https://doi.org/10.1002/poc.1797

@article{128Karamanis2011,
  author    = {P. Karamanis and G. Maroulis},
  title     = {An ab initio study of CX3-substitution (X = H, F, Cl, Br, I) effects on the static electric polarizability and hyperpolarizability of diacetylene},
  journal   = {J. Phys. Org. Chem.},
  volume    = {24},
  pages     = {588--599},
  year      = {2011},
  doi       = {10.1002/poc.1797}
}
% 129	D. Jacquemin, É. A. Perpète, I. Ciofini and C. Adamo, Chem. Phys. Lett., 2005, 405, 376–381. Assessment of recently developed density functional approaches for the evaluation of the bond length alternation in polyacetylene https://doi.org/10.1016/j.cplett.2005.02.037

@article{129Jacquemin2005,
  author    = {D. Jacquemin and É. A. Perpète and I. Ciofini and C. Adamo},
  title     = {Assessment of recently developed density functional approaches for the evaluation of the bond length alternation in polyacetylene},
  journal   = {Chem. Phys. Lett.},
  volume    = {405},
  pages     = {376--381},
  year      = {2005},
  doi       = {10.1016/j.cplett.2005.02.037}
}

% 130	A. J. Garza, O. I. Osman, N. A. Wazzan, S. B. Khan, A. M. Asiri and G. E. Scuseria, Theor. Chem. Acc., 2014, 133, 4, 1458.  A computational study of the nonlinear optical properties of carbazole derivatives: theory refines experiment https://doi.org/10.1007/s00214-014-1458-9 

@article{130Garza2014,
  author    = {A. J. Garza and O. I. Osman and N. A. Wazzan and S. B. Khan and A. M. Asiri and G. E. Scuseria},
  title     = {A computational study of the nonlinear optical properties of carbazole derivatives: theory refines experiment},
  journal   = {Theor. Chem. Acc.},
  volume    = {133},
  pages     = {1458},
  year      = {2014},
  doi       = {10.1007/s00214-014-1458-9}
}

% 131	P. Banerjee and P. K. Nandi, Chem. Phys. Lett., 2015, 637, 164–171. Electronic structure and second hyperpolarizability of M(NA2)2 (M = Be, Mg, Ca; A = H, Li, Na) complexes https://doi.org/10.1016/j.cplett.2015.08.008

@article{131Nandi2015,
  author    = {P. Banerjee and P. K. Nandi},
  title     = {Electronic structure and second hyperpolarizability of M(NA2)2 (M = Be, Mg, Ca; A = H, Li, Na) complexes},
  journal   = {Chem. Phys. Lett.},
  volume    = {637},
  pages     = {164--171},
  year      = {2015},
  doi       = {10.1016/j.cplett.2015.08.008}
}

% 132	M. Pecul, Chem. Phys. Lett., 2005, 404, 217–226. Density functional and coupled cluster calculations of dynamic hyperpolarizabilities and their geometry derivatives https://doi.org/10.1016/j.cplett.2005.01.057

@article{132Pecul2005,
  author    = {M. Pecul},
  title     = {Density functional and coupled cluster calculations of dynamic hyperpolarizabilities and their geometry derivatives},
  journal   = {Chem. Phys. Lett.},
  volume    = {404},
  pages     = {217--226},
  year      = {2005},
  doi       = {10.1016/j.cplett.2005.01.057}
}

% 133	A. Zawada, A. Kaczmarek-Kêdziera and W. Bartkowiak, J. Mol. Model., 2012, 18, 3073–3086. On the potential application of DFT methods in predicting the interaction-induced electric properties of molecular complexes. Molecular H-bonded chains as a case of study https://doi.org/10.1007/s00894-011-1312-0

@article{133Zawada2012,
  author    = {A. Zawada, A. Kaczmarek-Kêdziera and W. Bartkowiak},
  title     = {On the potential application of DFT methods in predicting the interaction-induced electric properties of molecular complexes. Molecular H-bonded chains as a case of study},
  journal   = {J. Mol. Model.},
  volume    = {18},
  pages     = {3073--3086},
  year      = {2012},
  doi       = {10.1007/s00894-011-1312-0}
}

% 134	S. Bonness, H. Fukui, K. Yoneda, R. Kishi, B. Champagne, E. Botek and M. Nakano, Chem. Phys. Lett., 2010, 493, 195–199. Theoretical investigation on the second hyperpolarizabilities of open-shell singlet systems by spin-unrestricted density functional theory with long-range correction: Range separating parameter dependence  https://doi.org/10.1016/j.cplett.2010.05.026

@article{134Bonness2010,
  author    = {S. Bonness, H. Fukui, K. Yoneda, R. Kishi, B. Champagne, E. Botek and M. Nakano},
  title     = {Theoretical investigation on the second hyperpolarizabilities of open-shell singlet systems by spin-unrestricted density functional theory with long-range correction: Range separating parameter dependence},
  journal   = {Chem. Phys. Lett.},
  volume    = {493},
  pages     = {195--199},
  year      = {2010},
  doi       = {10.1016/j.cplett.2010.05.026}
}

% 135	H. Fukui, Y. Inoue, R. Kishi, Y. Shigeta, B. Champagne and M. Nakano, Chem. Phys. Lett., 2012, 523, 60–64. Tuned long-range corrected density functional theory method for evaluating the second hyperpolarizabilities of open-shell singlet metal–metal bonded systems https://doi.org/10.1016/j.cplett.2011.12.033

@article{135Fukui2012,
  author    = {H. Fukui, Y. Inoue, R. Kishi, Y. Shigeta, B. Champagne and M. Nakano},
  title     = {Tuned long-range corrected density functional theory method for evaluating the second hyperpolarizabilities of open-shell singlet metal–metal bonded systems},
  journal   = {Chem. Phys. Lett.},
  volume    = {523},
  pages     = {60--64},
  year      = {2012},
  doi       = {10.1016/j.cplett.2011.12.033}
}

% 136	R. Kishi, M. Dennis, K. Fukuda, Y. Murata, K. Morita, H. Uenaka and M. Nakano, J. Phys. Chem. C, 2013, 117, 21498–21508. Theoretical Study on the Electronic Structure and Third-Order Nonlinear Optical Properties of Open-Shell Quinoidal Oligothiophenes https://doi.org/10.1021/jp407482h

@article{136Kishi2013,
  author    = {R. Kishi, M. Dennis, K. Fukuda, Y. Murata, K. Morita, H. Uenaka and M. Nakano},
  title     = {Theoretical Study on the Electronic Structure and Third-Order Nonlinear Optical Properties of Open-Shell Quinoidal Oligothiophenes},
  journal   = {J. Phys. Chem. C},
  volume    = {117},
  pages     = {21498--21508},
  year      = {2013},
  doi       = {10.1021/jp407482h}
}

% 137	M. Nakano, S. Yamada, S. Kiribayashi and K. Yamaguchi, Int. J. Quantum Chem., 1998, 70, 269–282. Hyperpolarizabilities of one-dimensional Hn systems: Second hyperpolarizability density analyses for regular and charged solitonlike linear chains https://doi.org/10.1002/(SICI)1097-461X(1998)70:2%3C269::AID-QUA3%3E3.0.CO;2-S

@article{137Nakano1998,
  author    = {M. Nakano, S. Yamada, S. Kiribayashi and K. Yamaguchi},
  title     = {Hyperpolarizabilities of one-dimensional Hn systems: Second hyperpolarizability density analyses for regular and charged solitonlike linear chains},
  journal   = {Int. J. Quantum Chem.},
  volume    = {70},
  pages     = {269--282},
  year      = {1998},
  doi       = {10.1002/(SICI)1097-461X(1998)70:2<269::AID-QUA3>3.0.CO;2-S}
}

% 138	D. Jacquemin, É. A. Perpète, G. E. Scuseria, I. Ciofini and C. Adamo, Chem. Phys. Lett., 2008, 465, 226–229. Extensive TD-DFT investigation of the first electronic transition in substituted azobenzenes https://doi.org/10.1016/j.cplett.2008.09.071

@article{138Jacquemin2008,
  author    = {D. Jacquemin, É. A. Perpète, G. E. Scuseria, I. Ciofini and C. Adamo},
  title     = {Extensive TD-DFT investigation of the first electronic transition in substituted azobenzenes},
  journal   = {Chem. Phys. Lett.},
  volume    = {465},
  pages     = {226--229},
  year      = {2008},
  doi       = {10.1016/j.cplett.2008.09.071}
}

% 139	A. B. Zakharov, V. V. Ivanov and L. Adamowicz, in Practical Aspects of Computational Chemistry IV, Springer US, Boston, MA, MA, 2016, pp. 57–102. Optical Parameters of -Conjugated Oligomer Chains from the Semiempirical Local Coupled-Cluster Theory https://doi.org/10.1007/978-1-4899-7699-4_3

@inbook{139Zakharov2016,
  author    = {A. B. Zakharov and V. V. Ivanov and L. Adamowicz},
  title     = {Optical Parameters of $\pi$-Conjugated Oligomer Chains from the Semiempirical Local Coupled-Cluster Theory},
  booktitle = {Practical Aspects of Computational Chemistry IV},
  publisher = {Springer US},
  address   = {Boston, MA},
  pages     = {57--102},
  year      = {2016},
  doi       = {10.1007/978-1-4899-7699-4_3}
}

% 140	M. W. Jørgensen, R. Faber, A. Ligabue and S. P. A. Sauer, J. Chem. Theory Comput., 2020, 16, 3006–3018. Benchmarking Correlated Methods for Frequency-Dependent Polarizabilities: Aromatic Molecules with the CC3, CCSD, CC2, SOPPA, SOPPA(CC2), and SOPPA(CCSD) Methods https://doi.org/10.1021/acs.jctc.9b01300

@article{140Jørgensen2020,
  author    = {M. W. Jørgensen, R. Faber, A. Ligabue and S. P. A. Sauer},
  title     = {Benchmarking Correlated Methods for Frequency-Dependent Polarizabilities: Aromatic Molecules with the {CC3}, {CCSD}, {CC2}, {SOPPA}, {SOPPA(CC2)}, and {SOPPA(CCSD)} Methods},
  journal   = {J. Chem. Theory Comput.},
  volume    = {16},
  pages     = {3006--3018},
  year      = {2020},
  doi       = {10.1021/acs.jctc.9b01300}
}


% 141	J. Noga and T. Pluta, Chem. Phys. Lett., 1997, 264, 101–108. Coupled cluster calculations of the electric properties of BeS. An analysis of the fifth-order non-iterative corrections  https://doi.org/10.1016/S0009-2614(96)01295-X

@article{141Pluta1997,
  author    = {J. Noga and T. Pluta},
  title     = {Coupled cluster calculations of the electric properties of \ch{BeS}. An analysis of the fifth-order non-iterative corrections},
  journal   = {Chem. Phys. Lett.},
  volume    = {264},
  pages     = {101--108},
  year      = {1997},
  doi       = {10.1016/S0009-2614(96)01295-X}
}


% 142	D. Tunega and J. Noga, Theor. Chem. Acc., 1998, 100, 78–84. Static electric properties of LiH: explicitly correlated coupled cluster calculations https://doi.org/10.1007/s002140050368

@article{142Noga1998,
  author    = {D. Tunega and J. Noga},
  title     = {Static electric properties of \ch{LiH}: explicitly correlated coupled cluster calculations},
  journal   = {Theor. Chem. Acc.},
  volume    = {100},
  pages     = {78--84},
  year      = {1998},
  doi       = {10.1007/s002140050368}
}


% 143	B. O. Roos and A. J. Sadlej, Chem. Phys., 1985, 94, 43–53. Polarized basis sets for accurate predictions of molecular electric properties. Electric moments of the LiH molecule https://doi.org/10.1016/0301-0104(85)85064-3

@article{143Sadlej1985,
  author    = {B. O. Roos and A. J. Sadlej},
  title     = {Polarized basis sets for accurate predictions of molecular electric properties. Electric moments of the  \ch{LiH} molecule},
  journal   = {Chem. Phys.},
  volume    = {94},
  pages     = {43--53},
  year      = {1985},
  doi       = {10.1016/0301-0104(85)85064-3}
}


% 144	A. J. Sadlej, Collect. Czechoslov. Chem. Commun., 1988, 53, 1995–2016. Medium-size polarized basis sets for high-level correlated calculations of molecular electric properties https://doi.org/10.1135/cccc19881995 

@article{144Sadlej1988,
  author    = {A. J. Sadlej},
  title     = {Medium-size polarized basis sets for high-level correlated calculations of molecular electric properties},
  journal   = {Collect. Czechoslov. Chem. Commun.},
  volume    = {53},
  pages     = {1995--2016},
  year      = {1988},
  doi       = {10.1135/cccc19881995}
}

% 145	A. J. Sadlej, Theor. Chim. Acta, 1991, 79, 2, 123–140. Medium-size polarized basis sets for high-level-correlated calculations of molecular electric properties https://doi.org/10.1007/BF01127101

@article{145Sadlej1991,
  author    = {A. J. Sadlej},
  title     = {Medium-size polarized basis sets for high-level-correlated calculations of molecular electric properties},
  journal   = {Theor. Chim. Acta},
  volume    = {79},
  pages     = {123--140},
  year      = {1991},
  doi       = {10.1007/BF01127101}
}

% 146	J. B. Foresman and Æ. Frisch, Exploring Chemistry with Electronic Structure Methods, Gaussian, Inc., Wallingford, CT, 3rd edn., 2015.  ISBN: 978-1-935522-03-4

@article{146Frisch2015,
  author    = {J. B. Foresman and Æ. Frisch},
  title     = {Exploring Chemistry with Electronic Structure Methods, Gaussian, Inc., 3rd edn.},
  journal   = {Exploring Chem. Electron. Struct. Methods},
 year      = {2015}
}


% 147	B. Champagne, E. Botek, M. Nakano, T. Nitta and K. Yamaguchi, J. Chem. Phys., 2005, 122, 114315. Basis set and electron correlation effects on the polarizability and second hyperpolarizability of model open-shell
-conjugated systems  https://doi.org/10.1063/1.1880992

@article{147Champagne2005,
  author    = {B. Champagne, E. Botek, M. Nakano, T. Nitta and K. Yamaguchi},
  title     = {Basis set and electron correlation effects on the polarizability and second hyperpolarizability of model open-shell conjugated systems},
  journal   = {J. Chem. Phys.},
  volume    = {122},
  pages     = {114315},
  year      = {2005},
  doi       = {10.1063/1.1880992}
}

% 148	A. D. McLean and G. S. Chandler, J. Chem. Phys., 1980, 72, 5639–5648. Contracted Gaussian basis sets for molecular calculations. I. Second row atoms, Z=11–18 https://doi.org/10.1063/1.438980

@article{148Chandler1980,
  author    = {A. D. McLean and G. S. Chandler},
  title     = {Contracted Gaussian basis sets for molecular calculations. I. Second row atoms, Z=11–18},
  journal   = {J. Chem. Phys.},
  volume    = {72},
  pages     = {5639--5648},
  year      = {1980},
  doi       = {10.1063/1.438980}
}


% 149	R. Krishnan, J. S. Binkley, R. Seeger and J. A. Pople, J. Chem. Phys., 1980, 72, 650–654. Self‐consistent molecular orbital methods. XX. A basis set for correlated wave functions https://doi.org/10.1063/1.438955

@article{149Krishnan1980,
  author    = {R. Krishnan, J. S. Binkley, R. Seeger and J. A. Pople},
  title     = {Self‐consistent molecular orbital methods. XX. A basis set for correlated wave functions},
  journal   = {J. Chem. Phys.},
  volume    = {72},
  pages     = {650--654},
  year      = {1980},
  doi       = {10.1063/1.438955}
}

% 150	T. Clark, J. Chandrasekhar, G. W. Spitznagel and P. V. R. Schleyer, J. Comput. Chem., 1983, 4, 294–301. Efficient diffuse function-augmented basis sets for anion calculations. III.† The 3-21+G basis set for first-row elements, Li–F https://doi.org/10.1002/jcc.540040303

@article{150Clark1983_321G,
  author    = {Timothy Clark and Jayaraman Chandrasekhar and Günther W. Spitznagel and Paul von Ragué Schleyer},
  title     = {Efficient diffuse function-augmented basis sets for anion calculations. III. The 3-21+G basis set for first-row elements, Li--F},
  journal   = {J. Comput. Chem.},
  volume    = {4},
  pages     = {294--301},
  year      = {1983},
  doi       = {10.1002/jcc.540040303}
}


% 151	M. J. Frisch, J. A. Pople and J. S. Binkley, J. Chem. Phys., 1984, 80, 3265–3269.

@article{151Frisch1984_basis,
  author    = {Michael J. Frisch and John A. Pople and J. Stephen Binkley},
  title     = {Self‐consistent molecular orbital methods 25. Supplementary functions for Gaussian basis sets},
  journal   = {J. Chem. Phys.},
  volume    = {80},
  pages     = {3265--3269},
  year      = {1984},
  doi       = {10.1063/1.447079}
}

% 152	R. A. Kendall, T. H. Dunning and R. J. Harrison, J. Chem. Phys., 1992, 96, 6796–6806.

@article{152Kendall1992_EA,
  author    = {Rick A. Kendall and Thom H. Dunning, Jr. and Robert J. Harrison},
  title     = {Electron affinities of the first‐row atoms revisited. Systematic basis sets and wave functions},
  journal   = {J. Chem. Phys.},
  volume    = {96},
  pages     = {6796--6806},
  year      = {1992},
  doi       = {10.1063/1.462569}
}

%    153 E. R. Davidson, Chem. Phys. Lett., 1996, 260, 514–518.  Comment on “Comment on Dunning's correlation-consistent basis sets” https://doi.org/10.1016/0009-2614(96)00917-7

@article{153Davidson1996_260,
  author    = {Davidson, E. R.},
  title     = {Comment on “Comment on Dunning's correlation-consistent basis sets”},
  journal   = {Chem. Phys. Lett.},
  year      = {1996},
  volume    = {260},
  pages     = {514--518},
  doi       = {10.1016/0009-2614(96)00917-7},
}

%    154 D. E. Woon and T. H. Dunning, J. Chem. Phys., 1993, 98, 1358–1371.  Gaussian basis sets for use in correlated molecular calculations. III. The atoms aluminum through argon  https://doi.org/10.1063/1.464303

@article{154Woon1993_98,
  author    = {Woon, D. E. and Dunning, T. H.},
  title     = {Gaussian basis sets for use in correlated molecular calculations. III. The atoms aluminum through argon},
  journal   = {J. Chem. Phys.},
  year      = {1993},
  volume    = {98},
  pages     = {1358--1371},
  doi       = {10.1063/1.464303},
}

%    155 T. H. Dunning, J. Chem. Phys., 1989, 90, 1007–1023. Gaussian basis sets for use in correlated molecular calculations. I. The atoms boron through neon and hydrogen   https://doi.org/10.1063/1.456153

@article{155Dunning1989_90,
  author    = {Dunning, T. H.},
  title     = {Gaussian basis sets for use in correlated molecular calculations. I. The atoms boron through neon and hydrogen},
  journal   = {J. Chem. Phys.},
  year      = {1989},
  volume    = {90},
  pages     = {1007--1023},
  doi       = {10.1063/1.456153},
}

%    156 R. Mead, S. G. Gilmour and A. Mead, Statistical Principles for the Design of Experiments, Cambridge University Press, Cambridge, 2012. https://doi.org/10.1017/CBO9781139020879
 
@book{156Mead2012_Book,
  author    = {Mead, R. and Gilmour, S. G. and Mead, A.},
  title     = {Statistical Principles for the Design of Experiments},
  publisher = {Cambridge Univ. Press},
  address   = {Cambridge},
  year      = {2012},
  doi       = {10.1017/CBO9781139020879},
}

% 157 Y. Zhao and D. G. Truhlar, J. Phys. Chem. A, 2006, 110, 5121–5129.  Comparative DFT Study of van der Waals Complexes: Rare-Gas Dimers, Alkaline-Earth Dimers, Zinc Dimer, and Zinc-Rare-Gas Dimers  https://doi.org/10.1021/jp060231d

@article{157Zhao2006_110,
  author    = {Zhao, Y. and Truhlar, D. G.},
  title     = {Comparative DFT Study of van der Waals Complexes: Rare-Gas Dimers, Alkaline-Earth Dimers, Zinc Dimer, and Zinc-Rare-Gas Dimers},
  journal   = {J. Phys. Chem. A},
  year      = {2006},
  volume    = {110},
  pages     = {5121--5129},
  doi       = {10.1021/jp060231d},
}

% 158 T. Yanai, D. P. Tew and N. C. Handy, Chem. Phys. Lett., 2004, 393, 51–57. A new hybrid exchange–correlation functional using the Coulomb-attenuating method (CAM-B3LYP)   https://doi.org/10.1016/j.cplett.2004.06.011

@article{158Yanai2004_393,
  author    = {Yanai, T. and Tew, D. P. and Handy, N. C.},
  title     = {A new hybrid exchange--correlation functional using the Coulomb-attenuating method (CAM-B3LYP)},
  journal   = {Chem. Phys. Lett.},
  year      = {2004},
  volume    = {393},
  pages     = {51--57},
  doi       = {10.1016/j.cplett.2004.06.011},
}

%    159 Y. Tawada, T. Tsuneda, S. Yanagisawa, T. Yanai and K. Hirao, J. Chem. Phys., 2004, 120, 8425–8433. A long-range-corrected time-dependent density functional theory   https://doi.org/10.1063/1.1688752

@article{159Tawada2004_120,
  author    = {Tawada, Y. and Tsuneda, T. and Yanagisawa, S. and Yanai, T. and Hirao, K.},
  title     = {A long-range-corrected time-dependent density functional theory},
  journal   = {J. Chem. Phys.},
  year      = {2004},
  volume    = {120},
  pages     = {8425--8433},
  doi       = {10.1063/1.1688752},
}

 %   160 S. Grimme, J. Comput. Chem., 2006, 27, 1787–1799. Semiempirical GGA-type density functional constructed with a long-range dispersion correction  https://doi.org/10.1002/jcc.20495

@article{160Grimme2006_27,
  author    = {Grimme, S.},
  title     = {Semiempirical GGA-type density functional constructed with a long-range dispersion correction},
  journal   = {J. Comput. Chem.},
  year      = {2006},
  volume    = {27},
  pages     = {1787--1799},
  doi       = {10.1002/jcc.20495},
}

  %  161 S. Grimme, A. Hansen, J. G. Brandenburg and C. Bannwarth, Chem. Rev., 2016, 116,9, 5105–5154. Dispersion-Corrected Mean-Field Electronic Structure Methods   https://doi.org/10.1021/acs.chemrev.5b00533

@article{161Grimme2016_116,
  author    = {Grimme, S. and Hansen, A. and Brandenburg, J. G. and Bannwarth, C.},
  title     = {Dispersion-Corrected Mean-Field Electronic Structure Methods},
  journal   = {Chem. Rev.},
  year      = {2016},
  volume    = {116},
  pages     = {5105--5154},
  doi       = {10.1021/acs.chemrev.5b00533},
}

%    162 A. D. Becke and E. R. Johnson, J. Chem. Phys., 2005, 123, 154101.  A density-functional model of the dispersion interaction https://doi.org/10.1063/1.2065267

@article{162Becke2005_123,
  author    = {Becke, A. D. and Johnson, E. R.},
  title     = {A density-functional model of the dispersion interaction},
  journal   = {J. Chem. Phys.},
  year      = {2005},
  volume    = {123},
  pages     = {154101},
  doi       = {10.1063/1.2065267},
}

% 163	NIST Computational Chemistry Comparison and Benchmark Database, Release 21. NIST Stand. Ref. Database Number 101 (2020). http://cccbdb.nist.gov/ DOI:10.18434/T47C7Z

@misc{163NIST2022_CCCBDB,
  author    = {Johnson, R. D.},
  title     = {NIST Computational Chemistry Comparison and Benchmark Database, Release 22},
  year      = {2022},
  note      = {NIST Standard Reference Database Number 101},
  doi       = {10.18434/T47C7Z},
}

% 164	 V. I. Lebedev, USSR Comput. Math. Math. Phys., 1976, 16(2), 10–24. Quadratures on the sphere https://doi.org/10.1016/0041-5553(76)90100-2

@article{164Lebedev1976_16,
  author    = {Lebedev, V. I.},
  title     = {Quadratures on the sphere},
  journal   = {USSR Comput. Math. Math. Phys.},
  year      = {1976},
  volume    = {16},
  pages     = {10--24},
  doi       = {10.1016/0041-5553(76)90100-2},
}

 %  165 A. N. Bootsma and S. E. Wheeler, J. Am. Chem. Soc., 2019, 141, 28, 11027–11035. Predicting the Strength of Stacking Interactions between Heterocycles and Aromatic Amino Acid Side Chains  https://doi.org/10.1021/jacs.9b00936

@article{165Bootsma2019_141,
  author    = {Bootsma, A. N. and Wheeler, S. E.},
  title     = {Popular Integration Grids Can Result in Large Errors in DFT-Computed Free Energies},
  journal   = {ChemRxiv},
  year      = {2019},
  month    = {7},
  doi       = {10.26434/chemrxiv.8864204.v5},
}

  %  166 V. I. Lebedev and A. L. Skorokhodov, Russ. Acad. Sci. Dokl. Math., 1992, 45, 587–592. “Quadrature formulas for a sphere of orders 41,47 and 53” \zmath{https://zbmath.org/?q=an:0795.41026}

@article{166Lebedev1992_45,
  author    = {Lebedev, V. I. and Skorokhodov, A. L.},
  title     = {Quadrature formulas for a sphere of orders 41, 47 and 53},
  journal   = {Russ. Acad. Sci. Dokl. Math.},
  year      = {1992},
  volume    = {45},
  pages     = {587--592},
}

  %  167 L. Serrano-Andrés and J. J. Serrano-Pérez, in Handbook of Computational Chemistry, ed. J. Leszczynski, Springer International Publishing, Cham, 2017, pp. 639–725. Calculation of Excited States: Molecular Photophysics and Photochemistry on Display  https://doi.org/10.1007/978-3-319-27282-5

@incollection{167SerranoAndres2017_Handbook,
  author    = {Serrano-Andr{\'e}s, L. and Serrano-P{\'e}rez, J. J.},
  title     = {Calculation of Excited States: Molecular Photophysics and Photochemistry on Display},
  booktitle = {Handbook of Computational Chemistry},
  editor    = {Leszczynski, J.},
  publisher = {Springer International Publishing},
  address   = {Cham},
  year      = {2017},
  pages     = {639--725},
  doi       = {10.1007/978-3-319-27282-5},
}

  %  168 J. N. Byrd, V. F. Lotrich and R. J. Bartlett, J. Chem. Phys., 2014, 140, 234108. Correlation correction to configuration interaction singles from coupled cluster perturbation theory  https://doi.org/10.1063/1.4883741

@article{168Byrd2014_140,
  author    = {Byrd, J. N. and Lotrich, V. F. and Bartlett, R. J.},
  title     = {Correlation correction to configuration interaction singles from coupled cluster perturbation theory},
  journal   = {J. Chem. Phys.},
  year      = {2014},
  volume    = {140},
  pages     = {234108},
  doi       = {10.1063/1.4883741},
}

   %   169 J. M. Mercero, J. M. Matxain, X. Lopez, D. M. York, A. Largo, L. A. Eriksson and J. M. Ugalde, 2005, 240, 37–99.  Theoretical methods that help understanding the structure and reactivity of gas phase ions  https://doi.org/10.1016/j.ijms.2004.09.018

@article{169Mercero2005_240,
  author    = {Mercero, J. M. and Matxain, J. M. and Lopez, X. and York, D. M. and Largo, A. and Eriksson, L. A. and Ugalde, J. M.},
  title     = {Theoretical methods that help understanding the structure and reactivity of gas phase ions},
  journal   = {Int. J. Mass Spectrom.},
  year      = {2005},
  volume    = {240},
  pages     = {37--99},
  doi       = {10.1016/j.ijms.2004.09.018},
}

  %  170 B. P. Pritchard, D. Altarawy, B. Didier, T. D. Gibson and T. L. Windus, J. Chem. Inf. Model., 2019, 59, 4814–4820.  New Basis Set Exchange: An Open, Up-to-Date Resource for the Molecular Sciences Community https://doi.org/10.1021/acs.jcim.9b00725

@article{170Pritchard2019_59,
  author    = {Pritchard, B. P. and Altarawy, D. and Didier, B. and Gibson, T. D. and Windus, T. L.},
  title     = {New Basis Set Exchange: An Open, Up-to-Date Resource for the Molecular Sciences Community},
  journal   = {J. Chem. Inf. Model.},
  year      = {2019},
  volume    = {59},
  pages     = {4814--4820},
  doi       = {10.1021/acs.jcim.9b00725},
}

 %   171 H. Sekino and R. J. Bartlett, in Nonlinear Optical Materials: Theory and Modeling. ACS Symposium series 628, American Chemical Society, Washington, DC, 1996, pp. 79–101. Sum-Over-State Representation of Nonlinear Response Properties in Time-Dependent Hartree-Fock Theory   https://doi.org/10.1021/bk-1996-0628.ch004

@incollection{171Sekino1996_ACS,
  author    = {Sekino, H. and Bartlett, R. J.},
  title     = {Sum-Over-State Representation of Nonlinear Response Properties in Time-Dependent Hartree-Fock Theory},
  booktitle = {Nonlinear Optical Materials: Theory and Modeling},
  series    = {ACS Symp. Ser.},
  volume    = {628},
  publisher = {Am. Chem. Soc.},
  address   = {Washington, DC},
  year      = {1996},
  pages     = {79--101},
  doi       = {10.1021/bk-1996-0628.ch004},
}

%    172 R. del Coso and J. Solis, J. Opt. Soc. Am. B, 2004, 21, 3, 640-644. Relation between nonlinear refractive index and third-order susceptibility in absorbing media   https://doi.org/10.1364/JOSAB.21.000640

@article{172delCoso2004_21,
  author    = {del Coso, R. and Solis, J.},
  title     = {Relation between nonlinear refractive index and third-order susceptibility in absorbing media},
  journal   = {J. Opt. Soc. Am. B},
  year      = {2004},
  volume    = {21},
  pages     = {640--644},
  doi       = {10.1364/JOSAB.21.000640},
}

%    173 R. W. Boyd, Z. Shi and I. De Leon, Opt. Commun., 2014, 326, 74–79.    The third-order nonlinear optical susceptibility of gold  https://doi.org/10.1016/j.optcom.2014.03.005

@article{173Boyd2014_326,
  author    = {Boyd, R. W. and Shi, Z. and De Leon, I.},
  title     = {The third-order nonlinear optical susceptibility of gold},
  journal   = {Opt. Commun.},
  year      = {2014},
  volume    = {326},
  pages     = {74--79},
  doi       = {10.1016/j.optcom.2014.03.005},
}

%    174 K. N. Sharafudeen, A. Adithya, S. Vijayakumar, P. Sudheesh, B. Kalluraya and K. Chandrasekharan, Curr. Appl. Phys., 2011, 11, 1089–1093. Multiphoton absorption process and self-focusing effect in coumarin derivative doped PMMA films by z-scan and optical limiting studies  https://doi.org/10.1016/j.cap.2011.02.001

@article{174Sharafudeen2011_11,
  author    = {Sharafudeen, K. N. and Adithya, A. and Vijayakumar, S. and Sudheesh, P. and Kalluraya, B. and Chandrasekharan, K.},
  title     = {Multiphoton absorption process and self-focusing effect in coumarin derivative doped PMMA films by z-scan and optical limiting studies},
  journal   = {Curr. Appl. Phys.},
  year      = {2011},
  volume    = {11},
  pages     = {1089--1093},
  doi       = {10.1016/j.cap.2011.02.001},
}

%    175 S. Kim, J. Chen, T. Cheng, A. Gindulyte, J. He, S. He, Q. Li, B. A. Shoemaker, P. A. Thiessen, B. Yu, L. Zaslavsky, J. Zhang and E. E. Bolton, Nucleic Acids Res., 2021, 49, D1388–D1395. PubChem in 2021: new data content and improved web interfaces https://doi.org/10.1093/nar/gkaa971

@article{175Kim2021_49,
  author    = {Kim, S. and Chen, J. and Cheng, T. and Gindulyte, A. and He, J. and He, S. and Li, Q. and Shoemaker, B. A. and Thiessen, P. A. and Yu, B. and Zaslavsky, L. and Zhang, J. and Bolton, E. E.},
  title     = {PubChem in 2021: new data content and improved web interfaces},
  journal   = {Nucleic Acids Res.},
  year      = {2021},
  volume    = {49},
  pages     = {D1388--D1395},
  doi       = {10.1093/nar/gkaa971},
}
 
%   176 A. Willetts, J. E. Rice, D. M. Burland and D. P. Shelton, J. Chem. Phys., 1992, 97, 7590–7599. Problems in the comparison of theoretical and experimental hyperpolarizabilities   https://doi.org/10.1063/1.463479

@article{176Willetts1992_97,
  author    = {Willetts, A. and Rice, J. E. and Burland, D. M. and Shelton, D. P.},
  title     = {Problems in the comparison of theoretical and experimental hyperpolarizabilities},
  journal   = {J. Chem. Phys.},
  year      = {1992},
  volume    = {97},
  pages     = {7590--7599},
  doi       = {10.1063/1.463479},
}

 %   177 R. F. Shi and A. F. Garito, in Characterization Techniques and Tabulations for Organics Nonlinear Optical Materials, eds. M. G. Kuzyk and C. W. Dirk, Marcel Dekker, New York, 1998, pp. 1–36. Introduction: Conventions and Standards for Nonlinear Optical Processes  https://doi.org/10.1201/9781315139036

@incollection{177Shi1998_Characterization,
  author    = {Shi, R. F. and Garito, A. F.},
  title     = {Introduction: Conventions and Standards for Nonlinear Optical Processes},
  booktitle = {Characterization Techniques and Tabulations for Organic Nonlinear Optical Materials},
  editor    = {Kuzyk, M. G. and Dirk, C. W.},
  publisher = {Marcel Dekker},
  address   = {New York},
  year      = {1998},
  pages     = {1--36},
  doi       = {10.1201/9781315139036},
}

%    178 F. Jonsson, Lecture Notes on Nonlinear Optics, 2003. See http://jonsson.eu/research/lectures.

@misc{178Jonsson2003_Lectures,
  author    = {Jonsson, F.},
  title     = {Lecture Notes on Nonlinear Optics},
  year      = {2003},
  note      = {See \url{http://jonsson.eu/research/lectures}},
}


%    179 P. N. Butcher and D. Cotter, The Elements of Nonlinear Optics, Cambridge University Press, Cambridge, 1990.   https://doi.org/10.1017/CBO9781139167994

@book{179Butcher1990_Elements,
  author    = {Butcher, P. N. and Cotter, D.},
  title     = {The Elements of Nonlinear Optics},
  publisher = {Cambridge Univ. Press},
  address   = {Cambridge},
  year      = {1990},
  doi       = {10.1017/CBO9781139167994},
}

%    180 J. M. H. Olsen and J. Kongsted, in Advances in Quantum Chemistry, Vol. 61, 2011, pp. 107–143.  Molecular Properties through Polarizable Embedding   https://doi.org/10.1016/B978-0-12-386013-2.00003-6

@incollection{180Olsen2011_AQC,
  author    = {Olsen, J. M. H. and Kongsted, J.},
  title     = {Molecular Properties through Polarizable Embedding},
  booktitle = {Adv. Quantum Chem.},
  volume    = {61},
  pages     = {107--143},
  year      = {2011},
  doi       = {10.1016/B978-0-12-386013-2.00003-6},
}

%    181 J. M. H. Olsen, Development of Quantum Chemical Methods towards Rationalization and Optimal Design of Photoactive Proteins, University of Southern Denmark, Odense, Denmark, 2012. http://dx.doi.org/10.6084/m9.figshare.156851

@phdthesis{181_Olsen2012_PhD,
  author    = {Olsen, J. M. H.},
  title     = {Development of Quantum Chemical Methods towards Rationalization and Optimal Design of Photoactive Proteins},
  school    = {University of Southern Denmark},
  address   = {Odense, Denmark},
  year      = {2012},
  doi       = {10.6084/m9.figshare.156851},
}

%    182 V. Barone and M. Cossi, J. Phys. Chem. A, 1998, 102, 1995–2001.  Quantum Calculation of Molecular Energies and Energy Gradients in Solution by a Conductor Solvent Model  https://doi.org/10.1021/jp9716997

@article{182Barone1998_102,
  author    = {Barone, V. and Cossi, M.},
  title     = {Quantum Calculation of Molecular Energies and Energy Gradients in Solution by a Conductor Solvent Model},
  journal   = {J. Phys. Chem. A},
  year      = {1998},
  volume    = {102},
  pages     = {1995--2001},
  doi       = {10.1021/jp9716997},
}

%    183 M. Cossi, N. Rega, G. Scalmani and V. Barone, J. Comput. Chem., 2003, 24, 669–681.  Energies, structures, and electronic properties of molecules in solution with the C-PCM solvation model  https://doi.org/10.1002/jcc.10189

@article{183Cossi2003_24,
  author    = {Cossi, M. and Rega, N. and Scalmani, G. and Barone, V.},
  title     = {Energies, structures, and electronic properties of molecules in solution with the C-PCM solvation model},
  journal   = {J. Comput. Chem.},
  year      = {2003},
  volume    = {24},
  pages     = {669--681},
  doi       = {10.1002/jcc.10189},
}

 %   184 A. V. Marenich, C. J. Cramer and D. G. Truhlar, J. Phys. Chem. B, 2009, 113, 6378–6396.  Universal Solvation Model Based on Solute Electron Density and on a Continuum Model of the Solvent Defined by the Bulk Dielectric Constant and Atomic Surface Tensions  https://doi.org/10.1021/jp810292n

@article{184Marenich2009_113,
  author    = {Marenich, A. V. and Cramer, C. J. and Truhlar, D. G.},
  title     = {Universal Solvation Model Based on Solute Electron Density and on a Continuum Model of the Solvent Defined by the Bulk Dielectric Constant and Atomic Surface Tensions},
  journal   = {J. Phys. Chem. B},
  year      = {2009},
  volume    = {113},
  pages     = {6378--6396},
  doi       = {10.1021/jp810292n},
}

%    185 E. Cancès, B. Mennucci and J. Tomasi, J. Chem. Phys., 1997, 107, 3032–3041. A new integral equation formalism for the polarizable continuum model: Theoretical background and applications to isotropic and anisotropic dielectrics  https://doi.org/10.1063/1.474659

@article{185Cances1997_107,
  author    = {Cancès, E. and Mennucci, B. and Tomasi, J.},
  title     = {A new integral equation formalism for the polarizable continuum model: Theoretical background and applications to isotropic and anisotropic dielectrics},
  journal   = {J. Chem. Phys.},
  year      = {1997},
  volume    = {107},
  pages     = {3032--3041},
  doi       = {10.1063/1.474659},
}

%    186 M. D. Hanwell, D. E. Curtis, D. C. Lonie, T. Vandermeersch, E. Zurek and G. R. Hutchison, J. Cheminform., 2012, 4, 17.  Avogadro: an advanced semantic chemical editor, visualization, and analysis platform https://doi.org/10.1186/1758-2946-4-17

@article{186Hanwell2012_4,
  author    = {Hanwell, M. D. and Curtis, D. E. and Lonie, D. C. and Vandermeersch, T. and Zurek, E. and Hutchison, G. R.},
  title     = {Avogadro: an advanced semantic chemical editor, visualization, and analysis platform},
  journal   = {J. Cheminf.},
  year      = {2012},
  volume    = {4},
  pages     = {17},
  doi       = {10.1186/1758-2946-4-17},
}
%    187 Avogadro: an open-source molecular builder and visualization tool. Version 1.2.0. See http://avogadro.cc.

@misc{187Avogadro2016_1.2.0,
  title     = {Avogadro: an open-source molecular builder and visualization tool. Version 1.2.0},
  year      = {2016},
  note      = {See \url{http://avogadro.cc}},
}

%    188 Avogadro: an open-source molecular builder and visualization tool. Version 1.93.0. See https://www.openchemistry.org/projects/avogadro2.

@misc{188Avogadro2023_1.93.0,
  title     = {Avogadro: an open-source molecular builder and visualization tool. Version 1.93.0},
  year      = {2023},
  note      = {See \url{https://www.openchemistry.org/projects/avogadro2}},
}

 %   189 E. F. Pettersen, T. D. Goddard, C. C. Huang, G. S. Couch, D. M. Greenblatt, E. C. Meng and T. E. Ferrin, J. Comput. Chem., 2004, 25, 1605–1612. UCSF Chimera--a visualization system for exploratory research and analysis    https://doi.org/10.1002/jcc.20084

@article{189Pettersen2004_25,
  author    = {Pettersen, E. F. and Goddard, T. D. and Huang, C. C. and Couch, G. S. and Greenblatt, D. M. and Meng, E. C. and Ferrin, T. E.},
  title     = {UCSF Chimera--a visualization system for exploratory research and analysis},
  journal   = {J. Comput. Chem.},
  year      = {2004},
  volume    = {25},
  pages     = {1605--1612},
  doi       = {10.1002/jcc.20084},
}
 
%   190 UCSF Chimera, Version 1.15 (build 42258). Resource for Biocomputing, Visualization, and Informatics at the University of California, San Francisco (2020).

@misc{190Chimera2020_1.15,
  title     = {UCSF Chimera, Version 1.15 (build 42258)},
  year      = {2020},
  note      = {Resource for Biocomputing, Visualization, and Informatics at the University of California, San Francisco},
}

%    191 B. Gu, W. Ji and X. Q. Huang, Appl. Opt., 2008, 47, 1187–1192. Analytical expression for femtosecond-pulsed z scans on instantaneous nonlinearity  https://doi.org/10.1364/AO.47.001187

@article{191Gu2008_47,
  author    = {Gu, B. and Ji, W. and Huang, X. Q.},
  title     = {Analytical expression for femtosecond-pulsed z scans on instantaneous nonlinearity},
  journal   = {Appl. Opt.},
  year      = {2008},
  volume    = {47},
  pages     = {1187--1192},
  doi       = {10.1364/AO.47.001187},
}

 %   192 A. Bundulis, V. V. Kim, J. Grube and R. A. Ganeev, Opt. Mater., 2021, 122, 111778. Variation of Nonlinear Refraction and Three-Photon Absorption of Indium–Tin Oxide Quantum Dot Thin Films and Solutions in Near Infrared Range     https://doi.org/10.3390/nano13162320

@article{192Bundulis2021_122,
  author    = {Bundulis, A. and Kim, V. V. and Grube, J. and Ganeev, R. A.},
  title     = {Variation of Nonlinear Refraction and Three-Photon Absorption of Indium--Tin Oxide Quantum Dot Thin Films and Solutions in Near Infrared Range},
  journal   = {Opt. Mater.},
  year      = {2021},
  volume    = {122},
  pages     = {111778},
  doi       = {10.3390/nano13162320},
}

%    193 X.-Q. Yan, Z.-B. Liu, S. Shi, W.-Y. Zhou and J.-G. Tian, Opt. Express, 2010, 18, 26169.  Analysis on the origin of the ultrafast optical nonlinearity of carbon disulfide around 800 nm   http://dx.doi.org/10.1364/OE.18.026169

@article{193Yan2010_18,
  author    = {Yan, X.-Q. and Liu, Z.-B. and Shi, S. and Zhou, W.-Y. and Tian, J.-G.},
  title     = {Analysis on the origin of the ultrafast optical nonlinearity of carbon disulfide around 800 nm},
  journal   = {Opt. Express},
  year      = {2010},
  volume    = {18},
  pages     = {26169},
  doi       = {10.1364/OE.18.026169},
}

   % 194 X. Zhang, Z. Cui, Z. Cheng, Y. Li and H. Xiao, RSC Adv., 2017, 7, 50889–50898.  Quantitative detection of H2S and CS2 mixed gases based on UV absorption spectrometry   https://doi.org/10.1039/C7RA09983E

@article{194Zhang2017_7,
  author    = {Zhang, X. and Cui, Z. and Cheng, Z. and Li, Y. and Xiao, H.},
  title     = {Quantitative detection of H\textsubscript{2}S and CS\textsubscript{2} mixed gases based on UV absorption spectrometry},
  journal   = {RSC Adv.},
  year      = {2017},
  volume    = {7},
  pages     = {50889--50898},
  doi       = {10.1039/C7RA09983E},
}

  % 195 H. Grosch, A. Fateev and S. Clausen, J. Quant. Spectrosc. Radiat. Transf., 2015, 154, 28–34.  UV absorption cross-sections of selected sulfur-containing compounds at temperatures up to 500 °C  https://doi.org/10.1016/j.jqsrt.2014.11.020

@article{195Grosch2015_154,
  author    = {Grosch, H. and Fateev, A. and Clausen, S.},
  title     = {UV absorption cross-sections of selected sulfur-containing compounds at temperatures up to 500~°C},
  journal   = {J. Quant. Spectrosc. Radiat. Transf.},
  year      = {2015},
  volume    = {154},
  pages     = {28--34},
  doi       = {10.1016/j.jqsrt.2014.11.020},
}

    %  196 P. Grammaticakis, Bull. Soc. Chim. Fr., 1950, 17, 158–166. Contribution a l'etude de l'absorption dans l'ultraviolet moyen des anilines ortho-substituees. III. Orthonitro- et orthocarboxy- anilines N-substituees

@article{196Grammaticakis1950_17,
  author    = {Grammaticakis, P.},
  title     = {Contribution \`a l'\'etude de l'absorption dans l'ultraviolet moyen des anilines ortho-substitu\'ees. III. Orthonitro- et orthocarboxy- anilines N-substitu\'ees},
  journal   = {Bull. Soc. Chim. Fr.},
  year      = {1950},
  volume    = {17},
  pages     = {158--166},
}

% 197	V. Talrose, E. B. Stern, A. A. Goncharova, N. A. Messineva, N. V. Trusova and M. V. Efimkina, Benzene, nitro- in NIST Chemistry WebBook, NIST Standard Reference Database Number 69, eds. P. J. Linstrom and W. G. Mallard, National Institute of Standards and Technology, Gaithersburg MD, 2021.https://webbook.nist.gov/cgi/cbook.cgi?Name=nitrobenzene&Units=SI

@incollection{197Talrose2021_NIST,
  author    = {Talrose, V. and Stern, E. B. and Goncharova, A. A. and Messineva, N. A. and Trusova, N. V. and Efimkina, M. V.},
  title     = {Benzene, nitro-},
  booktitle = {NIST Chemistry WebBook, NIST Standard Reference Database Number 69},
  editor    = {Linstrom, P. J. and Mallard, W. G.},
  publisher = {National Institute of Standards and Technology},
  address   = {Gaithersburg MD},
  year      = {2021},
  note      = {See \url{https://webbook.nist.gov/cgi/cbook.cgi?Name=nitrobenzene\&Units=SI}},
}

% 198	    198 D. N. Christodoulides, I. C. Khoo, G. J. Salamo, G. I. Stegeman and E. W. Van Stryland, Adv. Opt. Photonics, 2010, 2, 60. Nonlinear refraction and absorption: Mechanisms and magnitudes https://doi.org/10.1364/AOP.2.000060

@article{198Christodoulides2010_2,
  author    = {Christodoulides, D. N. and Khoo, I. C. and Salamo, G. J. and Stegeman, G. I. and Van Stryland, E. W.},
  title     = {Nonlinear refraction and absorption: Mechanisms and magnitudes},
  journal   = {Adv. Opt. Photonics},
  year      = {2010},
  volume    = {2},
  pages     = {60},
  doi       = {10.1364/AOP.2.000060},
}

 %   199 E. Giner, L. Tenti, C. Angeli and J.-P. Malrieu, J. Chem. Phys., 2016, 145, 124114. The “Fermi hole” and the correlation introduced by the symmetrization or the anti-symmetrization of the wave function https://doi.org/10.1063/1.4963018

@article{199Giner2016_145,
  author    = {Giner, E. and Tenti, L. and Angeli, C. and Malrieu, J.-P.},
  title     = {The ''Fermi hole'' and the correlation introduced by the symmetrization or the anti-symmetrization of the wave function},
  journal   = {J. Chem. Phys.},
  year      = {2016},
  volume    = {145},
  pages     = {124114},
  doi       = {10.1063/1.4963018},
}

   %  200 A. D. Laurent and D. Jacquemin, Int. J. Quantum Chem., 2013, 113, 2019–2039.  TD-DFT benchmarks: A review  https://doi.org/10.1002/qua.24438

@article{200Laurent2013_113,
  author    = {Laurent, A. D. and Jacquemin, D.},
  title     = {TD-DFT benchmarks: A review},
  journal   = {Int. J. Quantum Chem.},
  year      = {2013},
  volume    = {113},
  pages     = {2019--2039},
  doi       = {10.1002/qua.24438},
}

 %    201 S. Manzhos, H. Segawa and K. Yamashita, Chem. Phys. Lett., 2012, 527, 51–56. Computational dye design by changing the conjugation order: Failure of LR-TDDFT to predict relative excitation energies in organic dyes differing by the position of the methine unit   https://doi.org/10.1016/j.cplett.2011.12.079

@article{201Manzhos2012_527,
  author    = {Manzhos, S. and Segawa, H. and Yamashita, K.},
  title     = {Computational dye design by changing the conjugation order: Failure of LR-TDDFT to predict relative excitation energies in organic dyes differing by the position of the methine unit},
  journal   = {Chem. Phys. Lett.},
  year      = {2012},
  volume    = {527},
  pages     = {51--56},
  doi       = {10.1016/j.cplett.2011.12.079},
}

  %   202 F. Egidi, M. Segado, H. Koch, C. Cappelli and V. Barone, J. Chem. Phys., 2014, 141, 224114. A benchmark study of electronic excitation energies, transition moments, and excited-state energy gradients on the nicotine molecule  https://doi.org/10.1063/1.4903307

@article{202Egidi2014_141,
  author    = {Egidi, F. and Segado, M. and Koch, H. and Cappelli, C. and Barone, V.},
  title     = {A benchmark study of electronic excitation energies, transition moments, and excited-state energy gradients on the nicotine molecule},
  journal   = {J. Chem. Phys.},
  year      = {2014},
  volume    = {141},
  pages     = {224114},
  doi       = {10.1063/1.4903307},
}

   %  203 T. Etienne, C. Michaux, A. Monari, X. Assfeld and É. A. Perpète, Dye. Pigment., 2014, 100, 24–31. Theoretical computation of Betain B30 solvatochromism using a Polarizable Continuum Model  https://doi.org/10.1016/j.dyepig.2013.07.017

@article{203Etienne2014_100,
  author    = {Etienne, T. and Michaux, C. and Monari, A. and Assfeld, X. and Perpète, É. A.},
  title     = {Theoretical computation of Betain B30 solvatochromism using a Polarizable Continuum Model},
  journal   = {Dye. Pigment.},
  year      = {2014},
  volume    = {100},
  pages     = {24--31},
  doi       = {10.1016/j.dyepig.2013.07.017},
}

   %  204 C. Hättig, O. Christiansen, S. Coriani and P. Jo/rgensen, J. Chem. Phys., 1998, 109, 9237–9243. Static and frequency-dependent polarizabilities of excited singlet states using coupled cluster response theory  https://doi.org/10.1063/1.477582

@article{204Hattig1998_109,
  author    = {Hättig, C. and Christiansen, O. and Coriani, S. and Jørgensen, P.},
  title     = {Static and frequency-dependent polarizabilities of excited singlet states using coupled cluster response theory},
  journal   = {J. Chem. Phys.},
  year      = {1998},
  volume    = {109},
  pages     = {9237--9243},
  doi       = {10.1063/1.477582},
}

%    205 A. D. Becke, J. Chem. Phys., 1993, 98, 1372. A new mixing of Hartree–Fock and local density‐functional theories https://doi.org/10.1063/1.464304

@article{205Becke1993a_98,
  author    = {Becke, A. D.},
  title     = {A new mixing of Hartree–Fock and local density‐functional theories},
  journal   = {J. Chem. Phys.},
  year      = {1993},
  volume    = {98},
  pages     = {1372},
  doi       = {10.1063/1.464304},
}

 %   206 A. Becke, J. Chem. Phys, 1993, 98, 5648–5652.  Density‐functional thermochemistry. III. The role of exact exchange https://doi.org/10.1063/1.464913

@article{206Becke1993b_98,
  author    = {Becke, A. D.},
  title     = {Density‐functional thermochemistry. III. The role of exact exchange},
  journal   = {J. Chem. Phys.},
  year      = {1993},
  volume    = {98},
  pages     = {5648--5652},
  doi       = {10.1063/1.464913},
}

  %  207 P. J. Stephens, F. J. Devlin, C. F. Chabalowski and M. J. Frisch, J. Phys. Chem., 1994, 98, 11623–11627. Ab Initio Calculation of Vibrational Absorption and Circular Dichroism Spectra Using Density Functional Force Fields  https://doi.org/10.1021/j100096a001

@article{207Stephens1994_98,
  author    = {Stephens, P. J. and Devlin, F. J. and Chabalowski, C. F. and Frisch, M. J.},
  title     = {Ab Initio Calculation of Vibrational Absorption and Circular Dichroism Spectra Using Density Functional Force Fields},
  journal   = {J. Phys. Chem.},
  year      = {1994},
  volume    = {98},
  pages     = {11623--11627},
  doi       = {10.1021/j100096a001},
}

 %   208 J. P. Perdew, A. Ruzsinszky, J. Tao, V. N. Staroverov, G. E. Scuseria and G. I. Csonka, J. Chem. Phys., 2005, 123, 062201. Prescription for the design and selection of density functional approximations: More constraint satisfaction with fewer fits   https://doi.org/10.1063/1.1904565

@article{208Perdew2005_123,
  author    = {Perdew, J. P. and Ruzsinszky, A. and Tao, J. and Staroverov, V. N. and Scuseria, G. E. and Csonka, G. I.},
  title     = {Prescription for the design and selection of density functional approximations: More constraint satisfaction with fewer fits},
  journal   = {J. Chem. Phys.},
  year      = {2005},
  volume    = {123},
  pages     = {062201},
  doi       = {10.1063/1.1904565},
}

%    209 R. Peverati and D. G. Truhlar, J. Phys. Chem. Lett., 2011, 2, 21, 2810–2817. Improving the Accuracy of Hybrid Meta-GGA Density Functionals by Range Separation   https://doi.org/10.1021/jz201170d

@article{209Peverati2011_2,
  author    = {Peverati, R. and Truhlar, D. G.},
  title     = {Improving the Accuracy of Hybrid Meta-GGA Density Functionals by Range Separation},
  journal   = {J. Phys. Chem. Lett.},
  year      = {2011},
  volume    = {2},
  pages     = {2810--2817},
  doi       = {10.1021/jz201170d},
}

  %  210 C. Azarias, I. Duchemin, X. Blase and D. Jacquemin, J. Chem. Phys., 2017, 146, 034301. Bethe-Salpeter study of cationic dyes: Comparisons with ADC(2) and TD-DFT    https://doi.org/10.1063/1.4974097

@article{210Azarias2017_146,
  author    = {Azarias, C. and Duchemin, I. and Blase, X. and Jacquemin, D.},
  title     = {Bethe-Salpeter study of cationic dyes: Comparisons with ADC(2) and TD-DFT},
  journal   = {J. Chem. Phys.},
  year      = {2017},
  volume    = {146},
  pages     = {034301},
  doi       = {10.1063/1.4974097},
}

  %  211 C. Duan, S. Chen, M. G. Taylor, F. Liu and H. J. Kulik, Chem. Sci., 2021, 12, 13021–13036. Machine learning to tame divergent density functional approximations: a new path to consensus materials design principles  https://doi.org/10.1039/D1SC03701C

@article{211Duan2021_12,
  author    = {Duan, C. and Chen, S. and Taylor, M. G. and Liu, F. and Kulik, H. J.},
  title     = {Machine learning to tame divergent density functional approximations: a new path to consensus materials design principles},
  journal   = {Chem. Sci.},
  year      = {2021},
  volume    = {12},
  pages     = {13021--13036},
  doi       = {10.1039/D1SC03701C},
}

%    212 H. S. Yu, X. He, S. L. Li and D. G. Truhlar, Chem. Sci., 2016, 7, 5032–5051. MN15: A Kohn–Sham global-hybrid exchange–correlation density functional with broad accuracy for multi-reference and single-reference systems and noncovalent interactions  DOI: https://doi.org/10.1039/C6SC00705H

@article{212Yu2016_7,
  author    = {Yu, H. S. and He, X. and Li, S. L. and Truhlar, D. G.},
  title     = {MN15: A Kohn–Sham global-hybrid exchange–correlation density functional with broad accuracy for multi-reference and single-reference systems and noncovalent interactions},
  journal   = {Chem. Sci.},
  year      = {2016},
  volume    = {7},
  pages     = {5032--5051},
  doi       = {10.1039/C6SC00705H},
}

  %  213 M. G. Kuzyk, J. Pérez-Moreno and S. Shafei, Phys. Rep., 2013, 529, 297–398. Sum rules and scaling in nonlinear optics   DOI: https://doi.org/10.1016/j.physrep.2013.04.002

@article{213Kuzyk2013_529,
  author    = {Kuzyk, M. G. and Pérez-Moreno, J. and Shafei, S.},
  title     = {Sum rules and scaling in nonlinear optics},
  journal   = {Phys. Rep.},
  year      = {2013},
  volume    = {529},
  pages     = {297--398},
  doi       = {10.1016/j.physrep.2013.04.002},
}

  %  214 Y. Zhao and D. G. Truhlar, Theor. Chem. Acc., 2008, 120, 215–241. The M06 suite of density functionals for main group thermochemistry, thermochemical kinetics, noncovalent interactions, excited states, and transition elements: two new functionals and systematic testing of four M06-class functionals and 12 other functionals DOI: https://doi.org/10.1007/s00214-007-0310-x

@article{214Zhao2008_120,
  author    = {Zhao, Y. and Truhlar, D. G.},
  title     = {The M06 suite of density functionals for main group thermochemistry, thermochemical kinetics, noncovalent interactions, excited states, and transition elements: two new functionals and systematic testing of four M06-class functionals and 12 other functionals},
  journal   = {Theor. Chem. Acc.},
  year      = {2008},
  volume    = {120},
  pages     = {215--241},
  doi       = {10.1007/s00214-007-0310-x},
}

% 215	[HrivniakZalesny22]  https://doi.org/10.3390/molecules27248738


@article{215Hrivnak2022_27,
  author    = {Hrivn{\'a}k, T. and Medve{\v{d}}, M. and Bartkowiak, W. and Zale{\'s}ny, R.},
  title     = {Hyperpolarizabilities of Push--Pull Chromophores in Solution: Interplay between Electronic and Vibrational Contributions},
  journal   = {Molecules},
  year      = {2022},
  volume    = {27},
  pages     = {8738},
  doi       = {10.3390/molecules27248738},
}

% 216	[Avramoupulos23] https://doi.org/10.3390/molecules28155646

@article{216Avramopoulos2023_28,
  author    = {Avramopoulos, A. and Reis, H. and Tzeli, D. and Zale{\'s}ny, R. and Papadopoulos, M. G.},
  title     = {Photoswitchable Molecular Units with Tunable Nonlinear Optical Activity: A Theoretical Investigation},
  journal   = {Molecules},
  year      = {2023},
  volume    = {28},
  pages     = {5646},
  doi       = {10.3390/molecules28155646},
}

% 217	[Mohbiya18] https://doi.org/10.1002/slct.201702579

@article{217Mohbiya2018_3,
  author    = {Mohbiya, D. R. and Sekar, N.},
  title     = {Tuning ‘Stokes Shift’ and ICT Character by Varying the Donor Group in Imidazo[1,5a]pyridines: A Combined Optical, DFT, TD-DFT and NLO Approach},
  journal   = {Chem. Select},
  year      = {2018},
  volume    = {3},
  pages     = {1635--1644},
  doi       = {10.1002/slct.201702579},
}

% 218	[Kosar23] https://doi.org/10.3390/molecules28176283 

@article{218Kosar2023_28,
  author    = {Kosar, N. and Kanwal, S. and Hamid, M. H. S. A. and Ayub, K. and Gilani, M. A. and Imran, M. and Arshad, M. and Alkhalifah, M. A. and Sheikh, N. S. and Mahmood, T.},
  title     = {Role of Delocalization, Asymmetric Distribution of $\pi$-Electrons and Elongated Conjugation System for Enhancement of NLO Response of Open Form of Spiropyran-Based Thermochromes},
  journal   = {Molecules},
  year      = {2023},
  volume    = {28},
  pages     = {6283},
  doi       = {10.3390/molecules28176283},
}

% 219	[Mydlova24] https://doi.org/10.3390/molecules29163720 

@article{219Mydlova2024_29,
  author    = {Mydlova, L. and Sahraoui, B. and El-Ghayoury, A. and Berdowski, J. and Migalska-Zalas, A. and Makowska-Janusik, M.},
  title     = {Hierarchical Modeling of the Nonlinear Optical Response of Composite Materials Based on Tetrathiafulvalene Derivatives},
  journal   = {Molecules},
  year      = {2024},
  volume    = {29},
  pages     = {3720},
  doi       = {10.3390/molecules29163720},
}

% 220	[WollerChampagne18] http://dx.doi.org/10.3390/molecules23061333

@article{220Woller2018_23,
  author    = {Woller, T. and Geerlings, P. and De Proft, F. and Champagne, B. and Alonso, M.},
  title     = {Aromaticity as a Guiding Concept for Spectroscopic Features and Nonlinear Optical Properties of Porphyrinoids},
  journal   = {Molecules},
  year      = {2018},
  volume    = {23},
  pages     = {1333},
  doi       = {10.3390/molecules23061333},
}

% 221	[Valverde22] https://doi.org/10.3390/molecules27082379 

@article{221Valverde2022,
  author    = {Clodoaldo Valverde and Rafael S. Vinhal and Luiz F. N. Naves and Jean M. F. Custódio and Basílio Baseia and Heibbe Cristhian B. de Oliveira and Caridad N. Perez and Hamilton B. Napolitano and Francisco A. P. Osório},
  title     = {Remarkable Nonlinear Properties of a Novel Quinolidone Derivative: Joint Synthesis and Molecular Modeling},
  journal   = {Molecules},
  volume    = {27},
  pages     = {2379},
  year      = {2022},
  doi       = {10.3390/molecules27082379}
}

% 222	[222GongAnTongLiu22] https://doi.org/10.3390/nano12203700 
@article{222Gong2022,
  author    = {Pingping Gong and Lili An and Junfeng Tong and Xinpeng Liu and Zezhou Liang and Jianfeng Li},
  title     = {Design of A-D-A-Type Organic Third-Order Nonlinear Optical Materials Based on Benzodithiophene: A {DFT} Study},
  journal   = {Nanomaterials},
  volume    = {12},
  pages     = {3700},
  year      = {2022},
  doi       = {10.3390/nano12203700}
}

% 223	[223HaqKhalid24] https://doi.org/10.1038/s41598-024-64700-6 
@article{223Haq2024,
  author    = {Saadia Haq and Muhammad Khalid and Ajaz Hussain and Muhammad Haroon and Saad M. Alshehri},
  title     = {A first principles based prediction of electronic and nonlinear optical properties towards cyclopenta thiophene chromophores with benzothiophene acceptor moieties},
  journal   = {Sci. Rep.},
  volume    = {14},
  pages     = {13971},
  year      = {2024},
  doi       = {10.1038/s41598-024-64700-6}
}

% 224	    [Chadli24] https://doi.org/10.1038/s41598-024-75117-6
@article{224Chadli2024,
  author    = {R. Chadli and M. Zouaoui Rabah and I. Khelladi and A. Haddou and B. Ameri and M. Sakkal-Rahal},
  title     = {Synthesis, spectroscopic characterization techniques of aromatic iminoaniline derived compound, along with the evaluation of its {LNO} properties using quantum chemistry},
  journal   = {Sci. Rep.},
  volume    = {14},
  pages     = {27383},
  year      = {2024},
  doi       = {10.1038/s41598-024-75117-6}
}

% 225	[Marques23] https://doi.org/10.1016/j.cplett.2023.140473 

@article{225Marques2023,
  author    = {Suélio Marques and Marcos A. Castro and Renato B. Pontes and Salviano A. Leão and Tertius L. Fonseca},
  title     = {155. Second hyperpolarizabilities of alkali- and alkaline-earth-doped boron nitride nanotubes},
  journal   = {Chem. Phys. Lett.},
  volume    = {821},
  pages     = {140473},
  year      = {2023},
  doi       = {10.1016/j.cplett.2023.140473}
}
% 226	[Ecclestone22] https://doi.org/10.1038/s41598-022-11235-3 
@article{226Ecclestone2022,
  author    = {Benjamin R. Ecclestone and Kevan Bell and Sarah Sparkes and Deepak Dinakaran and John R. Mackey and Parsin Haji Reza},
  title     = {Label-free complete absorption microscopy using second generation photoacoustic remote sensing},
  journal   = {Sci. Rep.},
  volume    = {12},
  pages     = {8464},
  year      = {2022},
  doi       = {10.1038/s41598-022-11235-3}
}

% 227	[Mondal15] https://doi.org/10.1142/S0219633615500601 
@article{227Mondal2015,
  author    = {Avijit Mondal and Kaushik Hatua and Prasanta K. Nandi},
  title     = {Static second hyperpolarizability of twisted ethylene: A comprehensive computational study},
  journal   = {J. Theor. Comput. Chem.},
  volume    = {14},
  pages     = {1550060},
  year      = {2015},
  doi       = {10.1142/S0219633615500601}
}

% 228	[Bulik13] https://doi.org/10.1002/jcc.23316 
@article{228Bulik2013,
  author    = {Ireneusz W. Bulik and Robert Zaleśny and Wojciech Bartkowiak and Josep M. Luis and Bernard Kirtman and Gustavo E. Scuseria and Aggelos Avramopoulos and Heribert Reis and Manthos G. Papadopoulos},
  title     = {Performance of density functional theory in computing nonresonant vibrational (hyper)polarizabilities},
  journal   = {J. Comput. Chem.},
  volume    = {34},
  pages     = {1775--1784},
  year      = {2013},
  doi       = {10.1002/jcc.23316}
}

% 229	[Bannerjee19] https://doi.org/10.1016/j.cplett.2019.05.031 

@article{229Banerjee2019,
  author    = {Paramita Banerjee and Aggelos Avramopoulos and Prasanta K. Nandi},
  title     = {Static second-hyperpolarizability of diffuse electron cyclic compounds M\textsubscript{2}A\textsubscript{2} (M = Be, Mg, Ca; A = Li, Na, K): Effect of basis set and electron correlation},
  journal   = {Chem. Phys. Lett.},
  volume    = {729},
  pages     = {92--98},
  year      = {2019},
  doi       = {10.1016/j.cplett.2019.05.031}
}
% 230	[Kaka23] https://doi.org/10.1063/5.0164602 
@article{230Kaka2023,
  author    = {Kaka, Komlanvi Sèvi and Beaujean, Pierre and Castet, Frédéric and Champagne, Benoît},
  title     = {A quantum chemical investigation of the second hyperpolarizability of \textit{p}-nitroaniline},
  journal   = {J. Chem. Phys.},
  volume    = {159},
  pages     = {114104},
  year      = {2023},
  doi       = {10.1063/5.0164602}
}

% 231	[Rlang]   @Manual{,     title = {R: A Language and Environment for Statistical Computing},     author = {{R Core Team}},     organization = {R Foundation for Statistical Computing},     address = {Vienna, Austria},     year = {2024},     url = {https://www.R-project.org/} ,}

@manual{231Rlang,
  author       = {{R Core Team}},
  title        = {R: A Language and Environment for Statistical Computing},
  organization = {R Foundation for Statistical Computing},
  address      = {Vienna, Austria},
  year         = {2024},
 url = {https://www.R-project.org/},
}

% 232	[carRpkg] @Book{,     title = {An {R} Companion to Applied Regression},     edition = {Third},     author = {John Fox and Sanford Weisberg},     year = {2019},     publisher = {Sage},     address = {Thousand Oaks {CA}},     url = {https://socialsciences.mcmaster.ca/jfox/Books/Companion/},   }

@book{232Fox2019_CAR,
  author    = {Fox, J. and Weisberg, S.},
  title     = {An R Companion to Applied Regression},
  publisher = {Sage},
  address   = {Thousand Oaks, CA},
  year      = {2019}
}

% 233	[wcldRpkg] @Manual{,     title = {wordcloud: Word Clouds},     author = {Ian Fellows},     year = {2018}, note = {R package version 2.6},     url = {https://CRAN.R-project.org/package=wordcloud},   }

@manual{233Fellows2018_Wordcloud,
  author = {Fellows, I.},
  title  = {wordcloud: Word Clouds},
  year   = {2018}
}

% 234	[dtablRpkg] @Manual{,     title = {data.table: Extension of `data.frame`},     author = {Tyson Barrett and Matt Dowle and Arun Srinivasan},     year = {2023},     note = {R package version 1.14.10},     url = {https://CRAN.R-project.org/package=data.table},   }

@manual{234Barrett2023_DataTable,
  author = {Barrett, T. and Dowle, M. and Srinivasan, A.},
  title  = {data.table: Extension of data.frame},
  year   = {2023}
}

% 235	[nnetRpkg] @Book{,     title = {Modern Applied Statistics with S},     author = {W. N. Venables and B. D. Ripley},     publisher = {Springer},     edition = {Fourth},     address = {New York},     year = {2002},     note = {ISBN 0-387-95457-0},     url = {https://www.stats.ox.ac.uk/pub/MASS4/},   }

@book{235Venables2002_MASS,
  author    = {Venables, W. N. and Ripley, B. D.},
  title     = {Modern Applied Statistics with S},
  publisher = {Springer},
  address   = {New York},
  year      = {2002}
}

% 236	[mblmRpckg] @Manual{,  title = {mblm: Median-Based Linear Models},  author = {Lukasz Komsta},  year = {2019},  note = {R package version 0.12.1},  url = {https://CRAN.R-project.org/package=mblm}, }

@manual{236Komsta2019_MBLM,
  author = {Komsta, L.},
  title  = {mblm: Median-Based Linear Models},
  year   = {2019}
}

% 237	[rcompRpkg]  @Manual{, title = {{rcompanion}: Functions to Support Extension Education Program Evaluation},  author = {Salvatore S. Mangiafico},  organization = {Rutgers Cooperative Extension},  address = {New Brunswick, New Jersey},  note = {version 2.4.36},  year = {2024},  url = {https://CRAN.R-project.org/package=rcompanion/},}

@manual{237Mangiafico2024_RCompanion,
  author       = {Mangiafico, S. S.},
  title        = {rcompanion: Functions to Support Extension Education Program Evaluation},
  organization = {Rutgers Cooperative Extension},
  address      = {New Brunswick, New Jersey},
  year         = {2024}
}

% 238	

% 239	[Merck Index] Merck & Co., Inc. (n.d.). Dimethyl Sulfoxide. In Merck Index Online. Retrieved March 18, 2025.

@online{Merck_DMSO,
  author    = {{Merck \& Co., Inc.}},
  title     = {Dimethyl Sulfoxide},
  year      = {n.d.},
  booktitle = {Merck Index Online},
  note      = {Accessed March 18, 2025},
  url       = {https://merckindex.rsc.org/monographs/m4555}
}

% 240	[Peveratti14] http://dx.doi.org/10.1098/rsta.2012.0476 

@article{240Peverati2014,
  author  = {Peverati, Roberto and Truhlar, Donald G.},
  title   = {Quest for a universal density functional: The accuracy of density functionals across a broad spectrum of databases in chemistry and physics},
  journal = {Philos. Trans. R. Soc. A},
  volume  = {372},
  pages   = {20120476},
  year    = {2014},
  doi     = {10.1098/rsta.2012.0476}
}

% 241	[Beaujean16] https://doi.org/10.1063/1.4958736 

@article{241Beaujean2016,
  author  = {Beaujean, Pierre and Champagne, Benoît},
  title   = {Coupled cluster evaluation of the frequency dispersion of the first and second hyperpolarizabilities of water, methanol, and dimethyl ether},
  journal = {J. Chem. Phys.},
  volume  = {145},
  pages   = {044311},
  year    = {2016},
  doi     = {10.1063/1.4958736}
}

% 242	[Beaujean18] https://doi.org/10.1007/s00214-018-2219-y 

@article{242Beaujean2018,
  author  = {Beaujean, Pierre and Champagne, Benoît},
  title   = {Coupled cluster evaluation of the second and third harmonic scattering responses of small molecules},
  journal = {Theor. Chem. Acc.},
  volume  = {137},
  pages   = {50},
  year    = {2018},
  doi     = {10.1007/s00214-018-2219-y}
}

% 243	[Beerepoot15] https://doi.org/10.1039/c5cp03241e

@article{243Beerepoot2015,
  author  = {Beerepoot, Maarten T. P. and Friese, Daniel H. and List, Nanna H. and Kongsted, Jacob and Ruud, Kenneth},
  title   = {Benchmarking two-photon absorption cross sections: Performance of CC2 and CAM-B3LYP},
  journal = {Phys. Chem. Chem. Phys.},
  volume  = {17},
  pages   = {19306--19314},
  year    = {2015},
  doi     = {10.1039/C5CP03241E}
}

% 244	[Theil] Theil, H. (1950), "A rank-invariant method of linear and polynomial regression analysis. I, II, III", Nederl. Akad. Wetensch., Proc., 53: 386–392, 521–525, 1397–1412, MR 0036489.

@incollection{244Theil1992_Springer,
  author    = {Theil, H.},
  title     = {A Rank-Invariant Method of Linear and Polynomial Regression Analysis},
  booktitle = {Henri Theil's Contributions to Economics and Econometrics: Econometric Theory and Methodology},
  editor    = {Raj, B. and Koerts, J.},
  publisher = {Springer Netherlands},
  address   = {Dordrecht},
  year      = {1992},
  pages     = {345--381},
  doi       = {10.1007/978-94-011-2546-8_20},
}

@article{244aTheil1950_53,
  author  = {Theil, H.},
  title   = {A rank-invariant method of linear and polynomial regression analysis. I, II, III},
  journal = {Nederl. Akad. Wetensch., Proc.},
  year    = {1950},
  volume  = {53},
  pages   = {386--392, 521--525, 1397--1412}
}

% 245	[Sen] @article{Sen01121968, author = {Pranab Kumar Sen and}, title = {Estimates of the Regression Coefficient Based on Kendall's Tau}, journal = {Journal of the American Statistical Association}, volume = {63}, number = {324}, pages = {1379--1389}, year = {1968}, publisher = {ASA Website}, doi = {10.1080/01621459.1968.10480934}, URL = { https://www.tandfonline.com/doi/abs/10.1080/01621459.1968.10480934 }, eprint = { https://www.tandfonline.com/doi/pdf/10.1080/01621459.1968.10480934 } }

@article{245Sen1968_63,
  author  = {Sen, P. K.},
  title   = {Estimates of the Regression Coefficient Based on Kendall's Tau},
  journal = {J. Am. Stat. Assoc.},
  year    = {1968},
  volume  = {63},
  pages   = {1379--1389},
  doi     = {10.1080/01621459.1968.10480934},
}

% 246	[Siegel] @article{Siegel, author = {Borowski, Matthias and Fried, Roland}, title = {Online signal extraction by robust regression in moving windows with data-adaptive width selection}, year = {2014}, issue_date = {July 2014}, publisher = {Kluwer Academic Publishers}, address = {USA}, volume = {24}, number = {4}, issn = {0960-3174}, url = {https://doi.org/10.1007/s11222-013-9391-7}, doi = {10.1007/s11222-013-9391-7}, journal = {Statistics and Computing}, month = jul, pages = {597–613}, numpages = {17}, keywords = {Signal change detection, Repeated Median regression, Real time, Data streams} } 

@article{246Borowski2014_24,
  author  = {Borowski, M. and Fried, R.},
  title   = {Online signal extraction by robust regression in moving windows with data-adaptive width selection},
  journal = {Stat. Comput.},
  year    = {2014},
  volume  = {24},
  pages   = {597--613},
  doi     = {10.1007/s11222-013-9391-7},
}

% 247	[KimBundulis22] http://dx.doi.org/10.1364/OME.451733

@article{Kim2022_12,
  author  = {Kim, V. V. and Bundulis, A. and Grube, J. and Ganeev, R. A.},
  title   = {Variation of the sign of nonlinear refraction of carbon disulfide in the short-wavelength region},
  journal = {Opt. Mater. Express},
  year    = {2022},
  volume  = {12},
  pages   = {2053--2062},
  doi     = {10.1364/OME.451733},
}

% 248	[Kong09] http://dx.doi.org/10.1088/0953-4075/42/6/065401

@article{248Kong2009_42,
  author  = {Kong, D. G. and Chang, Q. and Ye, H. A. and Gao, Y. C. and Wang, Y. X. and Zhang, X. R. and Yang, K. and Wu, W. Z. and Song, Y. L.},
  title   = {The fifth-order nonlinearity of CS\textsubscript{2}},
  journal = {J. Phys. B: At. Mol. Opt. Phys.},
  year    = {2009},
  volume  = {42},
  pages   = {065401},
  doi     = {10.1088/0953-4075/42/6/065401},
}

% 249	[Ganeev04] http://dx.doi.org/10.1016/j.optcom.2003.12.032

@article{249Ganeev2004_231,
  author  = {Ganeev, R. A. and Ryasnyansky, A. I. and Ishizawa, N. and Baba, M. and Suzuki, M. and Turu, M. and Sakakibara, S. and Kuroda, H.},
  title   = {Two- and three-photon absorption in CS\textsubscript{2}},
  journal = {Opt. Commun.},
  year    = {2004},
  volume  = {231},
  pages   = {431--436},
  doi     = {10.1016/j.optcom.2003.12.032},
}

% 250	[WuSnijdersLin02] https://doi.org/10.1021/jp014181i

@article{250Wu2002_106,
  author  = {Wu, K. and Snijders, J. G. and Lin, C.},
  title   = {Reinvestigation of Hydrogen Bond Effects on the Polarizability and Hyperpolarizability of Urea Molecular Clusters},
  journal = {J. Phys. Chem. B},
  year    = {2002},
  volume  = {106},
  pages   = {8954--8958},
  doi     = {10.1021/jp014181i},
}

% 251	[Datta06] https:/doi.org/10.1039/B605478A

@article{251Datta2006_35,
  author  = {Datta, A. and Pati, S. K.},
  title   = {Dipolar interactions and hydrogen bonding in supramolecular aggregates: understanding cooperative phenomena for 1st hyperpolarizability},
  journal = {Chem. Soc. Rev.},
  year    = {2006},
  volume  = {35},
  pages   = {1305--1323},
  doi     = {10.1039/B605478A},
}

% 252	[Berland17] https://doi.org/10.1063/1.4986522

@article{252Berland2017_146,
  author  = {Berland, K. and Jiao, Y. and Lee, J.-H. and Rangel, T. and Neaton, J. B. and Hyldgaard, P.},
  title   = {Assessment of two hybrid van der Waals density functionals for covalent and non-covalent binding of molecules},
  journal = {J. Chem. Phys.},
  year    = {2017},
  volume  = {146},
  pages   = {234106},
  doi     = {10.1063/1.4986522},
}

% 253	[Brauer16] https://doi.org/10.1039/c6cp00688d

@article{253Brauer2016_S66x8,
  author  = {Brauer, Brina and Kesharwani, Manoj K. and Kozuch, Sebastian and Martin, Jan M. L.},
  title   = {The S66x8 benchmark for noncovalent interactions revisited: explicitly correlated ab initio methods and density functional theory},
  journal = {Phys. Chem. Chem. Phys.},
  volume  = {18},
  pages   = {20905--20925},
  year    = {2016},
  doi     = {10.1039/C6CP00688D}
}

% 254	[Ludwig01] https://doi.org/10.1002/1521-3773(20010518)40:10%3C1808::AID-ANIE1808%3E3.0.CO;2-1 

@article{254Ludwig2001_Water,
  author  = {Ludwig, Ralf},
  title   = {Water: From Clusters to the Bulk},
  journal = {Angew. Chem. Int. Ed.},
  volume  = {40},
  pages   = {1808--1827},
  year    = {2001},
  doi     = {10.1002/1521-3773(20010518)40:10<1808::AID-ANIE1808>3.0.CO;2-1}
}

% 255	[Pernot18] https://doi.org/10.1063/1.5016248

@article{255Pernot2018,
  author  = {Pernot, Pascal and Savin, Andreas},
  title   = {Probabilistic performance estimators for computational chemistry methods: The empirical cumulative distribution function of absolute errors},
  journal = {J. Chem. Phys.},
  volume  = {148},
  pages   = {241707},
  year    = {2018},
  doi     = {10.1063/1.5016248}
}

% 256	[Pernot20] https://doi.org/10.1063/5.0006202 ;

@article{256Pernot2020,
  author  = {Pernot, Pascal and Savin, Andreas},
  title   = {Probabilistic performance estimators for computational chemistry methods: Systematic improvement probability and ranking probability matrix. I. Theory},
  journal = {J. Chem. Phys.},
  volume  = {152},
  pages   = {164108},
  year    = {2020},
  doi     = {10.1063/5.0006202}
}

 % 256	[Pernot20_1] https://doi.org/10.1063/5.0006204 

@article{256_1_Pernot2020b,
  author  = {Pernot, Pascal and Savin, Andreas},
  title   = {Probabilistic performance estimators for computational chemistry methods: Systematic improvement probability and ranking probability matrix. II. Applications},
  journal = {J. Chem. Phys.},
  volume  = {152},
  pages   = {164109},
  year    = {2020},
  doi     = {10.1063/5.0006204}
}

@article{Day2014_JCP,
  author  = {Paul N. Day and Ruth Pachter and Kiet A. Nguyen},
  title   = {Analysis of nonlinear optical properties in donor--acceptor materials},
  journal = {J. Chem. Phys.},
  volume  = {140},
  pages   = {184308},
  year    = {2014},
  doi     = {10.1063/1.4874267}
}

@article{Politi2021_Nonparametric,
  author  = {Politi, María Teresa and Ferreira, Juliana Carvalho and Patino, Cecilia María},
  title   = {Nonparametric statistical tests: friend or foe?},
  journal = {J. Bras. Pneumol.},
  volume  = {47},
  pages   = {e20210292},
  year    = {2021},
  doi     = {10.36416/1806-3756/e20210292}
}

@article{Marenich2011_VEM,
  author  = {Marenich, Aleksandr V. and Cramer, Christopher J. and Truhlar, Donald G. and Guido, Ciro A. and Mennucci, Benedetta and Scalmani, Giovanni and Frisch, Michael J.},
  title   = {Practical computation of electronic excitation in solution: vertical excitation model},
  journal = {Chem. Sci.},
  volume  = {2},
  pages   = {2143--2161},
  year    = {2011},
  doi     = {10.1039/C1SC00313E}
}

@article{HF_Roothaan1951,  
  title = {New Developments in Molecular Orbital Theory},
  volume = {23},
  ISSN = {0034-6861},
  url = {http://dx.doi.org/10.1103/RevModPhys.23.69},
  number = {2},
  journal = {Reviews of Modern Physics},
  publisher = {American Physical Society (APS)},
  author = {Roothaan,  C. C. J.},
  year = {1951},
  month = apr,
  pages = {69–89},
  doi = {10.1103/RevModPhys.23.69}
}

@article{CC2_Christiansen1995,
title = {The second-order approximate coupled cluster singles and doubles model CC2},
journal = {Chemical Physics Letters},
volume = {243},
number = {5},
pages = {409-418},
year = {1995},
issn = {0009-2614},
doi = {https://doi.org/10.1016/0009-2614(95)00841-Q},
url = {https://www.sciencedirect.com/science/article/pii/000926149500841Q},
author = {Ove Christiansen and Henrik Koch and Poul Jørgensen},
}

@article{CCSD_Purvis1982,
  title = {A full coupled-cluster singles and doubles model: The inclusion of disconnected triples},
  volume = {76},
  ISSN = {1089-7690},
  url = {http://dx.doi.org/10.1063/1.443164},
  DOI = {10.1063/1.443164},
  number = {4},
  journal = {The Journal of Chemical Physics},
  publisher = {AIP Publishing},
  author = {Purvis,  George D. and Bartlett,  Rodney J.},
  year = {1982},
  month = feb,
  pages = {1910–1918}
}


@article{B3LYP1_Becke1993,
  title = {Density-functional thermochemistry. III. The role of exact exchange},
  volume = {98},
  ISSN = {1089-7690},
  url = {http://dx.doi.org/10.1063/1.464913},
  DOI = {10.1063/1.464913},
  number = {7},
  journal = {The Journal of Chemical Physics},
  publisher = {AIP Publishing},
  author = {Becke,  Axel D.},
  year = {1993},
  month = apr,
  pages = {5648–5652}
}

@article{B3LYP2_Lee1988,
  title = {Development of the Colle-Salvetti correlation-energy formula into a functional of the electron density},
  volume = {37},
  ISSN = {0163-1829},
  url = {http://dx.doi.org/10.1103/PhysRevB.37.785},
  DOI = {10.1103/physrevb.37.785},
  number = {2},
  journal = {Physical Review B},
  publisher = {American Physical Society (APS)},
  author = {Lee,  Chengteh and Yang,  Weitao and Parr,  Robert G.},
  year = {1988},
  month = jan,
  pages = {785–789}
}

@article{BHHLYP_Becke1993,
  title = {A new mixing of Hartree–Fock and local density-functional theories},
  volume = {98},
  ISSN = {1089-7690},
  url = {http://dx.doi.org/10.1063/1.464304},
  DOI = {10.1063/1.464304},
  number = {2},
  journal = {The Journal of Chemical Physics},
  publisher = {AIP Publishing},
  author = {Becke,  Axel D.},
  year = {1993},
  month = jan,
  pages = {1372–1377}
}

@article{M06andM062X_Zhao2007,
  title = {The M06 suite of density functionals for main group thermochemistry,  thermochemical kinetics,  noncovalent interactions,  excited states,  and transition elements: two new functionals and systematic testing of four M06-class functionals and 12 other functionals},
  volume = {120},
  ISSN = {1432-2234},
  url = {http://dx.doi.org/10.1007/s00214-007-0310-x},
  DOI = {10.1007/s00214-007-0310-x},
  number = {1–3},
  journal = {Theoretical Chemistry Accounts},
  publisher = {Springer Science and Business Media LLC},
  author = {Zhao,  Yan and Truhlar,  Donald G.},
  year = {2007},
  month = jul,
  pages = {215–241}
}


@article{MN15_Yu2016,
  title = {MN15: A Kohn–Sham global-hybrid exchange–correlation density functional with broad accuracy for multi-reference and single-reference systems and noncovalent interactions},
  volume = {7},
  ISSN = {2041-6539},
  url = {http://dx.doi.org/10.1039/C6SC00705H},
  DOI = {10.1039/c6sc00705h},
  number = {8},
  journal = {Chemical Science},
  publisher = {Royal Society of Chemistry (RSC)},
  author = {Yu,  Haoyu S. and He,  Xiao and Li,  Shaohong L. and Truhlar,  Donald G.},
  year = {2016},
  pages = {5032–5051}
}

@article{LCform_Tawada2004,
  title = {A long-range-corrected time-dependent density functional theory},
  volume = {120},
  ISSN = {1089-7690},
  url = {http://dx.doi.org/10.1063/1.1688752},
  DOI = {10.1063/1.1688752},
  number = {18},
  journal = {The Journal of Chemical Physics},
  publisher = {AIP Publishing},
  author = {Tawada,  Yoshihiro and Tsuneda,  Takao and Yanagisawa,  Susumu and Yanai,  Takeshi and Hirao,  Kimihiko},
  year = {2004},
  month = may,
  pages = {8425–8433}
}

@article{M11_Peverati2011,
  title = {Improving the Accuracy of Hybrid Meta-GGA Density Functionals by Range Separation},
  volume = {2},
  ISSN = {1948-7185},
  url = {http://dx.doi.org/10.1021/jz201170d},
  DOI = {10.1021/jz201170d},
  number = {21},
  journal = {The Journal of Physical Chemistry Letters},
  publisher = {American Chemical Society (ACS)},
  author = {Peverati,  Roberto and Truhlar,  Donald G.},
  year = {2011},
  month = {10},
  pages = {2810–2817}
}


@article{Chai2008dispersion,
  title = {Long-range corrected hybrid density functionals with damped atom–atom dispersion corrections},
  volume = {10},
  ISSN = {1463-9084},
  url = {http://dx.doi.org/10.1039/B810189B},
  DOI = {10.1039/b810189b},
  number = {44},
  journal = {Physical Chemistry Chemical Physics},
  publisher = {Royal Society of Chemistry (RSC)},
  author = {Chai,  Jeng-Da and Head-Gordon,  Martin},
  year = {2008},
  pages = {6615}
}

@misc{HaugaardOlsen2024dispersion,
  author = "Olsen, Jógvan Magnus Haugaard",
  title = "Inclusion of dispersion corrections in the calculation of absorption spectra",
  date = "2024-10-23",
  howpublished = "\url{https://gitlab.com/dalton/user-support/-/issues/92}"
}
