# Supplementary material for: Use of Factorial Design for Calculation of Second Hyperpolarizabilities
Source: Nanomaterials (Basel). 2025 Aug 23;15(17):1302. doi: 10.3390/nano15171302 (PMC12430289; doi:10.3390/nano15171302)
Supplement: Supplementary file 1 [file nanomaterials-15-01302-s001.zip › nanomaterials-3796781-supp2.xlsx]

## Sheet: BS_composition
	aug-cc-pVDZ														aug-cc-pVTZ														6-311G(d,p)														6-311+G(d,p)
	Core		Valence				Polarization			Diffuse					Core		Valence				Polarization			Diffuse					Core		Valence				Polarization			Diffuse					Core		Valence				Polarization
	s	p	s	p	sp	d	p	d	f	s	p	sp	d	f	s	p	s	p	sp	d	p	d	f	s	p	sp	d	f	s	p	s	p	sp	d	p	d	f	s	p	sp	d	f	s	p	s	p	sp	d	p
H	0	0	2	0	0	0	1	0	0	1	1	0	1	0	0	0	3	0	0	0	2	1	0	1	1	0	1	0	0	0	3	0	0	0	1	0	0	0	0	0	0	0	0	0	3	0	0	0	1
B–F	1	0	2	2	0	0	0	1	0	1	1	0	1	1	1	0	3	3	0	0	0	2	1	1	1	0	1	1	1	0	0	0	3	0	0	1	0	0	0	0	0	0	1	0	0	0	3	0	0
Al–Cl	2	1	2	2	0	0	0	1	0	1	1	0	1	1	2	1	3	3	0	0	0	2	1	1	1	0	1	1	2	1	4	4	0	0	0	1	0	0	0	0	0	0	2	1	4	4	0	0	0
× degeneracy
H	0	0	2	0	0	0	3	0	0	1	3	0	5	0	0	0	3	0	0	0	6	5	0	1	3	0	5	0	0	0	3	0	0	0	3	0	0	0	0	0	0	0	0	0	3	0	0	0	3
B–F	1	0	2	6	0	0	0	5	0	1	3	0	5	7	1	0	3	9	0	0	0	10	7	1	3	0	5	7	1	0	0	0	12	0	0	5	0	0	0	0	0	0	1	0	0	0	12	0	0
Al–Cl	2	3	2	6	0	0	0	5	0	1	3	0	5	7	2	3	3	9	0	0	0	10	7	1	3	0	5	7	2	3	4	12	0	0	0	5	0	0	0	0	0	0	2	3	4	12	0	0	0
Nitrobenzene
H	0	0	10	0	0	0	15	0	0	5	15	0	25	0	0	0	15	0	0	0	30	25	0	5	15	0	25	0	0	0	15	0	0	0	15	0	0	0	0	0	0	0	0	0	15	0	0	0	15
B–F	9	0	18	54	0	0	0	45	0	9	27	0	45	63	9	0	27	81	0	0	0	90	63	9	27	0	45	63	9	0	0	0	108	0	0	45	0	0	0	0	0	0	9	0	0	0	108	0	0
Al–Cl	0	0	0	0	0	0	0	0	0	0	0	0	0	0	0	0	0	0	0	0	0	0	0	0	0	0	0	0	0	0	0	0	0	0	0	0	0	0	0	0	0	0	0	0	0	0	0	0	0
Total	9	0	28	54	0	0	15	45	0	14	42	0	70	63	9	0	42	81	0	0	30	115	63	14	42	0	70	63	9	0	15	0	108	0	15	45	0	0	0	0	0	0	9	0	15	0	108	0	15
Total by kind	9		82				60			189					9		123				208			189					9		123				60			0					9		123				60
Gross total	340														529														192														228
Chloroform
H	0	0	2	0	0	0	3	0	0	1	3	0	5	0	0	0	3	0	0	0	6	5	0	1	3	0	5	0	0	0	3	0	0	0	3	0	0	0	0	0	0	0	0	0	3	0	0	0	3
B–F	1	0	2	6	0	0	0	5	0	1	3	0	5	7	1	0	3	9	0	0	0	10	7	1	3	0	5	7	1	0	0	0	12	0	0	5	0	0	0	0	0	0	1	0	0	0	12	0	0
Al–Cl	6	9	6	18	0	0	0	15	0	3	9	0	15	21	6	9	9	27	0	0	0	30	21	3	9	0	15	21	6	9	12	36	0	0	0	15	0	0	0	0	0	0	6	9	12	36	0	0	0
Total	7	9	10	24	0	0	3	20	0	5	15	0	25	28	7	9	15	36	0	0	6	45	28	5	15	0	25	28	7	9	15	36	12	0	3	20	0	0	0	0	0	0	7	9	15	36	12	0	3
Total by kind	16		34				23			73					16		51				79			73					16		63				23			0					16		63				23
Gross total	146														219														102														118
							Nitrobenzene					Chloroform						Average
		Type					Core	Valence	Polarization	Diffuse	V+D	Core	Valence	Polarization	Diffuse	V+D		Core	Valence	Polarization	Diffuse	V+D
		Dunning				aug-cc-pVDZ	9	82	60	189	271	16	34	23	73	107		12.5	58	41.5	131	189
		Dunning				aug-cc-pVTZ	9	123	208	189	312	16	51	79	73	124		12.5	87	143.5	131	218		1.5	3.45783
		Pople				6-311G(d,p)	9	123	60	0	123	16	63	23	0	63		12.5	93	41.5	0	93
		Pople				6-311+G(d,p)	9	123	60	36	159	16	63	23	16	79		12.5	93	41.5	26	119
		Pople				6-311++G(d,p)	9	123	60	41	164	16	63	23	17	80		12.5	93	41.5	29	122
		Sadlej				Sadlej-pVTZ	9	91	75	86	177	16	50	41	22	72		12.5	70.5	58	54	124.5
		Ahlrichs				NLO-V	9	82	60	0	82	16	34	23	0	34		12.5	58	41.5	0	58
		Ahlrichs				aNLO-V	9	82	60	41	123	16	34	23	17	51		12.5	58	41.5	29	87
		Pople				6-311++G(3df,3pd)	9	123	268	41	164	16	63	102	17	80		12.5	93	185	29	122		4.45783
		Jensen				aug-pc-2	18	109	311	91	200	29	28	115	47	75		23.5	68.5	213	69	137.5
		Ahlrichs				def2-TZVP	18	123	168	0	123	26	51	71	0	51		22	87	119.5	0	87
		Ahlrichs
										5.25
																																												Arī, apskatot molekulas atsevišķi, tendence ir tāda pati!
																																												Nitrobenzene					Chloroform
																																												Core	Valence	Polarization	Diffuse	V+D	Core
																																											NLO-V	9	82	60	0	82	16
																																											aNLO-V	9	82	60	41	123	16
																																											6-311G(d,p)	9	123	60	0	123	16
																																											6-311+G(d,p)	9	123	60	36	159	16
																																											Sadlej-pVTZ	9	91	60	101	192	16
																																											aug-cc-pVDZ	9	82	60	189	271	16
																																											def2-TZVP	18	123	168	0	123	26
																																											aug-cc-pVTZ	9	123	208	189	312	16
																																											6-311++G(3df,3pd)	9	123	268	41	164	16
																																											aug-pc-2	18	109	311	91	200	29
[truncated: 105 more columns]

## Sheet: qc_program_3rd_NLO
		Gaussian	Dalton	GAMESS	ADF	Jaguar	Firefly	ACES II
	Methodology	CPHF+FF	RE	SOS	RE+FF	CPHF, FF	SOS	SOS
	ScienceDirect
		Gaussian	Dalton	GAMESS	ADF	Jaguar	Firefly	ACES II
	“third-order” hyperpolarizability + “N”	250	127	61	23	6	1	3
	“second hyperpolarizability” + “N”	256	64	77	13	27	8	4
	Springer Link
		Gaussian	Dalton	GAMESS	ADF	Jaguar	Firefly	ACES II
	“third-order” hyperpolarizability + “N”	75	79	22	11	0	4	2
	“second hyperpolarizability” + “N”	63	43	33	5	1	2	1
		75
		63
		0
		0
	Wiley
		Gaussian	Dalton	GAMESS	ADF	Jaguar	Firefly	ACES II
	“third-order” hyperpolarizability + “N”	97	87	48	30	5	5	10
	“second hyperpolarizability” + “N”	67	26	17	17	1	2	1
	Scitation	NB: contamination check results create uncertainty about how the search is conducted (although obviously double quotation marks were used)
		Gaussian	Dalton	GAMESS	ADF	Jaguar	Firefly	ACES II
	“third-order” hyperpolarizability + “N”	12	137	51	25	3	1	10
	“second hyperpolarizability” + “N”	20	76	31	9	0	0	3
		12
		20	Real, contaminated for Gaussian:
		0.625	32
		0	20
	RSC	NB: simple search does not take into account double quotes, Advanced search had to be used
		Gaussian	Dalton	GAMESS	ADF	Jaguar	Firefly	ACES II
	“third-order” hyperpolarizability + “N”	64	87	11	3	1	2	1
	“second hyperpolarizability” + “N”	64	43	10	20	2	9	1
	ACS
		Gaussian	Dalton	GAMESS	ADF	Jaguar	Firefly	ACES II
	“third-order” hyperpolarizability + “N”	171	145	82	52	13	6	2
	“second hyperpolarizability” + “N”	86	35	40	16	1	1	0
	not “contamination”	151
		84
		0.116959
		0.0232558
		“Gaussian profile”			Note that the sets are not exclusive: sometimes geometry is computed with Gaussian but γ with other software.

## Sheet: method_3rd_NLO
	ScienceDirect						also LCBLYP	also M062X	also ωB97XD
					also “CAMB3LYP”	allso BHHLYP, BhandHLYP, “BH and HLYP”
		B3LYP	HF	MP2	CAM-B3LYP	BH&HLYP	LC-BLYP	M06-2X	wB97XD	calculated	measured
	“third-order” hyperpolarizability + “N”	567	402	193	173	80	20	37	22	1912	1641	1.16514
	“second hyperpolarizability” + “N”	589	426	258	181	81	26	40	27	1201	711	1.68917
	Springer Link
		B3LYP	HF	MP2	CAM-B3LYP	BH&HLYP	LC-BLYP	M06-2X	wB97XD	calculated	measured
	“third-order” hyperpolarizability + “N”	134	134	62	53	20	13	11	4	609	541	1.12569		1.16514	1.68917	SD
	“second hyperpolarizability” + “N”	130	109	80	70	28	13	12	10	307	194	1.58247		1.12569	1.58247	SL
			128											1.06502	1.22951	W
			104											1.21297	1.81702	S
			0.0447761											1.06863	1.39007	RSC
			0.0458716											1.03585	1.2766	ACS
	Wiley													1.11222	1.49747
													±	0.0679613	0.235886
		B3LYP	HF	MP2	CAM-B3LYP	BH&HLYP	LC-BLYP	M06-2X	wB97XD	calculated	measured
	“third-order” hyperpolarizability + “N”	324	329	191	80	44	37	29	14	1163	1092	1.06502
	“second hyperpolarizability” + “N”	150	135	100	54	31	16	20	9	375	305	1.22951
	Scitation	NB: contamination check results create uncertainty about how the search is conducted (although obviously double quotation marks were used)
		B3LYP	HF	MP2	CAM-B3LYP	BH&HLYP	LC-BLYP	M06-2X	wB97XD	calculated	measured
	“third-order” hyperpolarizability + “N”	196	203	252	38	14	56	8	1	1253	1033	1.21297
	“second hyperpolarizability” + “N”	104	182	171	23	14	20	3	1	427	235	1.81702
			203
			182	Real, contaminated for HF:
			0.523474	426
			0.0666667	195
	RSC	NB: simple search does not take into account double quotes, Advanced search had to be used
		B3LYP	HF	MP2	CAM-B3LYP	BH&HLYP	LC-BLYP	M06-2X	wB97XD	calculated	measured
	“third-order” hyperpolarizability + “N”	139	66	43	58	17	17	19	8	327	306	1.06863
	“second hyperpolarizability” + “N”	112	74	61	70	22	26	31	12	196	141	1.39007
	ACS
		B3LYP	HF	MP2	CAM-B3LYP	BH&HLYP	LC-BLYP	M06-2X	wB97XD	calculated	measured
	“third-order” hyperpolarizability + “N”	492	420	261	169	42	25	65	29	1878	1813	1.03585
	“second hyperpolarizability” + “N”	201	256	116	90	62	81	28	6	480	376	1.2766
	not “contamination”		395
			247
			0.0595238
			0.0351562
			“hydrogen fluoride”

## Sheet: MP2_CalcAll_vs_NoCalcAll
		// MP2fc C-PCM		6-311+G(d,p)
		-	-	-	Static	-	-	-	-	-	-	-	-	-	-	-	-	-	-	-	-	-	-	-	-	800	nm	-	-	-	-	-	-	-	-	-	-	-	-	-	-	-	-	-	-	-	-	-	-
		Functional	BasisSet	Geometry	Time	a_xx	a_xy	a_yy	a_xz	a_yz	a_zz	g_||	g_xxxx	g_xxyx	g_xxyy	g_yxyy	g_yyyy	g_xxzx	g_xxzy	g_yxzy	g_xxzz	g_yxzz	g_yyzz	g_zxzz	g_zyzz	g_zzzz	a_xx	a_xy	a_yy	a_xz	a_yz	a_zz	g_||dcK	g_xxxx	g_xxyx	g_xxyy	g_yxyy	g_yyyy	g_xxzx	g_xxzy	g_yxzy	g_xxzz	g_yxzz	g_yyzz	g_zxzz	g_zyzz	g_zzzz	g_||efish	g_xxxx
	Chloroform	LC-BLYP	6-311+G(d,p)	SOL.1.1.1.167_MP2fc_6311Gdp_chcl3	961.6	60.7448	0.00192086	60.7456	-0.00362465	0.00337771	40.7505	6.60775	7.75836	-0.00011505	2.58623	0.000173725	7.75795	-0.0346108	-0.211979	0.034307	1.83535	0.000253775	1.83547	7.25758e-05	0.000684614	5.00892	57.9794	0.00129602	57.9803	-0.00320861	0.00154718	38.6756	6.36096	7.48435	-0.000243672	2.4881	0.000118371	7.48441	-0.0318326	-0.195241	0.0316515	1.75797	0.000246431	1.75826	2.39985e-05	0.000709607	4.78486	6.90718	8.19446
	Acetonitrile	LC-BLYP	6-311+G(d,p)	SOL.2.1.1.542_MP2fc_6311Gdp_mecn	612	47.623	-0.000838477	24.3045	0.00098706	-7.03109e-05	24.3043	2.39108	5.16995	-0.000136407	0.760831	0.0143333	1.40344	7.17457e-05	1.09225e-05	-0.0954211	0.760707	-0.0146672	0.46778	0.0951423	-0.000204556	1.40343	43.1929	-0.000381424	22.2955	0.00046294	6.74148e-05	22.2944	2.12622	4.47126	-0.000116558	0.67454	0.0116378	1.27161	4.9306e-05	2.17654e-05	-0.0774025	0.674416	-0.0118791	0.425854	0.0771628	-0.000175434	1.27164	2.18684	4.52889
	Acetone	LC-BLYP	6-311+G(d,p)	SOL.3.1.1.543_MP2fc_6311Gdp_meac	1494.5	46.9395	3.44153e-05	56.3575	-0.217561	-7.94022e-05	38.0432	5.41889	8.87472	-3.25554e-06	3.25278	-1.00544e-05	4.3169	-0.00941791	-8.64706e-06	-0.0356101	1.0283	4.124e-08	1.20887	-0.171609	-7.39778e-06	2.92345	43.4855	2.75421e-05	50.2184	-0.183756	-6.72087e-05	34.1431	4.89133	8.22612	-4.9057e-06	2.9996	-9.87641e-06	3.82711	-0.026646	-7.22632e-06	-0.032193	0.991957	-2.63856e-07	0.995815	-0.149025	-5.47779e-06	2.54627	5.21185	8.97981
	Anisole
	CS₂	LC-BLYP	6-311+G(d,p)	SOL.5.1.1.545_MP2fc_6311Gdp_cs2	279.7	26.8424	0	26.8424	0	0	122.196	3.70327	2.69205	0	0.89715	0	2.69205	0	0	0	3.4977	0	3.4977	0	0	-2.65253	27.3497	0	27.3497	0	0	129.164	4.22148	2.93035	0	1.02418	0	2.93035	0	0	0	3.883	0	3.883	0	0	-2.8292	5.75802	3.51262
	p-Xylene	LC-BLYP	6-311+G(d,p)	SOL.6.1.1.546_MP2fc_6311Gdp_pxylene	7615	133.599	0.000131548	111.734	-0.693533	-3.46281e-05	68.8369	13.4686	21.1803	3.15676e-05	4.08143	-2.08725e-05	11.3082	-0.766909	-7.11374e-08	0.116182	3.31822	1.4895e-05	4.99835	-0.146892	4.80307e-07	10.0599	137.262	0.000131677	114.227	-0.718066	-3.52035e-05	69.609	14.6246	23.1122	4.05703e-05	4.42342	-2.28937e-05	12.262	-0.862318	-2.06799e-07	0.111345	3.66443	1.30504e-05	5.61526	-0.134252	4.30167e-07	10.7227	17.6397	28.304
	o-Dichlorobenzene	LC-BLYP	6-311+G(d,p)	SOL.7.1.1.547_MP2fc_6311Gdp_oPhCl2	5791.2	148.289	-5.10629e-05	128.36	0	-0.000237267	64.9929	17.1485	21.2032	-0.000166588	7.69839	5.8462e-05	15.9153	1.50385e-08	-4.12636e-05	0	5.38593	-3.05336e-05	4.92845	1.52296e-06	-7.81177e-05	12.6	137.705	-4.03134e-05	118.768	0	-0.000212995	59.788	15.932	19.6695	-0.000159884	7.15156	5.58342e-05	14.6909	-8.7082e-09	-3.96693e-05	0	5.03263	-2.78375e-05	4.56876	1.6336e-06	-7.20507e-05	11.6516	17.9618	22.6707
	Pyridine	LC-BLYP	6-311+G(d,p)	SOL.8.1.1.548_MP2fc_6311Gdp_py	2665.1	92.509	1.20266	93.6501	0	0	46.7503	10.5572	10.1835	0.376444	2.7885	-0.654486	9.90449	0	0	0	4.02646	0.453931	4.45783	0	0	10.1532	84.3887	1.19149	85.5213	0	0	42.8657	9.69646	9.26347	0.3148	2.56811	-0.587801	8.99317	0	0	0	3.63149	0.452166	4.06187	0	0	9.40042	10.6863	10.1557
	Toluene	LC-BLYP	6-311+G(d,p)	SOL.9.1.1.549_MP2fc_6311Gdp_tolu	5232.1	111.898	-0.00192759	101.404	0.261923	0.000265913	58.2892	11.9338	14.3603	-0.000182482	3.35035	0.000134281	9.75597	0.405541	2.38006e-05	-0.0500386	4.2195	-0.00022018	4.8343	0.0907865	1.79082e-05	10.7451	114.26	-0.00193709	103.166	0.269031	0.000273226	58.6843	12.8723	15.5085	-0.000262379	3.60575	0.000137566	10.4741	0.446549	2.63109e-05	-0.0450323	4.66711	-0.000207726	5.364	0.085424	2.00996e-05	11.4265	15.5004	18.7934
	DCM	LC-BLYP	6-311+G(d,p)	SOL.10.1.1.550_MP2fc_6311Gdp_dcm	647	53.7722	0.000138533	36.1824	0	0.000211763	30.9852	4.38929	7.23778	-1.21946e-05	1.76511	-6.48231e-06	3.43444	0	3.37461e-05	0	0.963495	3.10648e-06	0.95802	0	-6.18249e-05	3.90058	50.4066	0.000121633	33.7369	0	0.00019415	28.9524	4.12892	6.80865	-1.10686e-05	1.62585	-6.81786e-06	3.21383	0	2.88065e-05	0	0.925957	1.98744e-06	0.910545	0	-5.86007e-05	3.68099	4.45097	7.44255
	Ethanol	LC-BLYP	6-311+G(d,p)	SOL.11.1.1.551_MP2fc_6311Gdp_etoh	1005.1	37.2207	0.413567	35.7783	-0.000433173	-9.9377e-05	34.2627	3.28766	3.77795	-0.254245	1.42341	-0.143618	3.08049	-1.0785e-05	-1.21272e-05	-8.19493e-05	0.647202	0.0141131	1.44279	0.000106457	-0.000243453	2.55226	34.5221	0.236941	32.4137	-0.000375308	-9.2313e-05	30.8003	2.93374	3.42201	-0.243126	1.26863	-0.151941	2.77323	-3.77713e-06	-1.10758e-05	-6.83655e-05	0.598777	0.0144305	1.25895	9.45499e-05	-0.000209661	2.22671	3.04265	3.53233
	Methanol	LC-BLYP	6-311+G(d,p)	SOL.12.1.1.552_MP2fc_6311Gdp_meoh	460.9	22.0938	0.294695	20.7156	7.71083e-05	0	20.3654	1.40487	1.50786	-0.214259	0.452284	0.198214	1.16436	3.16097e-06	1.00925e-05	-0.000162268	0.63407	-0.321108	0.312622	0.000197736	4.41175e-05	1.55449	20.5911	0.249837	18.9897	6.90415e-05	0	18.6645	1.26584	1.36699	-0.197915	0.408522	0.162693	1.03151	1.53985e-06	1.12624e-05	-0.000140451	0.589543	-0.283542	0.27622	0.000171782	3.89565e-05	1.38064	1.31507	1.40275
	Nitrobenzene	LC-BLYP	6-311+G(d,p)	SOL.13.1.1.84_MP2fc_6311Gdp_phno2	5271.3	64.1596	-16.2945	124.821	0	0	140.167	22.9364	12.484	-1.30361	4.87248	1.38534	11.917	0	0	0	3.60937	0.511604	1.39764	1.24642e-08	1.73924e-08	70.5241	57.973	-14.4557	110.956	0	0	129.503	21.7531	11.1956	-1.16675	4.32471	1.2664	10.3474	0	0	0	3.32085	0.262216	1.89676	2.56088e-08	0	69.7177	30.3988	11.9558
	Benzene	LC-BLYP	6-311+G(d,p)	SOL.14.1.1.566_MP2fc_6311Gdp_phh	2817.8	89.6714	-0.00214938	89.6583	0	0	46.914	9.50814	7.47834	-0.000261777	2.49133	0.000329089	7.47297	1.19709e-05	-1.50556e-05	1.24097e-05	4.19095	-0.00279141	4.1937	1.04953e-05	-9.06951e-06	10.8287	92.092	-0.00249663	92.0783	0	0	47.6227	10.3732	8.10296	-0.000316403	2.71178	0.000145173	8.09779	1.38467e-05	-1.6865e-05	1.40653e-05	4.7238	-0.00302274	4.72685	1.17258e-05	-1.01261e-05	11.6679	12.5556	9.69975
	DMSO
		// MP2fc C-PCM		6-311+G(d,p)		CalcAll
		-	-	-
		Functional	BasisSet	Geometry	Time	a_xx	a_xy	a_yy	a_xz	a_yz	a_zz	g_||	g_xxxx	g_xxyx	g_xxyy	g_yxyy	g_yyyy	g_xxzx	g_xxzy	g_yxzy	g_xxzz	g_yxzz	g_yyzz	g_zxzz	g_zyzz	g_zzzz	a_xx	a_xy	a_yy	a_xz	a_yz	a_zz	g_||dcK	g_xxxx	g_xxyx	g_xxyy	g_yxyy	g_yyyy	g_xxzx	g_xxzy	g_yxzy	g_xxzz	g_yxzz	g_yyzz	g_zxzz	g_zyzz	g_zzzz	g_||efish	g_xxxx
	Chloroform	LC-BLYP	6-311+G(d,p)	SOL.1.1.1.167_MP2fc_6311Gdp_chcl3	1041.9	60.7448	0.00192086	60.7456	-0.00362465	0.00337771	40.7505	6.60775	7.75836	-0.000115055	2.58623	0.000173725	7.75795	-0.0346109	-0.211979	0.034307	1.83535	0.000253776	1.83547	7.25765e-05	0.000684614	5.00892	57.9794	0.00129602	57.9803	-0.00320861	0.00154718	38.6756	6.36096	7.48435	-0.000243677	2.4881	0.000118371	7.48441	-0.0318326	-0.195241	0.0316515	1.75797	0.000246432	1.75826	2.39992e-05	0.000709607	4.78486	6.90718	8.19446
	Acetonitrile	LC-BLYP	6-311+G(d,p)	SOL.2.1.1.542_MP2fc_6311Gdp_mecn	672.1	47.623	-0.000838477	24.3045	0.00098706	-7.03109e-05	24.3043	2.39108	5.16995	-0.000136407	0.760831	0.0143333	1.40344	7.17456e-05	1.09225e-05	-0.0954211	0.760707	-0.0146672	0.46778	0.0951423	-0.000204555	1.40343	43.1929	-0.000381424	22.2955	0.00046294	6.74149e-05	22.2944	2.12622	4.47126	-0.000116558	0.67454	0.0116378	1.27161	4.93062e-05	2.17654e-05	-0.0774025	0.674416	-0.0118791	0.425854	0.0771628	-0.000175434	1.27164	2.18684	4.52889
	Acetone	LC-BLYP	6-311+G(d,p)	SOL.3.1.1.543_MP2fc_6311Gdp_meac	1566	46.9413	1.40594e-05	56.3556	-0.220575	-0.000112006	38.0438	5.41887	8.87564	1.93207e-06	3.25275	-9.14813e-06	4.31718	-0.0104306	-1.37492e-05	-0.0362748	1.02925	-1.80747e-07	1.20854	-0.172346	-4.10501e-06	2.92239	43.4871	0	50.2168	-0.186587	-9.84272e-05	34.1437	4.89135	8.22698	1.53589e-06	2.99955	-8.43053e-06	3.82731	-0.027702	-1.2377e-05	-0.0328093	0.992759	-3.96268e-07	0.995593	-0.149696	-2.88287e-06	2.54542	5.21191	8.9808
	Anisole
	CS₂	LC-BLYP	6-311+G(d,p)	SOL.5.1.1.545_MP2fc_6311Gdp_cs2	291.9	26.8424	0	26.8424	0	0	122.196	3.70327	2.69205	0	0.89715	0	2.69205	0	0	0	3.4977	0	3.4977	0	0	-2.65253	27.3497	0	27.3497	0	0	129.164	4.22148	2.93035	0	1.02418	0	2.93035	0	0	0	3.883	0	3.883	0	0	-2.8292	5.75802	3.51262
	p-Xylene	LC-BLYP	6-311+G(d,p)	SOL.6.1.1.546_MP2fc_6311Gdp_pxylene	7473	133.599	0.000131548	111.734	-0.693533	-3.46271e-05	68.8369	13.4686	21.1803	3.15052e-05	4.08143	-2.08586e-05	11.3082	-0.766909	7.34288e-09	0.116182	3.31822	1.50606e-05	4.99835	-0.146892	2.64775e-07	10.0599	137.262	0.000131676	114.227	-0.718066	-3.52026e-05	69.609	14.6246	23.1122	4.04903e-05	4.42342	-2.28857e-05	12.262	-0.862318	-1.18033e-07	0.111345	3.66443	1.32234e-05	5.61526	-0.134252	2.06471e-07	10.7227	17.6397	28.304
	o-Dichlorobenzene	LC-BLYP	6-311+G(d,p)	SOL.7.1.1.547_MP2fc_6311Gdp_oPhCl2	5720.6	148.289	-5.10587e-05	128.36	0	-0.000237267	64.9929	17.1485	21.2032	-0.000166464	7.69841	5.84223e-05	15.9154	1.63372e-08	-4.1266e-05	0	5.38594	-3.05339e-05	4.92846	3.66529e-06	-7.84119e-05	12.6	137.705	-4.031e-05	118.768	0	-0.000212995	59.788	15.932	19.6695	-0.000159888	7.15158	5.57596e-05	14.6909	1.59728e-08	-3.96863e-05	0	5.03264	-2.78376e-05	4.56877	3.47894e-06	-7.23306e-05	11.6516	17.9618	22.6707
	Pyridine	LC-BLYP	6-311+G(d,p)	SOL.8.1.1.548_MP2fc_6311Gdp_py	2712.6	92.509	1.20266	93.6501	0	0	46.7503	10.5572	10.1835	0.376444	2.7885	-0.654486	9.90449	0	0	0	4.02646	0.453931	4.45783	0	0	10.1532	84.3887	1.19149	85.5213	0	0	42.8657	9.69646	9.26347	0.3148	2.56811	-0.587801	8.99317	0	0	0	3.63149	0.452166	4.06187	0	0	9.40042	10.6863	10.1557
	Toluene	LC-BLYP	6-311+G(d,p)	SOL.9.1.1.549_MP2fc_6311Gdp_tolu	5134.4	111.898	-0.00192759	101.404	0.261923	0.000265913	58.2892	11.9338	14.3603	-0.000182494	3.35035	0.000134324	9.75597	0.405541	2.3767e-05	-0.0500386	4.2195	-0.000220174	4.8343	0.0907864	1.79054e-05	10.7451	114.26	-0.00193709	103.166	0.269031	0.000273226	58.6843	12.8723	15.5085	-0.00026239	3.60575	0.000137612	10.4741	0.446549	2.62749e-05	-0.0450323	4.66711	-0.000207723	5.364	0.085424	2.00977e-05	11.4265	15.5004	18.7934
	DCM	LC-BLYP	6-311+G(d,p)	SOL.10.1.1.550_MP2fc_6311Gdp_dcm	696.5	53.7722	0.000138533	36.1824	0	0.000211763	30.9852	4.38929	7.23778	-1.21948e-05	1.76511	-6.48239e-06	3.43444	0	3.37462e-05	0	0.963495	3.1065e-06	0.95802	0	-6.1825e-05	3.90058	50.4066	0.000121633	33.7369	0	0.00019415	28.9524	4.12892	6.80865	-1.10688e-05	1.62585	-6.81793e-06	3.21383	0	2.88066e-05	0	0.925957	1.98748e-06	0.910545	0	-5.86009e-05	3.68099	4.45097	7.44255
	Ethanol	LC-BLYP	6-311+G(d,p)	SOL.11.1.1.551_MP2fc_6311Gdp_etoh	1075.5	37.2207	0.413567	35.7783	-0.000433173	-9.9377e-05	34.2627	3.28766	3.77795	-0.254245	1.42341	-0.143618	3.08049	-1.0785e-05	-1.21271e-05	-8.19493e-05	0.647202	0.0141131	1.44279	0.000106457	-0.000243453	2.55226	34.5221	0.236941	32.4137	-0.000375308	-9.2313e-05	30.8003	2.93374	3.42201	-0.243126	1.26863	-0.151941	2.77323	-3.77713e-06	-1.10758e-05	-6.83655e-05	0.598777	0.0144305	1.25895	9.45498e-05	-0.000209661	2.22671	3.04265	3.53233
	Methanol	LC-BLYP	6-311+G(d,p)	SOL.12.1.1.552_MP2fc_6311Gdp_meoh	502.5	22.0938	0.294695	20.7156	7.71083e-05	0	20.3654	1.40487	1.50786	-0.214259	0.452284	0.198214	1.16436	3.16095e-06	1.00925e-05	-0.000162268	0.63407	-0.321108	0.312622	0.000197736	4.41175e-05	1.55449	20.5911	0.249837	18.9897	6.90415e-05	0	18.6645	1.26584	1.36699	-0.197915	0.408522	0.162693	1.03151	1.53984e-06	1.12624e-05	-0.000140451	0.589543	-0.283542	0.27622	0.000171782	3.89565e-05	1.38064	1.31507	1.40275
	Nitrobenzene	LC-BLYP	6-311+G(d,p)	SOL.13.1.1.84_MP2fc_6311Gdp_phno2	5175.7	64.1739	-16.2294	124.814	0	0	140.135	22.9167	12.4859	-1.29802	4.87155	1.38144	11.9225	0	0	0	3.61467	0.507411	1.40822	-3.60059e-08	2.15594e-08	70.3883	57.9865	-14.4003	110.951	0	0	129.472	21.7326	11.1974	-1.16207	4.32363	1.26258	10.352	0	0	0	3.32498	0.259598	1.90307	-1.77415e-08	1.80356e-08	69.5832	30.3571	11.9577
	Benzene	LC-BLYP	6-311+G(d,p)	SOL.14.1.1.566_MP2fc_6311Gdp_phh	2819.5	89.6714	-0.00214938	89.6583	0	0	46.914	9.50814	7.47834	-0.000261778	2.49133	0.000329102	7.47297	1.19709e-05	-1.5055e-05	1.24101e-05	4.19095	-0.00279141	4.1937	1.04773e-05	-9.05886e-06	10.8287	92.092	-0.00249663	92.0783	0	0	47.6227	10.3732	8.10296	-0.000316403	2.71178	0.000145186	8.09779	1.38455e-05	-1.68635e-05	1.40648e-05	4.7238	-0.00302274	4.72685	1.17074e-05	-1.01144e-05	11.6679	12.5556	9.69975
	DMSO
		// MP2fc C-PCM		6-311+G(d,p)
		-	-	-	LA70/LA50
		Functional	BasisSet	Geometry
	Chloroform	LC-BLYP	6-311+G(d,p)	SOL.1.1.1.167_MP2fc_6311Gdp_chcl3	1.08351	1	1	1	1	1	1	1	1	1.00004	1	1	1	1	1	1	1	1	1	1.00001	1	1	1	1	1	1	1	1	1	1	1.00002	1	1	1	1	1	1	1	1	1	1.00003	1	1	1	1
	Acetonitrile	LC-BLYP	6-311+G(d,p)	SOL.2.1.1.542_MP2fc_6311Gdp_mecn	1.0982	1	1	1	1	1	1	1	1	1	1	1	1	0.999999	1	1	1	1	1	1	0.999995	1	1	1	1	1	1	1	1	1	1	1	1	1	1	1	1	1	1	1	1	1	1	1	1
	Acetone	LC-BLYP	6-311+G(d,p)	SOL.3.1.1.543_MP2fc_6311Gdp_meac	1.04784	1.00004	0.408522	0.999966	1.01385	1.41062	1.00002	0.999996	1.0001	-0.593471	0.999991	0.909863	1.00006	1.10753	1.59004	1.01867	1.00092	-4.38281	0.999727	1.00429	0.554898	0.999637	1.00004	1.00001	0.999968	1.01541	1.4645	1.00002	1	1.0001	-0.313083	0.999983	0.853603	1.00005	1.03963	1.71277	1.01914	1.00081	1.50183	0.999777	1.0045	0.526283	0.999666	1.00001	1.00011
	Anisole
	CS₂	LC-BLYP	6-311+G(d,p)	SOL.5.1.1.545_MP2fc_6311Gdp_cs2	1.04362	1	1	1	1	1	1	1	1	1	1	1	1	1	1	1	1	1	1	1	1	1	1	1	1	1	1	1	1	1	1	1	1	1	1	1	1	1	1	1	1	1	1	1	1
	p-Xylene	LC-BLYP	6-311+G(d,p)	SOL.6.1.1.546_MP2fc_6311Gdp_pxylene	0.981353	1	1	1	1	0.999971	1	1	1	0.998023	1	0.999334	1	1	-0.103221	1	1	1.01112	1	1	0.551262	1	1	0.999992	1	1	0.999974	1	1	1	0.998028	1	0.999651	1	1	0.570762	1	1	1.01326	1	1	0.479979	1	1	1
	o-Dichlorobenzene	LC-BLYP	6-311+G(d,p)	SOL.7.1.1.547_MP2fc_6311Gdp_oPhCl2	0.987809	1	0.999918	1	1	1	1	1	1	0.999256	1	0.999321	1.00001	1.08636	1.00006	1	1	1.00001	1	2.40669	1.00377	1	1	0.999916	1	1	1	1	1	1	1.00003	1	0.998664	1	-1.83423	1.00043	1	1	1	1	2.12962	1.00388	1	1	1
	Pyridine	LC-BLYP	6-311+G(d,p)	SOL.8.1.1.548_MP2fc_6311Gdp_py	1.01782	1	1	1	1	1	1	1	1	1	1	1	1	1	1	1	1	1	1	1	1	1	1	1	1	1	1	1	1	1	1	1	1	1	1	1	1	1	1	1	1	1	1	1	1
	Toluene	LC-BLYP	6-311+G(d,p)	SOL.9.1.1.549_MP2fc_6311Gdp_tolu	0.981327	1	1	1	1	1	1	1	1	1.00007	1	1.00032	1	1	0.998588	1	1	0.999973	1	0.999999	0.999844	1	1	1	1	1	1	1	1	1	1.00004	1	1.00033	1	1	0.998632	1	1	0.999986	1	1	0.999905	1	1	1
	DCM	LC-BLYP	6-311+G(d,p)	SOL.10.1.1.550_MP2fc_6311Gdp_dcm	1.07651	1	1	1	1	1	1	1	1	1.00002	1	1.00001	1	1	1	1	1	1.00001	1	1	1	1	1	1	1	1	1	1	1	1	1.00002	1	1.00001	1	1	1	1	1	1.00002	1	1	1	1	1	1
	Ethanol	LC-BLYP	6-311+G(d,p)	SOL.11.1.1.551_MP2fc_6311Gdp_etoh	1.07004	1	1	1	1	1	1	1	1	1	1	1	1	1	0.999992	1	1	1	1	1	1	1	1	1	1	1	1	1	1	1	1	1	1	1	1	1	1	1	1	1	0.999999	1	1	1	1
	Methanol	LC-BLYP	6-311+G(d,p)	SOL.12.1.1.552_MP2fc_6311Gdp_meoh	1.09026	1	1	1	1	1	1	1	1	1	1	1	1	0.999994	1	1	1	1	1	1	1	1	1	1	1	1	1	1	1	1	1	1	1	1	0.999994	1	1	1	1	1	1	1	1	1	1
	Nitrobenzene	LC-BLYP	6-311+G(d,p)	SOL.13.1.1.84_MP2fc_6311Gdp_phno2	0.981864	1.00022	0.996005	0.999944	1	1	0.999772	0.999141	1.00015	0.995712	0.999809	0.997185	1.00046	1	1	1	1.00147	0.991804	1.00757	-2.88875	1.23959	0.998074	1.00023	0.996168	0.999955	1	1	0.999761	0.999058	1.00016	0.995989	0.99975	0.996984	1.00044	1	1	1	1.00124	0.990016	1.00333	-0.692789	1	0.998071	0.998628	1.00016
	Benzene	LC-BLYP	6-311+G(d,p)	SOL.14.1.1.566_MP2fc_6311Gdp_phh	1.0006	1	1	1	1	1	1	1	1	1	1	1.00004	1	1	0.99996	1.00003	1	1	1	0.998285	0.998826	1	1	1	1	1	1	1	1	1	1	1	1.00009	1	0.999913	0.999911	0.999964	1	1	1	0.998431	0.998845	1	1	1
	DMSO
				Mean	1.03544	1.00002	0.954188	0.999993	1.00107	1.03158	0.999984	0.999934	1.00002	0.876896	0.999985	0.992775	1.00004	1.01491	0.960417	1.00144	1.00018	0.586162	1.00056	0.809272	0.94986	0.999824	1.00002	0.999699	0.999994	1.00119	1.03573	0.999983	0.999928	1.00002	0.898542	0.99998	0.98841	1.00004	0.785024	1.02173	1.00147	1.00016	1.03886	1.00024	0.956907	0.923762	0.999826	0.999895	1.00002
				StDev	0.0455301	6.18449e-05	0.163956	1.74675e-05	0.00384229	0.113885	6.38323e-05	0.000238132	4.90527e-05	0.441792	5.28537e-05	0.0249248	0.000127615	0.0366612	0.358804	0.00517629	0.000462674	1.49299	0.00210713	1.17715	0.18802	0.000535147	6.45415e-05	0.00106138	1.4693e-05	0.00427294	0.12883	6.69737e-05	0.00026147	5.1124e-05	0.36405	6.91042e-05	0.0405146	0.000122941	0.787063	0.239121	0.0053104	0.000395368	0.13919	0.000929817	0.585765	0.186924	0.000535361	0.000380738	5.15077e-05
				'=> LA50 is marginally faster!		0.000123687	0.343656	3.49353e-05	0.00767641	0.220796	0.000127667	0.000476296	9.81035e-05	1.00763	0.000105709	0.0502124	0.000255219	0.0722449	0.747183	0.0103377	0.000925177	5.09414	0.00421189	2.90916	0.39589	0.00107048	0.00012908	0.0021234	2.93861e-05	0.00853576	0.248771	0.00013395	0.000522978	0.000102246	0.810313	0.000138211	0.0819792	0.000245873	2.00519	0.46807	0.0106052	0.00079061	0.267968	0.00185919	1.22429	0.404701	0.00107091	0.000761557	0.000103013
		// MP2fc C-PCM		6-311+G(d,p)
		-	-	-
		Functional	BasisSet	Geometry
	Chloroform	LC-BLYP	6-311+G(d,p)	SOL.1.1.1.167_MP2fc_6311Gdp_chcl3		1	1	1	1	1	1	1	1	1	1	1	1	1	1	1	1	1	1	1	1	1	1	1	1	1	1	1	1	1	1	1	1	1	1	1	1	1	1	1	1	1	1	1	1
	Acetonitrile	LC-BLYP	6-311+G(d,p)	SOL.2.1.1.542_MP2fc_6311Gdp_mecn		1	1	1	1	1	1	1	1	1	1	1	1	1	1	1	1	1	1	1	1	1	1	1	1	1	1	1	1	1	1	1	1	1	1	1	1	1	1	1	1	1	1	1	1
	Acetone	LC-BLYP	6-311+G(d,p)	SOL.3.1.1.543_MP2fc_6311Gdp_meac		0.9982	1.00001	1.0019	1.00303	1.00004	0.9994	1.00002	0.99908	0.999999	1.00003	0.999999	0.99972	1.00107	1.00001	1.00067	0.99905	1	1.00033	1.00074	0.999997	1.00106	0.9984	1.00001	1.0016	1.00285	1.00004	0.9994	0.99998	0.99914	0.999998	1.00005	0.999999	0.9998	1.00108	1.00001	1.00062	0.999198	1	1.00022	1.00067	0.999998	1.00085	0.99994	0.99901
	Anisole
	CS₂	LC-BLYP	6-311+G(d,p)	SOL.5.1.1.545_MP2fc_6311Gdp_cs2		1	1	1	1	1	1	1	1	1	1	1	1	1	1	1	1	1	1	1	1	1	1	1	1	1	1	1	1	1	1	1	1	1	1	1	1	1	1	1	1	1	1	1	1
	p-Xylene	LC-BLYP	6-311+G(d,p)	SOL.6.1.1.546_MP2fc_6311Gdp_pxylene		1	1	1	1	1	1	1	1	1	1	1	1	1	1	1	1	1	1	1	1	1	1	1	1	1	1	1	1	1	1	1	1	1	1	1	1	1	1	1	1	1	1	1	1
	o-Dichlorobenzene	LC-BLYP	6-311+G(d,p)	SOL.7.1.1.547_MP2fc_6311Gdp_oPhCl2		1	1	1	1	1	1	1	1	1	0.99998	1	0.9999	1	1	1	0.99999	1	0.99999	0.999996	1	1	1	1	1	1	1	1	1	1	1	0.99998	1	1	1	1	1	0.99999	1	0.99999	0.999997	1	1	1	1
	Pyridine	LC-BLYP	6-311+G(d,p)	SOL.8.1.1.548_MP2fc_6311Gdp_py		1	1	1	1	1	1	1	1	1	1	1	1	1	1	1	1	1	1	1	1	1	1	1	1	1	1	1	1	1	1	1	1	1	1	1	1	1	1	1	1	1	1	1	1
	Toluene	LC-BLYP	6-311+G(d,p)	SOL.9.1.1.549_MP2fc_6311Gdp_tolu		1	1	1	1	1	1	1	1	1	1	1	1	1	1	1	1	1	1	1	1	1	1	1	1	1	1	1	1	1	1	1	1	1	1	1	1	1	1	1	1	1	1	1	1
	DCM	LC-BLYP	6-311+G(d,p)	SOL.10.1.1.550_MP2fc_6311Gdp_dcm		1	1	1	1	1	1	1	1	1	1	1	1	1	1	1	1	1	1	1	1	1	1	1	1	1	1	1	1	1	1	1	1	1	1	1	1	1	1	1	1	1	1	1	1
	Ethanol	LC-BLYP	6-311+G(d,p)	SOL.11.1.1.551_MP2fc_6311Gdp_etoh		1	1	1	1	1	1	1	1	1	1	1	1	1	1	1	1	1	1	1	1	1	1	1	1	1	1	1	1	1	1	1	1	1	1	1	1	1	1	1	1	1	1	1	1
	Methanol	LC-BLYP	6-311+G(d,p)	SOL.12.1.1.552_MP2fc_6311Gdp_meoh		1	1	1	1	1	1	1	1	1	1	1	1	1	1	1	1	1	1	1	1	1	1	1	1	1	1	1	1	1	1	1	1	1	1	1	1	1	1	1	1	1	1	1	1
	Nitrobenzene	LC-BLYP	6-311+G(d,p)	SOL.13.1.1.84_MP2fc_6311Gdp_phno2		0.985698	0.93503	1.007	1	1	1.032	1.01969	0.9981	0.994422	1.00093	1.00389	0.994499	1	1	1	0.994696	1.00418	0.98938	1	1	1.13567	0.986498	0.944706	1.005	1	1	1.031	1.02049	0.9982	0.995329	1.00108	1.00381	0.995399	1	1	1	0.995867	1.0026	0.99368	1	1	1.13437	1.04167	0.9981
	Benzene	LC-BLYP	6-311+G(d,p)	SOL.14.1.1.566_MP2fc_6311Gdp_phh		1	1	1	1	1	1	1	1	1	1	1	1	1	1	1	1	1	1	1	1	1	1	1	1	1	1	1	1	1	1	1	1	1	1	1	1	1	1	1	1	1	1	1	1
	DMSO
				Mean		0.998761	0.995003	1.00068	1.00023	1	1.00242	1.00152	0.999783	0.999571	1.00007	1.0003	0.999548	1.00008	1	1.00005	0.999518	1.00032	0.999208	1.00006	1	1.01052	0.998838	0.995748	1.00051	1.00022	1	1.00234	1.00157	0.999795	0.999641	1.00009	1.00029	0.999631	1.00008	1	1.00005	0.99962	1.0002	0.99953	1.00005	1	1.0104	1.0032	0.999778
				StDev		0.00395635	0.0180198	0.00196881	0.000841724	1.08992e-05	0.0088896	0.00546099	0.000566071	0.00154704	0.000257889	0.00108016	0.00151909	0.000295968	1.83261e-06	0.000186075	0.00147242	0.00115818	0.00295428	0.000204931	7.2603e-07	0.0376045	0.00373396	0.0153361	0.00142033	0.000791226	1.06694e-05	0.00861229	0.00568346	0.000535089	0.00129535	0.000299201	0.00105791	0.00127267	0.000298685	1.93821e-06	0.000172567	0.00114895	0.000722478	0.00175897	0.000186589	5.66172e-07	0.0372487	0.011559	0.000573601
						0.00792251	0.0362205	0.00393492	0.00168305	2.17984e-05	0.0177364	0.0109054	0.00113239	0.0030954	0.00051574	0.00215968	0.00303956	0.000591888	3.66522e-06	0.000372131	0.00294625	0.00231561	0.00591325	0.000409839	1.45206e-06	0.0744263	0.00747661	0.0308031	0.00283923	0.00158211	2.13388e-05	0.0171844	0.0113491	0.0010704	0.00259162	0.000598351	0.0021152	0.00254629	0.000597321	3.87642e-06	0.000345117	0.00229877	0.00144467	0.0035196	0.000373158	1.13234e-06	0.0737305	0.0230442	0.00114746
		// MP2fc C-PCM		6-311G(d,p)
		-	-	-	Static	-	-	-	-	-	-	-	-	-	-	-	-	-	-	-	-	-	-	-	-	800	nm	-	-	-	-	-	-	-	-	-	-	-	-	-	-	-	-	-	-	-	-	-	-
		Functional	BasisSet	Geometry	Time	a_xx	a_xy	a_yy	a_xz	a_yz	a_zz	g_||	g_xxxx	g_xxyx	g_xxyy	g_yxyy	g_yyyy	g_xxzx	g_xxzy	g_yxzy	g_xxzz	g_yxzz	g_yyzz	g_zxzz	g_zyzz	g_zzzz	a_xx	a_xy	a_yy	a_xz	a_yz	a_zz	g_||dcK	g_xxxx	g_xxyx	g_xxyy	g_yxyy	g_yyyy	g_xxzx	g_xxzy	g_yxzy	g_xxzz	g_yxzz	g_yyzz	g_zxzz	g_zyzz	g_zzzz	g_||efish	g_xxxx
	Chloroform	LC-BLYP	6-311G(d,p)	SOL.1.1.1.167_MP2fc_6311Gdp_chcl3	742.3	53.4728	0.000242627	53.4717	-0.00402006	0.00139433	28.6025	2.22667	3.49498	-8.6922e-05	1.16482	0.000117393	3.49436	-0.0287445	-0.175271	0.0282562	0.288989	5.32402e-05	0.288916	-3.37768e-05	4.52829e-05	0.658552	51.2753	9.75404e-05	51.2742	-0.00373204	0.000294459	27.4137	2.1127	3.32521	-7.4477e-05	1.11017	0.000131029	3.32461	-0.0267026	-0.16272	0.0262278	0.2698	4.73079e-05	0.269726	-3.78834e-05	2.21623e-05	0.616884	2.28764	3.63047
	Acetonitrile	LC-BLYP	6-311G(d,p)	SOL.2.1.1.542_MP2fc_6311Gdp_mecn	502.6	42.7163	-0.000777078	21.8932	0.00116774	0	21.8924	0.840509	1.91338	-3.48456e-05	0.205227	0.0259994	0.550295	0.000137842	-2.75447e-05	-0.169275	0.205442	-0.0260394	0.183517	0.169461	-9.97105e-06	0.550564	38.884	-0.000356772	20.1328	0.000651548	0.000110603	20.1313	0.720261	1.62006	-3.31056e-05	0.176081	0.0224407	0.474183	0.000108187	-2.19994e-05	-0.146066	0.176243	-0.0224593	0.156078	0.146212	-4.23192e-06	0.474385	0.716693	1.60129
	Acetone	LC-BLYP	6-311G(d,p)	SOL.3.1.1.543_MP2fc_6311Gdp_meac	1151.5	44.2953	3.85594e-05	49.7023	-0.077409	-7.93099e-05	34.9841	2.71488	6.01865	-2.13097e-06	1.42661	1.6236e-06	1.15834	0.313814	-1.30803e-05	0.0425356	0.225694	1.29527e-07	0.877912	-0.203426	-4.18843e-06	1.33713	41.1137	3.14783e-05	44.5474	-0.0586651	-6.79614e-05	31.5362	2.34644	5.35073	-2.69292e-06	1.26185	1.44025e-06	0.959263	0.275191	-1.15615e-05	0.0392067	0.208129	-1.60099e-07	0.712163	-0.175943	-3.56965e-06	1.11394	2.37938	5.52063
	Anisole
	CS₂	LC-BLYP	6-311G(d,p)	SOL.5.1.1.545_MP2fc_6311Gdp_cs2	224.2	20.3472	0	20.3472	0	0	118.848	-2.18219	0.0458464	0	0.0152508	0	0.0458464	0	0	0	0.206414	0	0.206414	0	0	-11.8586	20.5434	0	20.5434	0	0	125.515	-2.53128	0.0468323	0	0.0166511	0	0.0468323	0	0	0	0.214386	0	0.214386	0	0	-13.621	-3.35373	0.0529883
	p-Xylene	LC-BLYP	6-311G(d,p)	SOL.6.1.1.546_MP2fc_6311Gdp_pxylene	4841.2	129.206	0.000121222	106.17	-0.454334	-3.83504e-05	54.3139	5.52554	15.0633	4.32756e-05	1.66804	-4.71048e-05	4.81613	-0.391198	-3.3592e-06	0.49093	1.05197	5.17118e-05	0.611099	-0.441737	2.15483e-06	1.08636	132.613	0.000121892	108.304	-0.493249	-3.88644e-05	54.6783	5.91521	16.4197	5.33107e-05	1.73798	-4.89889e-05	5.04372	-0.469234	-3.73194e-06	0.515592	1.15657	5.43002e-05	0.652001	-0.471968	2.11754e-06	1.12308	6.98488	20.132
	o-Dichlorobenzene	LC-BLYP	6-311G(d,p)	SOL.7.1.1.547_MP2fc_6311Gdp_oPhCl2	3524.7	142.167	-2.52181e-05	120.101	0	-0.000214156	41.2753	6.52422	13.0354	-0.000127655	5.21227	8.10497e-05	6.35495	0	6.97212e-07	0	0.680851	-3.8062e-06	0.595655	1.04607e-06	-4.5643e-06	0.252208	132.158	-1.81165e-05	111.418	0	-0.000191482	38.6975	5.88942	11.8081	-0.000121736	4.72217	7.55826e-05	5.64527	0	-2.33496e-07	0	0.603159	-3.39997e-06	0.522485	8.94799e-07	-3.77738e-06	0.220939	6.55309	13.3895
	Pyridine	LC-BLYP	6-311G(d,p)	SOL.8.1.1.548_MP2fc_6311Gdp_py	1760.3	85.0325	3.19515	88.0767	0	0	32.2133	2.66334	4.21159	1.20038	0.915127	-0.0453151	5.31606	0	0	0	0.404635	0.0243481	0.427307	0	0	0.294601	77.7696	2.93309	80.5649	0	0	30.0012	2.32859	3.67208	1.05617	0.815674	-0.0455167	4.6387	0	0	0	0.341622	0.0172322	0.357683	0	0	0.254947	2.4031	3.79445
	Toluene	LC-BLYP	6-311G(d,p)	SOL.9.1.1.549_MP2fc_6311Gdp_tolu	3361.9	107.442	-0.00175922	96.404	0.121064	0.000346309	43.0712	3.77659	8.58974	-0.000663876	1.45583	0.000466668	4.3202	0.136192	1.18817e-06	-0.239017	0.702749	-0.00053758	0.501775	0.213095	3.30586e-05	0.651088	109.53	-0.00177536	97.8745	0.13438	0.000355907	43.1442	3.97318	9.15755	-0.000751956	1.52394	0.000478161	4.4852	0.161506	1.56998e-06	-0.247719	0.759309	-0.000559227	0.531672	0.224956	3.28487e-05	0.666309	4.58488	10.8608
	DCM	LC-BLYP	6-311G(d,p)	SOL.10.1.1.550_MP2fc_6311Gdp_dcm	530.6	50.7186	0.000138374	30.3247	0	0.000375006	21.9107	1.46486	3.9131	-8.31092e-06	0.631227	-9.54639e-07	0.662747	0	2.10121e-05	0	0.165511	3.43617e-06	0.364889	0	2.25825e-05	0.425181	47.6178	0.000123567	28.4512	0	0.000344067	20.7068	1.32601	3.56419	-7.62409e-06	0.55887	-1.01535e-06	0.594956	0	1.84346e-05	0	0.149194	2.92404e-06	0.329862	0	2.04173e-05	0.386312	1.38633	3.80883
	Ethanol	LC-BLYP	6-311G(d,p)	SOL.11.1.1.551_MP2fc_6311Gdp_etoh	810.8	35.5147	-0.550875	32.8188	-0.00081994	0.000156361	30.9791	1.92894	2.47598	-0.0872376	0.810376	-0.0894894	1.17893	-0.000105869	-3.22597e-05	-1.82651e-05	0.240002	-0.254984	1.22666	5.80617e-05	-9.62451e-05	1.4367	32.9666	-0.609489	29.8596	-0.000717769	0.000119603	28.0288	1.66967	2.18356	-0.0799666	0.702652	-0.0883889	1.01599	-9.17978e-05	-2.98807e-05	-1.43096e-05	0.21508	-0.229274	1.05343	5.14138e-05	-8.53661e-05	1.22413	1.68719	2.19869
	Methanol	LC-BLYP	6-311G(d,p)	SOL.12.1.1.552_MP2fc_6311Gdp_meoh	403.8	19.8657	0.985624	19.3691	-1.66566e-05	-0.000121186	17.3369	0.822261	0.733088	-0.0224976	0.317158	0.293336	0.749785	2.33134e-05	1.98162e-06	-0.000178417	0.326941	-0.287951	0.262528	0.000200033	3.75375e-06	0.81545	18.5655	0.884398	17.8107	-1.40307e-05	-0.000107711	16.017	0.723281	0.648346	-0.0183825	0.281378	0.256002	0.653592	2.05604e-05	2.57381e-06	-0.000156039	0.293513	-0.252183	0.224982	0.000175661	3.10422e-06	0.713005	0.740801	0.654018
	Nitrobenzene	LC-BLYP	6-311G(d,p)	SOL.13.1.1.84_MP2fc_6311Gdp_phno2	3107.4	46.9701	-20.0637	113.681	0	0	127.06	9.68944	0.681172	-0.563605	0.839164	-1.11294	3.39195	0	0	0	0.257259	-0.0238233	-0.317752	0	0	42.8171	43.0948	-17.6913	101.608	0	0	117.456	9.36306	0.582361	-0.492946	0.734532	-0.930968	2.81804	0	0	0	0.293437	-0.160376	0.139461	0	0	42.27	13.613	0.592242
	Benzene	LC-BLYP	6-311G(d,p)	SOL.14.1.1.566_MP2fc_6311Gdp_phh	1989.8	85.568	-0.002096	85.5541	-1.46475e-05	1.27026e-05	31.3682	2.25419	3.5953	-0.000292848	1.19837	0.00104281	3.59592	-4.55714e-07	3.31046e-06	-2.93056e-06	0.372731	-0.000136496	0.372739	-4.1827e-07	3.62434e-07	0.191239	87.669	-0.00239829	87.6544	-1.51778e-05	1.31634e-05	31.5596	2.37921	3.78458	-0.00029965	1.28543	0.000956914	3.78537	-3.32879e-07	3.47573e-06	-3.05652e-06	0.405309	-0.000154275	0.405321	-4.47017e-07	3.87336e-07	0.195494	2.70903	4.28759
	DMSO
		// MP2fc C-PCM		6-311G(d,p)		CalcAll
		-	-	-
		Functional	BasisSet	Geometry
	Chloroform	LC-BLYP	6-311G(d,p)	SOL.1.1.1.167_MP2fc_6311Gdp_chcl3	804.6	53.4728	0.000242627	53.4717	-0.00402006	0.00139433	28.6025	2.22667	3.49498	-8.6922e-05	1.16482	0.000117393	3.49436	-0.0287445	-0.175271	0.0282562	0.288989	5.32402e-05	0.288916	-3.37768e-05	4.52829e-05	0.658552	51.2753	9.75404e-05	51.2742	-0.00373204	0.000294459	27.4137	2.1127	3.32521	-7.4477e-05	1.11017	0.000131029	3.32461	-0.0267026	-0.16272	0.0262278	0.2698	4.73079e-05	0.269726	-3.78834e-05	2.21623e-05	0.616884	2.28764	3.63047
	Acetonitrile	LC-BLYP	6-311G(d,p)	SOL.2.1.1.542_MP2fc_6311Gdp_mecn	551.4	42.7163	-0.000777078	21.8932	0.00116774	0	21.8924	0.840509	1.91338	-3.48456e-05	0.205227	0.0259994	0.550295	0.000137842	-2.75447e-05	-0.169275	0.205442	-0.0260394	0.183517	0.169461	-9.97104e-06	0.550564	38.884	-0.000356772	20.1328	0.000651548	0.000110603	20.1313	0.720261	1.62006	-3.31056e-05	0.176081	0.0224407	0.474183	0.000108187	-2.19994e-05	-0.146066	0.176243	-0.0224593	0.156078	0.146212	-4.23192e-06	0.474385	0.716693	1.60129
	Acetone	LC-BLYP	6-311G(d,p)	SOL.3.1.1.543_MP2fc_6311Gdp_meac	1201.4	44.2963	0	49.7005	-0.0793711	-9.02606e-05	34.9845	2.71485	6.01774	-1.4266e-05	1.42606	-4.06894e-06	1.15955	0.315293	-7.71444e-06	0.0427459	0.226759	-6.95734e-07	0.877228	-0.204767	-7.07277e-07	1.33743	41.1145	0	44.5459	-0.0605378	-7.98673e-05	31.5366	2.34642	5.34993	-1.32677e-05	1.26136	-3.57973e-06	0.960245	0.276484	-6.76179e-06	0.0394016	0.209058	-7.2179e-07	0.711618	-0.177116	-6.55284e-07	1.11423	2.37937	5.51984
	Anisole
	CS₂	LC-BLYP	6-311G(d,p)	SOL.5.1.1.545_MP2fc_6311Gdp_cs2	250.8	20.3472	0	20.3472	0	0	118.848	-2.18219	0.0458464	0	0.0152508	0	0.0458464	0	0	0	0.206414	0	0.206414	0	0	-11.8586	20.5434	0	20.5434	0	0	125.515	-2.53128	0.0468323	0	0.0166511	0	0.0468323	0	0	0	0.214386	0	0.214386	0	0	-13.621	-3.35373	0.0529883
	p-Xylene	LC-BLYP	6-311G(d,p)	SOL.6.1.1.546_MP2fc_6311Gdp_pxylene	4712.1	129.206	0.000121221	106.17	-0.454334	-3.83504e-05	54.3139	5.52554	15.0633	4.32756e-05	1.66804	-4.71045e-05	4.81613	-0.391198	-3.35932e-06	0.49093	1.05197	5.17117e-05	0.611099	-0.441737	2.15474e-06	1.08636	132.613	0.000121892	108.304	-0.493249	-3.88644e-05	54.6783	5.91521	16.4197	5.33108e-05	1.73798	-4.89884e-05	5.04372	-0.469234	-3.73217e-06	0.515592	1.15657	5.43e-05	0.652001	-0.471968	2.11749e-06	1.12308	6.98488	20.132
	o-Dichlorobenzene	LC-BLYP	6-311G(d,p)	SOL.7.1.1.547_MP2fc_6311Gdp_oPhCl2	3473.8	142.167	-2.52181e-05	120.101	0	-0.000214156	41.2753	6.52422	13.0354	-0.000127655	5.21227	8.10501e-05	6.35495	0	6.97235e-07	0	0.680851	-3.8062e-06	0.595655	1.0462e-06	-4.56443e-06	0.252208	132.158	-1.81165e-05	111.418	0	-0.000191482	38.6975	5.88942	11.8081	-0.000121736	4.72217	7.55828e-05	5.64527	0	-2.33521e-07	0	0.603159	-3.39996e-06	0.522485	8.94909e-07	-3.77749e-06	0.220939	6.55309	13.3895
	Pyridine	LC-BLYP	6-311G(d,p)	SOL.8.1.1.548_MP2fc_6311Gdp_py	1784.1	85.0325	3.19515	88.0767	0	0	32.2133	2.66334	4.21159	1.20038	0.915127	-0.0453151	5.31606	0	0	0	0.404635	0.0243481	0.427307	0	0	0.294601	77.7696	2.93309	80.5649	0	0	30.0012	2.32859	3.67208	1.05617	0.815674	-0.0455167	4.6387	0	0	0	0.341622	0.0172322	0.357683	0	0	0.254947	2.4031	3.79445
	Toluene	LC-BLYP	6-311G(d,p)	SOL.9.1.1.549_MP2fc_6311Gdp_tolu	3271.5	107.442	-0.00175922	96.404	0.121064	0.000346309	43.0712	3.77659	8.58974	-0.000663876	1.45583	0.000466668	4.3202	0.136192	1.18817e-06	-0.239017	0.702749	-0.00053758	0.501775	0.213095	3.30585e-05	0.651088	109.53	-0.00177536	97.8745	0.13438	0.000355907	43.1442	3.97318	9.15755	-0.000751956	1.52394	0.000478161	4.4852	0.161506	1.56995e-06	-0.247719	0.759309	-0.000559227	0.531672	0.224956	3.28486e-05	0.666309	4.58488	10.8608
	DCM	LC-BLYP	6-311G(d,p)	SOL.10.1.1.550_MP2fc_6311Gdp_dcm	569.5	50.7186	0.000138374	30.3247	0	0.000375006	21.9107	1.46486	3.9131	-8.31097e-06	0.631227	-9.54624e-07	0.662747	0	2.10121e-05	0	0.165511	3.43616e-06	0.364889	0	2.25825e-05	0.425181	47.6178	0.000123567	28.4512	0	0.000344067	20.7068	1.32601	3.56419	-7.62407e-06	0.55887	-1.01533e-06	0.594956	0	1.84346e-05	0	0.149194	2.92404e-06	0.329862	0	2.04173e-05	0.386312	1.38633	3.80883
	Ethanol	LC-BLYP	6-311G(d,p)	SOL.11.1.1.551_MP2fc_6311Gdp_etoh	858.5	35.5147	-0.550875	32.8188	-0.00081994	0.000156361	30.9791	1.92894	2.47598	-0.0872376	0.810376	-0.0894894	1.17893	-0.000105869	-3.22597e-05	-1.82652e-05	0.240002	-0.254984	1.22666	5.80617e-05	-9.62452e-05	1.4367	32.9666	-0.609489	29.8596	-0.000717769	0.000119603	28.0288	1.66967	2.18356	-0.0799666	0.702652	-0.0883889	1.01599	-9.17978e-05	-2.98807e-05	-1.43096e-05	0.21508	-0.229274	1.05343	5.14138e-05	-8.5366e-05	1.22413	1.68719	2.19869
	Methanol	LC-BLYP	6-311G(d,p)	SOL.12.1.1.552_MP2fc_6311Gdp_meoh	437.6	19.8657	0.985624	19.3691	-1.66566e-05	-0.000121186	17.3369	0.822261	0.733088	-0.0224976	0.317158	0.293336	0.749785	2.33134e-05	1.98163e-06	-0.000178417	0.326941	-0.287951	0.262528	0.000200033	3.75375e-06	0.81545	18.5655	0.884398	17.8107	-1.40307e-05	-0.000107711	16.017	0.723281	0.648346	-0.0183825	0.281378	0.256002	0.653592	2.05604e-05	2.57382e-06	-0.000156039	0.293513	-0.252183	0.224982	0.000175661	3.10419e-06	0.713005	0.740801	0.654018
	Nitrobenzene	LC-BLYP	6-311G(d,p)	SOL.13.1.1.84_MP2fc_6311Gdp_phno2	3012.9	46.9828	-20.0088	113.669	0	0	127.033	9.67575	0.681806	-0.564098	0.839744	-1.11664	3.38995	0	0	0	0.258861	-0.0271442	-0.312048	0	0	42.7343	43.1073	-17.6437	101.599	0	0	117.429	9.34931	0.582957	-0.493438	0.735046	-0.93429	2.81643	0	0	0	0.294652	-0.162645	0.142769	0	0	42.1883	13.5884	0.5929
	Benzene	LC-BLYP	6-311G(d,p)	SOL.14.1.1.566_MP2fc_6311Gdp_phh	2018.4	85.568	-0.002096	85.5541	-1.46475e-05	1.27026e-05	31.3682	2.25419	3.5953	-0.000292848	1.19837	0.00104281	3.59592	-4.55674e-07	3.31045e-06	-2.93054e-06	0.372731	-0.000136496	0.372739	-4.18231e-07	3.6236e-07	0.191239	87.669	-0.00239829	87.6544	-1.51778e-05	1.31634e-05	31.5596	2.37921	3.78458	-0.00029965	1.28543	0.000956914	3.78537	-3.32874e-07	3.47567e-06	-3.05642e-06	0.405309	-0.000154275	0.405321	-4.46968e-07	3.87256e-07	0.195494	2.70903	4.28759
	DMSO
		// MP2fc C-PCM		6-311G(d,p)
		-	-	-	LA70/LA50
		Functional	BasisSet	Geometry
	Chloroform	LC-BLYP	6-311+G(d,p)	SOL.1.1.1.167_MP2fc_6311Gdp_chcl3	1.08393	1	1	1	1	1	1	1	1	1	1	1	1	1	1	1	1	1	1	1	1	1	1	1	1	1	1	1	1	1	1	1	1	1	1	1	1	1	1	1	1	1	1	1	1
	Acetonitrile	LC-BLYP	6-311+G(d,p)	SOL.2.1.1.542_MP2fc_6311Gdp_mecn	1.0971	1	1	1	1	1	1	1	1	1	1	1	1	1	1	1	1	1	1	1	0.999999	1	1	1	1	1	1	1	1	1	1	1	1	1	1	1	1	1	1	1	1	1	1	1	1
	Acetone	LC-BLYP	6-311+G(d,p)	SOL.3.1.1.543_MP2fc_6311Gdp_meac	1.04333	1.00002	1.00002	0.999964	1.02535	1.13807	1.00001	0.999989	0.999849	6.6946	0.999614	-2.50612	1.00104	1.00471	0.589775	1.00494	1.00472	-5.37134	0.999221	1.00659	0.168864	1.00022	1.00002	1.00002	0.999966	1.03192	1.17519	1.00001	0.999991	0.99985	4.92688	0.999612	-2.48549	1.00102	1.0047	0.584854	1.00497	1.00446	4.5084	0.999235	1.00667	0.183571	1.00026	0.999996	0.999857
	Anisole
	CS₂	LC-BLYP	6-311+G(d,p)	SOL.5.1.1.545_MP2fc_6311Gdp_cs2	1.11864	1	1	1	1	1	1	1	1	1	1	1	1	1	1	1	1	1	1	1	1	1	1	1	1	1	1	1	1	1	1	1	1	1	1	1	1	1	1	1	1	1	1	1	1
	p-Xylene	LC-BLYP	6-311+G(d,p)	SOL.6.1.1.546_MP2fc_6311Gdp_pxylene	0.973333	1	0.999992	1	1	1	1	1	1	1	1	0.999994	1	1	1.00004	1	1	0.999998	1	1	0.999958	1	1	1	1	1	1	1	1	1	1	1	0.99999	1	1	1.00006	1	1	0.999996	1	1	0.999976	1	1	1
	o-Dichlorobenzene	LC-BLYP	6-311+G(d,p)	SOL.7.1.1.547_MP2fc_6311Gdp_oPhCl2	0.985559	1	1	1	1	1	1	1	1	1	1	1	1	1	1.00003	1	1	1	1	1.00012	1.00003	1	1	1	1	1	1	1	1	1	1	1	1	1	1	1.00011	1	1	0.999997	1	1.00012	1.00003	1	1	1
	Pyridine	LC-BLYP	6-311+G(d,p)	SOL.8.1.1.548_MP2fc_6311Gdp_py	1.01352	1	1	1	1	1	1	1	1	1	1	1	1	1	1	1	1	1	1	1	1	1	1	1	1	1	1	1	1	1	1	1	1	1	1	1	1	1	1	1	1	1	1	1	1
	Toluene	LC-BLYP	6-311+G(d,p)	SOL.9.1.1.549_MP2fc_6311Gdp_tolu	0.97311	1	1	1	1	1	1	1	1	1	1	1	1	1	1	1	1	1	1	1	0.999997	1	1	1	1	1	1	1	1	1	1	1	1	1	1	0.999981	1	1	1	1	1	0.999997	1	1	1
	DCM	LC-BLYP	6-311+G(d,p)	SOL.10.1.1.550_MP2fc_6311Gdp_dcm	1.07331	1	1	1	1	1	1	1	1	1.00001	1	0.999984	1	1	1	1	1	0.999997	1	1	1	1	1	1	1	1	1	1	1	1	0.999997	1	0.99998	1	1	1	1	1	1	1	1	1	1	1	1
	Ethanol	LC-BLYP	6-311+G(d,p)	SOL.11.1.1.551_MP2fc_6311Gdp_etoh	1.05883	1	1	1	1	1	1	1	1	1	1	1	1	1	1	1.00001	1	1	1	1	1	1	1	1	1	1	1	1	1	1	1	1	1	1	1	1	1	1	1	1	1	0.999999	1	1	1
	Methanol	LC-BLYP	6-311+G(d,p)	SOL.12.1.1.552_MP2fc_6311Gdp_meoh	1.0837	1	1	1	1	1	1	1	1	1	1	1	1	1	1.00001	1	1	1	1	1	1	1	1	1	1	1	1	1	1	1	1	1	1	1	1	1	1	1	1	1	1	0.99999	1	1	1
	Nitrobenzene	LC-BLYP	6-311+G(d,p)	SOL.13.1.1.84_MP2fc_6311Gdp_phno2	0.969589	1.00027	0.997264	0.999894	1	1	0.999788	0.998587	1.00093	1.00087	1.00069	1.00332	0.99941	1	1	1	1.00623	1.1394	0.982049	1	1	0.998066	1.00029	0.997309	0.999911	1	1	0.99977	0.998531	1.00102	1.001	1.0007	1.00357	0.999429	1	1	1	1.00414	1.01415	1.02372	1	1	0.998067	0.998193	1.00111
	Benzene	LC-BLYP	6-311+G(d,p)	SOL.14.1.1.566_MP2fc_6311Gdp_phh	1.01437	1	1	1	1	1	1	1	1	1	1	1	1	0.999912	0.999997	0.999993	1	1	1	0.999907	0.999796	1	1	1	1	1	1	1	1	1	1	1	1	1	0.999985	0.999983	0.999967	1	1	1	0.99989	0.999793	1	1	1
	DMSO
				Mean	1.03756	1.00002	0.99979	0.999989	1.00195	1.01062	0.999985	0.99989	1.00006	1.43811	1.00002	0.730553	1.00003	1.00036	0.96845	1.00038	1.00084	0.520619	0.998559	1.00051	0.93605	0.999869	1.00002	0.999794	0.999991	1.00246	1.01348	0.999983	0.999886	1.00007	1.30214	1.00002	0.732158	1.00003	1.00036	0.968076	1.00038	1.00066	1.27096	1.00177	1.00051	0.937181	0.999871	0.999861	1.00007
				StDev	0.0523459	7.47304e-05	0.000759187	3.01497e-05	0.00703004	0.0382951	5.92849e-05	0.000391618	0.000264954	1.57938	0.000227148	0.9725	0.000344351	0.0013094	0.113777	0.00137128	0.00207823	1.77073	0.00496541	0.00182814	0.23051	0.000545066	8.01785e-05	0.000746611	2.55439e-05	0.00885354	0.0485879	6.41444e-05	0.000407109	0.000290258	1.0891	0.000229674	0.966784	0.000336481	0.0013035	0.115144	0.00137952	0.00161692	0.972736	0.00659979	0.00184938	0.226432	0.000546837	0.000501103	0.000313953
				'=> LA50 is marginally faster!		0.000149457	0.00151869	6.03e-05	0.0140327	0.0757852	0.000118572	0.000783323	0.000529876	2.19646	0.000454285	2.66237	0.000688677	0.00261787	0.234968	0.00274151	0.00415295	6.80241	0.00994514	0.00365443	0.492518	0.00109028	0.000160353	0.00149353	5.10883e-05	0.0176637	0.0958837	0.000128291	0.00081431	0.000580477	1.67278	0.000459337	2.64092	0.000672938	0.00260606	0.237882	0.00275799	0.0032317	1.5307	0.0131763	0.00369686	0.483219	0.00109382	0.00100234	0.00062786
		// MP2fc C-PCM		6-311G(d,p)
		-	-	-
		Functional	BasisSet	Geometry
	Chloroform	LC-BLYP	6-311+G(d,p)	SOL.1.1.1.167_MP2fc_6311Gdp_chcl3		1	1	1	1	1	1	1	1	1	1	1	1	1	1	1	1	1	1	1	1	1	1	1	1	1	1	1	1	1	1	1	1	1	1	1	1	1	1	1	1	1	1	1	1
	Acetonitrile	LC-BLYP	6-311+G(d,p)	SOL.2.1.1.542_MP2fc_6311Gdp_mecn		1	1	1	1	1	1	1	1	1	1	1	1	1	1	1	1	1	1	1	1	1	1	1	1	1	1	1	1	1	1	1	1	1	1	1	1	1	1	1	1	1	1	1	1
	Acetone	LC-BLYP	6-311+G(d,p)	SOL.3.1.1.543_MP2fc_6311Gdp_meac		0.999	1.00002	1.0018	1.00199	1.00001	0.9996	1.00003	1.00091	1.00005	1.00055	0.999996	0.998789	0.998518	0.999996	0.999789	0.998932	0.999998	1.00068	1.00135	0.999998	0.9997	0.9992	1.00002	1.0015	1.0019	1.00001	0.9996	1.00002	1.0008	1.00003	1.00049	0.999996	0.999017	0.998704	0.999996	0.999805	0.999069	1	1.00054	1.00118	0.999998	0.99971	1.00001	1.00079
	Anisole
	CS₂	LC-BLYP	6-311+G(d,p)	SOL.5.1.1.545_MP2fc_6311Gdp_cs2		1	1	1	1	1	1	1	1	1	1	1	1	1	1	1	1	1	1	1	1	1	1	1	1	1	1	1	1	1	1	1	1	1	1	1	1	1	1	1	1	1	1	1	1
	p-Xylene	LC-BLYP	6-311+G(d,p)	SOL.6.1.1.546_MP2fc_6311Gdp_pxylene		1	1	1	1	1	1	1	1	1	1	1	1	1	1	1	1	1	1	1	1	1	1	1	1	1	1	1	1	1	1	1	1	1	1	1	1	1	1	1	1	1	1	1	1
	o-Dichlorobenzene	LC-BLYP	6-311+G(d,p)	SOL.7.1.1.547_MP2fc_6311Gdp_oPhCl2		1	1	1	1	1	1	1	1	1	1	1	1	1	1	1	1	1	1	1	1	1	1	1	1	1	1	1	1	1	1	1	1	1	1	1	1	1	1	1	1	1	1	1	1
	Pyridine	LC-BLYP	6-311+G(d,p)	SOL.8.1.1.548_MP2fc_6311Gdp_py		1	1	1	1	1	1	1	1	1	1	1	1	1	1	1	1	1	1	1	1	1	1	1	1	1	1	1	1	1	1	1	1	1	1	1	1	1	1	1	1	1	1	1	1
	Toluene	LC-BLYP	6-311+G(d,p)	SOL.9.1.1.549_MP2fc_6311Gdp_tolu		1	1	1	1	1	1	1	1	1	1	1	1	1	1	1	1	1	1	1	1	1	1	1	1	1	1	1	1	1	1	1	1	1	1	1	1	1	1	1	1	1	1	1	1
	DCM	LC-BLYP	6-311+G(d,p)	SOL.10.1.1.550_MP2fc_6311Gdp_dcm		1	1	1	1	1	1	1	1	1	1	1	1	1	1	1	1	1	1	1	1	1	1	1	1	1	1	1	1	1	1	1	1	1	1	1	1	1	1	1	1	1	1	1	1
	Ethanol	LC-BLYP	6-311+G(d,p)	SOL.11.1.1.551_MP2fc_6311Gdp_etoh		1	1	1	1	1	1	1	1	1	1	1	1	1	1	1	1	1	1	1	1	1	1	1	1	1	1	1	1	1	1	1	1	1	1	1	1	1	1	1	1	1	1	1	1
	Methanol	LC-BLYP	6-311+G(d,p)	SOL.12.1.1.552_MP2fc_6311Gdp_meoh		1	1	1	1	1	1	1	1	1	1	1	1	1	1	1	1	1	1	1	1	1	1	1	1	1	1	1	1	1	1	1	1	1	1	1	1	1	1	1	1	1	1	1	1
	Nitrobenzene	LC-BLYP	6-311+G(d,p)	SOL.13.1.1.84_MP2fc_6311Gdp_phno2		0.987298	0.945175	1.012	1	1	1.027	1.01368	0.999366	1.00049	0.99942	1.00371	1.002	1	1	1	0.998393	1.00355	0.994347	1	1	1.08272	0.987498	0.952464	1.009	1	1	1.027	1.01374	0.999404	1.00049	0.999486	1.00333	1.00161	1	1	1	0.998782	1.00229	0.996653	1	1	1.08162	1.02458	0.999342
	Benzene	LC-BLYP	6-311+G(d,p)	SOL.14.1.1.566_MP2fc_6311Gdp_phh		1	1	1	1	1	1	1	1	1	1	1	1	1	1	1	1	1	1	1	1	1	1	1	1	1	1	1	1	1	1	1	1	1	1	1	1	1	1	1	1	1	1	1	1
	DMSO
				Mean		0.998946	0.995784	1.00106	1.00015	1	1.00205	1.00105	1.00002	1.00004	0.999998	1.00028	1.00006	0.999886	1	0.999984	0.999794	1.00027	0.999618	1.0001	1	1.00634	0.998977	0.996345	1.00081	1.00015	1	1.00205	1.00106	1.00002	1.00004	0.999998	1.00026	1.00005	0.9999	1	0.999985	0.999835	1.00018	0.999784	1.00009	1	1.00626	1.00189	1.00001
				StDev		0.00351061	0.0152061	0.00332386	0.000551085	3.24686e-06	0.00749772	0.00379356	0.000319434	0.000136326	0.00023075	0.001028	0.000671777	0.000411167	1.18297e-06	5.84709e-05	0.000514115	0.00098529	0.00159484	0.000373152	5.64279e-07	0.0229495	0.00345597	0.0131845	0.00249604	0.000527684	3.59134e-06	0.00749765	0.00381031	0.000287561	0.000136076	0.000205009	0.000923088	0.00054204	0.000359456	1.05489e-06	5.41899e-05	0.000407649	0.000633723	0.000952918	0.000326416	4.78346e-07	0.0226445	0.00681642	0.000296665
						0.00702862	0.030541	0.00664068	0.001102	6.49371e-06	0.0149648	0.00757912	0.000638855	0.000272641	0.000461501	0.00205542	0.00134347	0.000822429	2.36594e-06	0.000116944	0.00102844	0.00197004	0.00319091	0.000746228	1.12856e-06	0.0456098	0.00691902	0.0264657	0.00498805	0.00105521	7.18268e-06	0.0149647	0.00761255	0.000575112	0.000272141	0.000410018	0.0018457	0.00108403	0.000718984	2.10977e-06	0.000108381	0.000815432	0.00126722	0.00190625	0.000652773	9.56693e-07	0.0450073	0.0136071	0.000593325
		// MP2fc C-PCM		aug-cc-pVTZ
		-	-	-	Static	-	-	-	-	-	-	-	-	-	-	-	-	-	-	-	-	-	-	-	-	800	nm	-	-	-	-	-	-	-	-	-	-	-	-	-	-	-	-	-	-	-	-	-	-
		Functional	BasisSet	Geometry	Time	a_xx	a_xy	a_yy	a_xz	a_yz	a_zz	g_||	g_xxxx	g_xxyx	g_xxyy	g_yxyy	g_yyyy	g_xxzx	g_xxzy	g_yxzy	g_xxzz	g_yxzz	g_yyzz	g_zxzz	g_zyzz	g_zzzz	a_xx	a_xy	a_yy	a_xz	a_yz	a_zz	g_||dcK	g_xxxx	g_xxyx	g_xxyy	g_yxyy	g_yyyy	g_xxzx	g_xxzy	g_yxzy	g_xxzz	g_yxzz	g_yyzz	g_zxzz	g_zyzz	g_zzzz	g_||efish	g_xxxx
	Chloroform	LC-BLYP	aug-cc-pVTZ	SOL.1.1.1.167_MP2fc_6311Gdp_chcl3	6548	74.6988	0.00583412	74.7006	-0.00455316	0.00556083	55.0299	7.66967	9.46161	0.00116203	3.15314	0.000442	9.46366	-0.0280053	-0.17324	0.0281712	1.95319	0.000193424	1.95304	0.000637309	0.00054475	5.3037	70.2459	0.00413309	70.2479	-0.00367284	0.00261628	51.1294	7.22015	8.90928	0.00103663	2.9466	0.000222911	8.91209	-0.0257078	-0.1589	0.0258199	1.8273	0.00013408	1.82756	0.000501639	0.000731246	4.97522	7.79997	9.65538
	Acetonitrile	LC-BLYP	aug-cc-pVTZ	SOL.2.1.1.542_MP2fc_6311Gdp_mecn	5236.3	49.4804	-0.0011273	29.711	0.00076571	-7.05216e-05	29.7117	3.59548	6.28751	-0.000192936	1.23488	0.00859657	2.53099	-0.000264641	6.8912e-05	-0.058797	1.23512	-0.00931664	0.843647	0.0580877	7.79698e-05	2.53185	44.7879	-0.000442319	26.7084	0.000325727	8.06134e-05	26.7078	3.14265	5.46297	-0.00013817	1.07651	0.00822196	2.20409	-0.000281079	9.99088e-05	-0.0555276	1.07671	-0.00872864	0.721874	0.0549676	5.03729e-05	2.20499	3.20721	5.57299
	Acetone	LC-BLYP	aug-cc-pVTZ	SOL.3.1.1.543_MP2fc_6311Gdp_meac	24401.3	52.9559	2.71083e-05	58.3199	-0.165603	-7.36465e-05	42.1471	7.0914	10.3263	4.51144e-05	3.93656	-5.59103e-06	6.50626	0.000262292	-9.80669e-06	-0.0206219	1.72826	3.44184e-06	1.74911	-0.0941374	5.71429e-06	3.79688	48.5025	2.13553e-05	51.8376	-0.136154	-6.20346e-05	37.4468	6.32703	9.46938	3.17789e-05	3.57697	-5.60185e-06	5.69484	0.00218048	-8.91726e-06	-0.0138395	1.58002	2.73791e-06	1.48094	-0.0896984	6.51153e-06	3.27035	6.71603	10.3299
	Anisole
	CS₂	LC-BLYP	aug-cc-pVTZ	SOL.5.1.1.545_MP2fc_6311Gdp_cs2	900.6	43.0339	0	43.0339	0	0	122.171	8.3099	4.71355	0	1.57013	0	4.71355	0	0	0	5.5667	0	5.5667	0	0	6.71625	43.8257	0	43.8257	0	0	129.31	9.29312	5.09534	0	1.70385	0	5.09534	0	0	0	6.03126	0	6.03126	0	0	7.57811	12.0338	6.02539
	p-Xylene	LC-BLYP	aug-cc-pVTZ	SOL.6.1.1.546_MP2fc_6311Gdp_pxylene	370886	141.427	5.57415e-05	116.103	-0.352822	-3.22565e-05	73.5158	15.4323	25.3101	8.41225e-05	4.78283	-1.95441e-05	13.236	-1.13269	-2.9385e-06	0.100589	4.37937	-4.01982e-05	5.19757	-0.160035	-7.148e-05	9.8956	145.291	5.6143e-05	118.692	-0.377184	-3.26714e-05	74.3144	16.799	27.6764	9.75751e-05	5.18828	-2.20305e-05	14.3409	-1.2877	-3.62309e-06	0.107907	4.83911	-4.66115e-05	5.86213	-0.170266	-7.81561e-05	10.6283	20.46	34.1212
	o-Dichlorobenzene	LC-BLYP	aug-cc-pVTZ	SOL.7.1.1.547_MP2fc_6311Gdp_oPhCl2	166781	161.768	-2.08503e-05	142.44	0	-0.000195879	78.7184	20.3815	27.51	-0.000161965	9.43897	5.81629e-05	18.6828	0	-1.22916e-05	2.4981e-08	6.55938	-2.11896e-05	5.89782	9.27626e-07	-5.36488e-05	11.9184	149.034	-1.46887e-05	130.417	0	-0.00017593	71.1666	18.6229	24.9699	-0.000155481	8.60666	5.55846e-05	16.7964	-1.12145e-08	-1.432e-05	0	6.06398	-1.94205e-05	5.34167	2.23639e-06	-4.97934e-05	10.9985	20.9987	28.443
	Pyridine	LC-BLYP	aug-cc-pVTZ	SOL.8.1.1.548_MP2fc_6311Gdp_py	67498	97.3663	1.75988	99.0366	0	0	52.4894	13.0604	13.7457	0.219828	4.4067	-0.131936	13.8305	0	0	0	4.59051	0.468841	5.0332	0	0	9.66611	88.3751	1.6251	89.9199	0	0	47.5836	11.8267	12.3164	0.121342	3.96403	-0.133822	12.3075	0	0	0	4.07797	0.442004	4.4963	0	0	8.92443	13.0545	13.4425
	Toluene	LC-BLYP	aug-cc-pVTZ	SOL.9.1.1.549_MP2fc_6311Gdp_tolu	232001	118.314	-0.00114856	105.984	0.110348	0.000269315	63.1307	13.7719	17.9587	-0.0009119	4.29101	0.00015417	12.1665	0.51028	-1.40228e-05	-0.0390644	4.90595	-0.000171432	5.08232	0.0750514	-5.28063e-06	10.177	120.77	-0.00117252	107.794	0.119025	0.000278751	63.4922	14.9016	19.4062	-0.00102564	4.62143	0.000164797	13.0519	0.569567	-1.76608e-05	-0.0398969	5.43449	-0.000176121	5.65901	0.0779038	-6.83151e-06	10.9269	18.1714	23.6438
	DCM	LC-BLYP	aug-cc-pVTZ	SOL.10.1.1.550_MP2fc_6311Gdp_dcm	3610.7	65.7055	6.87213e-05	48.6677	0	0.000164163	43.9494	6.02383	10.0724	-1.04258e-06	2.07677	-8.84295e-06	4.57847	0	-3.26616e-06	0	1.82842	-3.86123e-06	1.68646	0	1.85898e-05	4.28454	60.5702	6.07526e-05	44.1353	0	0.0001534	39.7523	5.44778	9.13841	-5.86877e-07	1.84651	-8.21073e-06	4.09056	0	-5.35236e-06	0	1.6721	-3.76971e-06	1.50143	0	1.55934e-05	3.87461	5.77515	9.78481
	Ethanol	LC-BLYP	aug-cc-pVTZ	SOL.11.1.1.551_MP2fc_6311Gdp_etoh	11730.3	42.4157	0.138547	40.1679	-0.000354067	-7.31605e-05	37.9704	5.21665	4.93162	-0.161238	1.88326	0.0461098	5.35588	5.42033e-05	0.000305719	3.22906e-05	1.52873	0.0808744	2.26469	4.94119e-05	-0.000135982	4.44344	38.933	-5.83932e-05	36.0042	-0.000300739	-7.22985e-05	33.8118	4.62303	4.40758	-0.131718	1.66264	0.0279505	4.71983	6.19243e-05	0.000273066	3.0954e-05	1.36066	0.0684236	2.01111	5.3302e-05	-0.000128357	3.88765	4.79765	4.52218
	Methanol	LC-BLYP	aug-cc-pVTZ	SOL.12.1.1.552_MP2fc_6311Gdp_meoh	3179.9	26.7435	0.100988	24.2456	4.3295e-05	0	23.8027	2.74514	2.81174	-0.334856	0.919308	-0.0413906	2.14122	-2.08852e-06	4.80415e-05	-7.69989e-05	1.32798	-0.23833	0.819879	0.000180353	2.14637e-05	2.63834	24.5603	0.0769034	21.9297	4.2507e-05	0	21.5316	2.46025	2.51382	-0.311344	0.827936	-0.0448346	1.88371	-3.66504e-06	4.5517e-05	-7.29706e-05	1.21713	-0.228928	0.712446	0.000171751	1.89903e-05	2.34839	2.55765	2.57693
	Nitrobenzene	LC-BLYP	aug-cc-pVTZ	SOL.13.1.1.84_MP2fc_6311Gdp_phno2	201070	71.8314	-15.9867	129.362	0	0	148.816	24.7307	12.0018	-1.657	5.21254	0.611724	15.038	0	0	0	4.23824	0.216371	2.82104	0	0	72.0718	64.1664	-14.1876	114.459	0	0	136.732	23.0597	10.7079	-1.45933	4.55937	0.659705	12.8085	0	0	0	3.84184	0.0435433	2.99695	8.39777e-09	9.7361e-09	70.1721	31.4113	11.5952
	Benzene	LC-BLYP	aug-cc-pVTZ	SOL.14.1.1.566_MP2fc_6311Gdp_phh	82576.1	94.5189	-0.00187486	94.5061	0	0	51.8017	11.2318	10.512	-0.000942789	3.5051	-0.000977258	10.506	9.62828e-06	-9.78662e-06	8.30681e-06	4.59795	-0.00359623	4.59835	8.90399e-06	-7.75697e-06	9.74146	97.066	-0.00218198	97.0525	0	0	52.534	12.2984	11.4035	-0.00106317	3.81751	-0.00129644	11.3978	1.11278e-05	-1.11963e-05	9.6027e-06	5.17929	-0.00395266	5.1799	1.02791e-05	-8.94936e-06	10.6136	15.0891	13.7434
	DMSO
		// MP2fc C-PCM		aug-cc-pVTZ		CalcAll
		-	-	-
		Functional	BasisSet	Geometry
	Chloroform	LC-BLYP	aug-cc-pVTZ	SOL.1.1.1.167_MP2fc_6311Gdp_chcl3	5628.2	74.6988	0.00583412	74.7006	-0.00455316	0.00556083	55.0299	7.66967	9.46161	0.00116203	3.15314	0.000442	9.46366	-0.0280053	-0.17324	0.0281712	1.95319	0.000193425	1.95304	0.000637309	0.000544749	5.3037	70.2459	0.00413309	70.2479	-0.00367284	0.00261628	51.1294	7.22015	8.90928	0.00103663	2.9466	0.000222911	8.91209	-0.0257078	-0.1589	0.0258199	1.8273	0.000134081	1.82756	0.000501639	0.000731246	4.97522	7.79997	9.65538
	Acetonitrile	LC-BLYP	aug-cc-pVTZ	SOL.2.1.1.542_MP2fc_6311Gdp_mecn	4443.8	49.4804	-0.0011273	29.711	0.00076571	-7.05216e-05	29.7117	3.59548	6.28751	-0.000192936	1.23488	0.00859657	2.53099	-0.000264641	6.8912e-05	-0.058797	1.23512	-0.00931664	0.843647	0.0580877	7.79697e-05	2.53185	44.7879	-0.000442319	26.7084	0.000325727	8.06134e-05	26.7078	3.14265	5.46297	-0.00013817	1.07651	0.00822196	2.20409	-0.000281079	9.99088e-05	-0.0555276	1.07671	-0.00872864	0.721874	0.0549676	5.03728e-05	2.20499	3.20721	5.57299
	Acetone	LC-BLYP	aug-cc-pVTZ	SOL.3.1.1.543_MP2fc_6311Gdp_meac	21094.8	52.9567	0	58.3187	-0.168444	-9.89299e-05	42.1476	7.09152	10.3269	4.96099e-05	3.9364	-8.59637e-06	6.50622	-0.000515438	-1.36424e-05	-0.0210966	1.72857	2.55383e-06	1.74885	-0.095048	6.52816e-06	3.7971	48.5032	0	51.8367	-0.138833	-8.81327e-05	37.4473	6.32715	9.46995	3.6846e-05	3.5768	-7.92431e-06	5.69481	0.00147458	-1.23114e-05	-0.0142398	1.58033	1.84774e-06	1.48072	-0.0905819	7.03292e-06	3.27055	6.71617	10.3305
	Anisole
	CS₂	LC-BLYP	aug-cc-pVTZ	SOL.5.1.1.545_MP2fc_6311Gdp_cs2	958.9	43.0339	0	43.0339	0	0	122.171	8.3099	4.71355	0	1.57013	0	4.71355	0	0	0	5.5667	0	5.5667	0	0	6.71625	43.8257	0	43.8257	0	0	129.31	9.29312	5.09534	0	1.70385	0	5.09534	0	0	0	6.03126	0	6.03126	0	0	7.57811	12.0338	6.02539
	p-Xylene	LC-BLYP	aug-cc-pVTZ	SOL.6.1.1.546_MP2fc_6311Gdp_pxylene	320739	141.427	5.57415e-05	116.103	-0.352822	-3.22565e-05	73.5158	15.4323	25.3101	8.412e-05	4.78283	-1.95426e-05	13.236	-1.13269	-2.93823e-06	0.100589	4.37937	-4.0198e-05	5.19757	-0.160035	-7.14775e-05	9.8956	145.291	5.61436e-05	118.692	-0.377184	-3.26714e-05	74.3144	16.799	27.6764	9.75689e-05	5.18828	-2.20265e-05	14.3409	-1.2877	-3.62393e-06	0.107907	4.83911	-4.66086e-05	5.86213	-0.170266	-7.81549e-05	10.6283	20.46	34.1212
	o-Dichlorobenzene	LC-BLYP	aug-cc-pVTZ	SOL.7.1.1.547_MP2fc_6311Gdp_oPhCl2	134931	161.768	-2.08506e-05	142.44	0	-0.000195879	78.7184	20.3815	27.51	-0.000161971	9.43897	5.79962e-05	18.6828	0	-1.22918e-05	2.98683e-08	6.55938	-2.11864e-05	5.89782	8.92083e-07	-5.36754e-05	11.9184	149.034	-1.46889e-05	130.417	0	-0.00017593	71.1666	18.6229	24.9699	-0.000155488	8.60666	5.54297e-05	16.7964	-9.94287e-09	-1.43267e-05	0	6.06398	-1.94098e-05	5.34167	2.20179e-06	-4.98226e-05	10.9985	20.9987	28.443
	Pyridine	LC-BLYP	aug-cc-pVTZ	SOL.8.1.1.548_MP2fc_6311Gdp_py	38444.2	97.3663	1.75988	99.0366	0	0	52.4894	13.0604	13.7457	0.219828	4.4067	-0.131936	13.8305	0	0	0	4.59051	0.468841	5.0332	0	0	9.66611	88.3751	1.6251	89.9199	0	0	47.5836	11.8267	12.3164	0.121342	3.96403	-0.133822	12.3075	0	0	0	4.07797	0.442004	4.4963	0	0	8.92443	13.0545	13.4425
	Toluene	LC-BLYP	aug-cc-pVTZ	SOL.9.1.1.549_MP2fc_6311Gdp_tolu	201334	118.314	-0.00114856	105.984	0.110348	0.000269315	63.1307	13.7719	17.9587	-0.000911898	4.29101	0.000154167	12.1665	0.51028	-1.40178e-05	-0.0390644	4.90595	-0.000171431	5.08232	0.0750514	-5.2791e-06	10.177	120.77	-0.00117252	107.794	0.119025	0.000278751	63.4922	14.9016	19.4062	-0.00102563	4.62143	0.000164823	13.0519	0.569567	-1.76694e-05	-0.039897	5.43449	-0.000176138	5.65901	0.0779038	-6.82966e-06	10.9269	18.1714	23.6438
	DCM	LC-BLYP	aug-cc-pVTZ	SOL.10.1.1.550_MP2fc_6311Gdp_dcm	3582.1	65.7055	6.87213e-05	48.6677	0	0.000164163	43.9494	6.02383	10.0724	-1.04212e-06	2.07677	-8.84299e-06	4.57847	0	-3.26609e-06	0	1.82842	-3.86126e-06	1.68646	0	1.859e-05	4.28454	60.5702	6.07526e-05	44.1353	0	0.0001534	39.7523	5.44778	9.13841	-5.86438e-07	1.84651	-8.21078e-06	4.09056	0	-5.35234e-06	0	1.6721	-3.76975e-06	1.50143	0	1.55936e-05	3.87461	5.77515	9.78481
	Ethanol	LC-BLYP	aug-cc-pVTZ	SOL.11.1.1.551_MP2fc_6311Gdp_etoh	11833.6	42.4157	0.138547	40.1679	-0.000354067	-7.31605e-05	37.9704	5.21665	4.93162	-0.161238	1.88326	0.0461098	5.35588	5.4203e-05	0.00030572	3.22911e-05	1.52873	0.0808744	2.26469	4.9412e-05	-0.000135982	4.44344	38.933	-5.83932e-05	36.0042	-0.000300739	-7.22985e-05	33.8118	4.62303	4.40758	-0.131718	1.66264	0.0279505	4.71983	6.19239e-05	0.000273066	3.09545e-05	1.36066	0.0684236	2.01111	5.3302e-05	-0.000128357	3.88765	4.79765	4.52218
	Methanol	LC-BLYP	aug-cc-pVTZ	SOL.12.1.1.552_MP2fc_6311Gdp_meoh	3215.2	26.7435	0.100988	24.2456	4.3295e-05	0	23.8027	2.74514	2.81174	-0.334856	0.919308	-0.0413906	2.14122	-2.08848e-06	4.80413e-05	-7.69989e-05	1.32798	-0.23833	0.819879	0.000180353	2.14636e-05	2.63834	24.5603	0.0769034	21.9297	4.2507e-05	0	21.5316	2.46025	2.51382	-0.311344	0.827936	-0.0448346	1.88371	-3.66507e-06	4.55169e-05	-7.29706e-05	1.21713	-0.228928	0.712446	0.000171751	1.89902e-05	2.34839	2.55765	2.57693
	Nitrobenzene	LC-BLYP	aug-cc-pVTZ	SOL.13.1.1.84_MP2fc_6311Gdp_phno2	173095	71.8419	-15.9289	129.355	0	0	148.777	24.71	12.0028	-1.65086	5.21237	0.607855	15.0418	0	0	0	4.24068	0.212827	2.82842	0	0	71.9447	64.1767	-14.1385	114.454	0	0	136.696	23.0391	10.7089	-1.45419	4.55913	0.655924	12.8118	0	0	0	3.84356	0.0413562	3.00096	0	2.986e-08	70.0482	31.3709	11.5965
	Benzene	LC-BLYP	aug-cc-pVTZ	SOL.14.1.1.566_MP2fc_6311Gdp_phh	72888.2	94.5189	-0.00187486	94.5061	0	0	51.8017	11.2318	10.512	-0.000942785	3.5051	-0.000977238	10.506	9.6284e-06	-9.78671e-06	8.30685e-06	4.59795	-0.00359623	4.59835	8.89973e-06	-7.75352e-06	9.74146	97.066	-0.00218198	97.0525	0	0	52.534	12.2984	11.4035	-0.00106317	3.81751	-0.00129642	11.3978	1.11267e-05	-1.11966e-05	9.60209e-06	5.17929	-0.00395266	5.1799	1.02742e-05	-8.94592e-06	10.6136	15.0891	13.7434
	DMSO
		// MP2fc C-PCM		aug-cc-pVTZ
		-	-	-	LA70/LA50
		Functional	BasisSet	Geometry
	Chloroform	LC-BLYP	6-311+G(d,p)	SOL.1.1.1.167_MP2fc_6311Gdp_chcl3	0.85953	1	1	1	1	1	1	1	1	1	1	1	1	1	1	1	1	1.00001	1	1	0.999998	1	1	1	1	1	1	1	1	1	1	1	1	1	1	1	1	1	1.00001	1	1	1	1	1	1
	Acetonitrile	LC-BLYP	6-311+G(d,p)	SOL.2.1.1.542_MP2fc_6311Gdp_mecn	0.848653	1	1	1	1	1	1	1	1	1	1	1	1	1	1	1	1	1	1	1	0.999999	1	1	1	1	1	1	1	1	1	1	1	1	1	1	1	1	1	1	1	1	0.999998	1	1	1
	Acetone	LC-BLYP	6-311+G(d,p)	SOL.3.1.1.543_MP2fc_6311Gdp_meac	0.864495	1.00002	1.00001	0.999979	1.01716	1.34331	1.00001	1.00002	1.00006	1.09965	0.999959	1.53753	0.999994	-1.96513	1.39113	1.02302	1.00018	0.741996	0.999851	1.00967	1.14243	1.00006	1.00001	1.00001	0.999983	1.01968	1.4207	1.00001	1.00002	1.00006	1.15945	0.999952	1.41459	0.999995	0.676264	1.38063	1.02892	1.0002	0.674872	0.999851	1.00985	1.08007	1.00006	1.00002	1.00006
	Anisole
	CS₂	LC-BLYP	6-311+G(d,p)	SOL.5.1.1.545_MP2fc_6311Gdp_cs2	1.06473	1	1	1	1	1	1	1	1	1	1	1	1	1	1	1	1	1	1	1	1	1	1	1	1	1	1	1	1	1	1	1	1	1	1	1	1	1	1	1	1	1	1	1	1
	p-Xylene	LC-BLYP	6-311+G(d,p)	SOL.6.1.1.546_MP2fc_6311Gdp_pxylene	0.86479	1	1	1	1	1	1	1	1	0.99997	1	0.999923	1	1	0.999908	1	1	0.999995	1	1	0.999965	1	1	1.00001	1	1	1	1	1	1	0.999936	1	0.999818	1	1	1.00023	1	1	0.999938	1	1	0.999985	1	1	1
	o-Dichlorobenzene	LC-BLYP	6-311+G(d,p)	SOL.7.1.1.547_MP2fc_6311Gdp_oPhCl2	0.809032	1	1.00001	1	1	1	1	1	1	1.00004	1	0.997134	1	1	1.00002	1.19564	1	0.999849	1	0.961684	1.0005	1	1	1.00001	1	1	1	1	1	1	1.00005	1	0.997213	1	0.886608	1.00047	1	1	0.999449	1	0.984529	1.00059	1	1	1
	Pyridine	LC-BLYP	6-311+G(d,p)	SOL.8.1.1.548_MP2fc_6311Gdp_py	0.569561	1	1	1	1	1	1	1	1	1	1	1	1	1	1	1	1	1	1	1	1	1	1	1	1	1	1	1	1	1	1	1	1	1	1	1	1	1	1	1	1	1	1	1	1
	Toluene	LC-BLYP	6-311+G(d,p)	SOL.9.1.1.549_MP2fc_6311Gdp_tolu	0.867814	1	1	1	1	1	1	1	1	0.999998	1	0.999981	1	1	0.999643	1	1	0.999994	1	1	0.99971	1	1	1	1	1	1	1	1	1	0.99999	1	1.00016	1	1	1.00049	1	1	1.0001	1	1	0.999729	1	1	1
	DCM	LC-BLYP	6-311+G(d,p)	SOL.10.1.1.550_MP2fc_6311Gdp_dcm	0.992079	1	1	1	1	1	1	1	1	0.999559	1	1	1	1	0.999979	1	1	1.00001	1	1	1.00001	1	1	1	1	1	1	1	1	1	0.999252	1	1.00001	1	1	0.999996	1	1	1.00001	1	1	1.00001	1	1	1
	Ethanol	LC-BLYP	6-311+G(d,p)	SOL.11.1.1.551_MP2fc_6311Gdp_etoh	1.00881	1	1	1	1	1	1	1	1	1	1	1	1	0.999994	1	1.00002	1	1	1	1	1	1	1	1	1	1	1	1	1	1	1	1	1	1	0.999994	1	1.00002	1	1	1	1	1	1	1	1
	Methanol	LC-BLYP	6-311+G(d,p)	SOL.12.1.1.552_MP2fc_6311Gdp_meoh	1.0111	1	1	1	1	1	1	1	1	1	1	1	1	0.999981	0.999996	1	1	1	1	1	0.999995	1	1	1	1	1	1	1	1	1	1	1	1	1	1.00001	0.999998	1	1	1	1	1	0.999995	1	1	1
	Nitrobenzene	LC-BLYP	6-311+G(d,p)	SOL.13.1.1.84_MP2fc_6311Gdp_phno2	0.860869	1.00015	0.996384	0.999946	1	1	0.999738	0.999163	1.00008	0.996295	0.999967	0.993675	1.00025	1	1	1	1.00058	0.983621	1.00262	1	1	0.998236	1.00016	0.996539	0.999956	1	1	0.999737	0.999107	1.00009	0.996478	0.999947	0.994269	1.00026	1	1	1	1.00045	0.949772	1.00134	1	3.06694	0.998234	0.998714	1.00011
	Benzene	LC-BLYP	6-311+G(d,p)	SOL.14.1.1.566_MP2fc_6311Gdp_phh	0.882679	1	1	1	1	1	1	1	1	0.999996	1	0.99998	1	1.00001	1.00001	1	1	1	1	0.999522	0.999555	1	1	1	1	1	1	1	1	1	1	1	0.999985	1	0.999901	1.00003	0.999936	1	1	1	0.999523	0.999616	1	1	1
	DMSO
				Mean	0.884934	1.00001	0.999724	0.999994	1.00132	1.02641	0.999981	0.999937	1.00001	1.00735	0.999994	1.04063	1.00002	0.771912	1.03005	1.01682	1.00006	0.978882	1.00019	0.99776	1.01094	0.999869	1.00001	0.999736	0.999995	1.00151	1.03236	0.999981	0.999933	1.00001	1.01193	0.999992	1.03123	1.00002	0.966367	1.02937	1.00222	1.00005	0.971088	1.00009	0.999531	1.16515	0.999869	0.999903	1.00001
				StDev	0.123813	4.0409e-05	0.00100342	1.56054e-05	0.00475808	0.0952164	7.30326e-05	0.000232585	2.70492e-05	0.0277516	1.38528e-05	0.14931	7.02471e-05	0.822379	0.108491	0.0541038	0.000163238	0.0713191	0.000730156	0.011168	0.039509	0.000490713	4.43664e-05	0.000960667	1.26591e-05	0.00545721	0.116682	7.34246e-05	0.00024826	2.96232e-05	0.0443332	1.88366e-05	0.115196	7.15934e-05	0.0926272	0.105539	0.00802326	0.000131351	0.0900761	0.000376779	0.00527372	0.571845	0.00049141	0.000357245	3.38074e-05
				'=> LA50 is marginally faster!		8.08169e-05	0.00200739	3.12111e-05	0.00950361	0.185533	0.000146068	0.000465199	5.40978e-05	0.0550984	2.77058e-05	0.28696	0.000140492	2.13076	0.210651	0.106417	0.000326457	0.145715	0.00146003	0.0223862	0.0781633	0.000981554	8.87316e-05	0.00192184	2.53184e-05	0.0108979	0.226048	0.000146852	0.000496553	5.92456e-05	0.0876206	3.76735e-05	0.223414	0.000143184	0.191702	0.205055	0.0160109	0.00026269	0.185516	0.000753489	0.0105524	0.981583	0.000982949	0.00071456	6.76139e-05
		// MP2fc C-PCM		aug-cc-pVTZ
		-	-	-
		Functional	BasisSet	Geometry
	Chloroform	LC-BLYP	6-311+G(d,p)	SOL.1.1.1.167_MP2fc_6311Gdp_chcl3		1	1	1	1	1	1	1	1	1	1	1	1	1	1	1	1	1	1	1	1	1	1	1	1	1	1	1	1	1	1	1	1	1	1	1	1	1	1	1	1	1	1	1	1
	Acetonitrile	LC-BLYP	6-311+G(d,p)	SOL.2.1.1.542_MP2fc_6311Gdp_mecn		1	1	1	1	1	1	1	1	1	1	1	1	1	1	1	1	1	1	1	1	1	1	1	1	1	1	1	1	1	1	1	1	1	1	1	1	1	1	1	1	1	1	1	1
	Acetone	LC-BLYP	6-311+G(d,p)	SOL.3.1.1.543_MP2fc_6311Gdp_meac		0.9992	1.00001	1.0012	1.00287	1.00003	0.9995	0.99988	0.9994	0.999995	1.00016	1	1.00004	0.999625	1	1.00048	0.99969	1	1.00026	1.00092	0.999999	0.99978	0.9993	1.00001	1.0009	1.00271	1.00003	0.9995	0.99988	0.99943	0.999995	1.00017	1	1.00003	1.00059	1	1.00041	0.99969	1	1.00022	1.00089	0.999999	0.9998	0.99986	0.9994
	Anisole
	CS₂	LC-BLYP	6-311+G(d,p)	SOL.5.1.1.545_MP2fc_6311Gdp_cs2		1	1	1	1	1	1	1	1	1	1	1	1	1	1	1	1	1	1	1	1	1	1	1	1	1	1	1	1	1	1	1	1	1	1	1	1	1	1	1	1	1	1	1	1
	p-Xylene	LC-BLYP	6-311+G(d,p)	SOL.6.1.1.546_MP2fc_6311Gdp_pxylene		1	1	1	1	1	1	1	1	1	1	1	1	1	1	1	1	1	1	1	1	1	1	1	1	1	1	1	1	1	1	1	1	1	1	1	1	1	1	1	1	1	1	1	1
	o-Dichlorobenzene	LC-BLYP	6-311+G(d,p)	SOL.7.1.1.547_MP2fc_6311Gdp_oPhCl2		1	1	1	1	1	1	1	1	1	1	1	1	1	1	1	1	1	1	1	1	1	1	1	1	1	1	1	1	1	1	1	1	1	1	1	1	1	1	1	1	1	1	1	1
	Pyridine	LC-BLYP	6-311+G(d,p)	SOL.8.1.1.548_MP2fc_6311Gdp_py		1	1	1	1	1	1	1	1	1	1	1	1	1	1	1	1	1	1	1	1	1	1	1	1	1	1	1	1	1	1	1	1	1	1	1	1	1	1	1	1	1	1	1	1
	Toluene	LC-BLYP	6-311+G(d,p)	SOL.9.1.1.549_MP2fc_6311Gdp_tolu		1	1	1	1	1	1	1	1	1	1	1	1	1	1	1	1	1	1	1	1	1	1	1	1	1	1	1	1	1	1	1	1	1	1	1	1	1	1	1	1	1	1	1	1
	DCM	LC-BLYP	6-311+G(d,p)	SOL.10.1.1.550_MP2fc_6311Gdp_dcm		1	1	1	1	1	1	1	1	1	1	1	1	1	1	1	1	1	1	1	1	1	1	1	1	1	1	1	1	1	1	1	1	1	1	1	1	1	1	1	1	1	1	1	1
	Ethanol	LC-BLYP	6-311+G(d,p)	SOL.11.1.1.551_MP2fc_6311Gdp_etoh		1	1	1	1	1	1	1	1	1	1	1	1	1	1	1	1	1	1	1	1	1	1	1	1	1	1	1	1	1	1	1	1	1	1	1	1	1	1	1	1	1	1	1	1
	Methanol	LC-BLYP	6-311+G(d,p)	SOL.12.1.1.552_MP2fc_6311Gdp_meoh		1	1	1	1	1	1	1	1	1	1	1	1	1	1	1	1	1	1	1	1	1	1	1	1	1	1	1	1	1	1	1	1	1	1	1	1	1	1	1	1	1	1	1	1
	Nitrobenzene	LC-BLYP	6-311+G(d,p)	SOL.13.1.1.84_MP2fc_6311Gdp_phno2		0.989499	0.942304	1.007	1	1	1.03899	1.02069	0.999	0.993871	1.00017	1.00386	0.9962	1	1	1	0.997559	1.00351	0.99261	1	1	1.12699	0.989699	0.950985	1.005	1	1	1.036	1.02059	0.999	0.994869	1.00024	1.00377	0.9967	1	1	1	0.99828	1.00213	0.995987	1	1	1.12379	1.04037	0.9987
	Benzene	LC-BLYP	6-311+G(d,p)	SOL.14.1.1.566_MP2fc_6311Gdp_phh		1	1	1	1	1	1	1	1	1	1	1	1	1	1	1	1	1	1	1	1	1	1	1	1	1	1	1	1	1	1	1	1	1	1	1	1	1	1	1	1	1	1	1	1
	DMSO
				Mean		0.999131	0.995563	1.00063	1.00022	1	1.00296	1.00158	0.999877	0.999528	1.00003	1.0003	0.999711	0.999971	1	1.00004	0.999788	1.00027	0.999452	1.00007	1	1.00975	0.999154	0.99623	1.00045	1.00021	1	1.00273	1.00157	0.999879	0.999605	1.00003	1.00029	0.999748	1.00005	1	1.00003	0.999844	1.00016	0.999708	1.00007	1	1.00951	1.00309	0.999854
				StDev		0.00290233	0.0160022	0.00194219	0.00079471	8.21605e-06	0.0108277	0.00574161	0.000311337	0.00169967	6.19956e-05	0.00106958	0.00105505	0.000104091	1.27202e-06	0.000133174	0.000675223	0.000974861	0.00205679	0.000253776	2.42387e-07	0.0352253	0.00284734	0.0135946	0.00138838	0.000750331	8.7609e-06	0.0099958	0.00571373	0.000307597	0.00142294	7.82972e-05	0.00104559	0.000916104	0.000164091	1.12014e-06	0.000112627	0.000477731	0.000591341	0.00111965	0.000246245	1.50674e-07	0.034338	0.011201	0.000384328
						0.00580972	0.032147	0.00388193	0.00158907	1.64321e-05	0.0215914	0.0114651	0.00062275	0.00340094	0.000123988	0.00213853	0.0021107	0.000208188	2.54404e-06	0.000266337	0.00135073	0.0019492	0.00411583	0.000507515	4.84773e-07	0.0697701	0.0056995	0.027292	0.00277551	0.00150035	1.75218e-05	0.0199372	0.0114095	0.000615268	0.00284701	0.00015659	0.00209057	0.00183267	0.000328166	2.24028e-06	0.000225246	0.000955611	0.00118249	0.00223996	0.000492456	3.01348e-07	0.0680293	0.022333	0.000768767
		// MP2fc C-PCM		Sadlej-pVTZ
		-	-	-	Static	-	-	-	-	-	-	-	-	-	-	-	-	-	-	-	-	-	-	-	-	800	nm	-	-	-	-	-	-	-	-	-	-	-	-	-	-	-	-	-	-	-	-	-	-
		Functional	BasisSet	Geometry	Time	a_xx	a_xy	a_yy	a_xz	a_yz	a_zz	g_||	g_xxxx	g_xxyx	g_xxyy	g_yxyy	g_yyyy	g_xxzx	g_xxzy	g_yxzy	g_xxzz	g_yxzz	g_yyzz	g_zxzz	g_zyzz	g_zzzz	a_xx	a_xy	a_yy	a_xz	a_yz	a_zz	g_||dcK	g_xxxx	g_xxyx	g_xxyy	g_yxyy	g_yyyy	g_xxzx	g_xxzy	g_yxzy	g_xxzz	g_yxzz	g_yyzz	g_zxzz	g_zyzz	g_zzzz	g_||efish	g_xxxx
	Chloroform	LC-BLYP	(Sadlej-pVTZ)	SOL.1.1.1.167_MP2fc_6311Gdp_chcl3	1363.5	74.9415	0.00542421	74.943	-0.00455264	0.00551636	55.5165	8.58194	10.4316	0.000443645	3.47643	-0.000206487	10.4318	-0.0253509	-0.155465	0.0249247	2.31314	4.57237e-05	2.31342	-0.000327999	0.000625599	5.8401	70.4948	0.00378671	70.4967	-0.00368067	0.00264337	51.6069	8.10848	9.84775	0.000271573	3.2535	-0.000363671	9.8488	-0.021534	-0.132037	0.0211432	2.18241	-1.66001e-05	2.18315	-0.000429432	0.000918353	5.49785	8.75116	10.6513
	Acetonitrile	LC-BLYP	(Sadlej-pVTZ)	SOL.2.1.1.542_MP2fc_6311Gdp_mecn	921.5	49.8561	-0.00105618	29.4575	0.000847967	-5.10652e-05	29.4582	4.38957	7.20379	0.000719199	1.56146	0.0163374	3.18678	0.000718526	-0.00010172	-0.104392	1.56124	-0.0160479	1.06205	0.103826	-0.000336053	3.18684	45.1911	-0.000414998	26.6034	0.000388035	9.08834e-05	26.6028	3.89854	6.29101	0.000639726	1.38467	0.015278	2.85262	0.000565728	-5.2493e-05	-0.0973676	1.38447	-0.014924	0.935208	0.0969069	-0.00028371	2.85276	4.00529	6.41879
	Acetone	LC-BLYP	(Sadlej-pVTZ)	SOL.3.1.1.543_MP2fc_6311Gdp_meac	2798.6	52.9074	2.57798e-05	58.4665	-0.202233	-7.48279e-05	41.9863	7.50977	10.7213	-5.82521e-06	4.11505	-5.00783e-06	6.79702	0.0159256	-9.05156e-06	-0.0153574	1.81999	3.17844e-07	1.97865	-0.136991	-1.10212e-05	4.20217	48.4912	2.02162e-05	52.0259	-0.16972	-6.30033e-05	37.3853	6.72783	9.86316	-5.89632e-06	3.74205	-5.10988e-06	5.9555	0.0160316	-8.05082e-06	-0.00851948	1.67875	1.37667e-07	1.69981	-0.131272	-9.51389e-06	3.66214	7.14843	10.773
	Anisole
	CS₂	LC-BLYP	(Sadlej-pVTZ)	SOL.5.1.1.545_MP2fc_6311Gdp_cs2	308	42.6907	0	42.6907	0	0	121.772	9.47131	5.97186	0	1.98964	0	5.97186	0	0	0	6.03781	0	6.03781	0	0	7.28302	43.4953	0	43.4953	0	0	128.788	10.5993	6.46549	0	2.13032	0	6.46549	0	0	0	6.55314	0	6.55314	0	0	8.21283	13.6651	7.61142
	p-Xylene	LC-BLYP	(Sadlej-pVTZ)	SOL.6.1.1.546_MP2fc_6311Gdp_pxylene	21877.1	141.576	5.87812e-05	116.227	-0.377155	-2.49078e-05	73.0955	16.2979	26.3628	7.82423e-05	5.0534	-1.80657e-05	14.0671	-1.01692	2.84286e-06	0.113875	4.67922	1.68456e-05	5.47387	-0.189874	-3.76706e-06	10.6453	145.447	5.96506e-05	118.83	-0.401462	-2.51886e-05	73.9118	17.7341	28.8316	9.3955e-05	5.47993	-1.96488e-05	15.2214	-1.1659	2.26986e-06	0.121224	5.16693	1.69215e-05	6.16863	-0.202164	-4.53795e-06	11.4268	21.5907	35.58
	o-Dichlorobenzene	LC-BLYP	(Sadlej-pVTZ)	SOL.7.1.1.547_MP2fc_6311Gdp_oPhCl2	12603	161.394	-2.0501e-05	142.302	0	-0.000209323	78.0264	21.6349	29.4663	-0.000143353	9.96183	5.47919e-05	20.1162	2.94602e-05	-7.05724e-06	0	6.8686	-1.99063e-05	6.25645	-4.89796e-06	-5.83089e-05	12.417	148.779	-1.43882e-05	130.381	0	-0.000188362	70.6963	19.8223	26.8089	-0.000136344	9.09527	5.21502e-05	18.1365	3.05224e-05	-9.19502e-06	0	6.36823	-1.81397e-05	5.69294	-4.66711e-06	-5.52449e-05	11.5038	22.3121	30.4787
	Pyridine	LC-BLYP	(Sadlej-pVTZ)	SOL.8.1.1.548_MP2fc_6311Gdp_py	5511.5	97.3125	1.57305	98.8056	0	0	51.6316	14.2309	15.0059	0.166876	4.96901	0.0422251	15.1992	1.76889e-08	8.17995e-09	-4.14155e-08	4.91551	0.469649	5.35621	0	0	10.4639	88.425	1.46045	89.8133	0	0	46.9823	12.9163	13.4262	0.0830022	4.46213	0.0184767	13.5139	1.78116e-08	1.15265e-08	-3.0215e-08	4.40715	0.443649	4.82448	0	0	9.74274	14.2455	14.6068
	Toluene	LC-BLYP	(Sadlej-pVTZ)	SOL.9.1.1.549_MP2fc_6311Gdp_tolu	13607.5	118.371	-0.00118733	106.091	0.107602	0.000343292	62.5235	14.8199	19.1592	-0.000919453	4.67807	-0.000106468	13.2495	0.43562	0.000213619	-0.0466198	5.26092	-0.000238849	5.39846	0.0787972	5.5435e-06	11.0169	120.84	-0.00121396	107.919	0.115703	0.000353798	62.9159	16.0322	20.7058	-0.00103248	5.03838	-0.000105074	14.1978	0.489619	0.000221704	-0.0472767	5.82755	-0.000246923	6.01116	0.0801397	4.21921e-06	11.8284	19.5433	25.2507
	DCM	LC-BLYP	(Sadlej-pVTZ)	SOL.10.1.1.550_MP2fc_6311Gdp_dcm	891.1	65.822	6.7538e-05	48.8926	0	0.00015483	44.4051	6.83549	11.0705	-3.01533e-06	2.42541	-1.20697e-05	5.29252	0	7.01045e-07	0	2.09717	-5.09541e-06	1.85874	8.83712e-09	1.01595e-05	5.05072	60.6988	5.90733e-05	44.3694	0	0.000145719	40.1982	6.22202	10.0836	-2.42028e-06	2.17637	-1.12109e-05	4.77699	0	-2.0761e-06	0	1.93805	-5.02119e-06	1.66223	8.34686e-09	7.49953e-06	4.60796	6.60371	10.7832
	Ethanol	LC-BLYP	(Sadlej-pVTZ)	SOL.11.1.1.551_MP2fc_6311Gdp_etoh	1764.9	42.3785	0.0802668	40.1361	-0.000361261	-6.11784e-05	37.9056	5.57024	5.0192	-0.221492	2.00907	0.0229938	5.6742	6.64226e-05	-3.81044e-05	-3.29961e-05	1.61171	0.0707638	2.49045	2.93613e-05	-0.000195779	4.93533	38.9209	-0.0418329	36.0227	-0.000305475	-6.41284e-05	33.8218	4.964	4.48466	-0.183689	1.77424	0.00739836	5.0389	7.26904e-05	-3.31141e-05	-2.93987e-05	1.43911	0.0576986	2.22819	3.37518e-05	-0.000185817	4.36867	5.16968	4.59972
	Methanol	LC-BLYP	(Sadlej-pVTZ)	SOL.12.1.1.552_MP2fc_6311Gdp_meoh	669.3	26.6781	0.0724017	24.2106	4.21385e-05	1.3248e-05	23.7426	2.91824	2.9713	-0.326775	0.921388	0.00650769	2.30972	3.45634e-05	3.82512e-05	-0.000106349	1.32821	-0.271313	0.917181	0.000169225	1.41812e-05	2.97843	24.5157	0.0504658	21.924	4.15108e-05	1.02677e-05	21.5151	2.63314	2.6625	-0.300292	0.83331	-0.00218442	2.05221	3.04826e-05	3.51882e-05	-0.000100151	1.21808	-0.26087	0.807144	0.000160575	1.30214e-05	2.68184	2.75131	2.73449
	Nitrobenzene	LC-BLYP	(Sadlej-pVTZ)	SOL.13.1.1.84_MP2fc_6311Gdp_phno2	12373.5	70.9911	-16.2154	129	0	0	148.611	25.8553	12.6926	-1.69249	5.51797	0.47268	16.1739	0	0	0	4.51889	0.159925	3.15561	-6.52905e-09	0	74.0245	63.6132	-14.361	114.27	0	0	136.685	24.1286	11.4235	-1.49203	4.84235	0.570953	13.8049	0	0	0	4.10222	-0.00415939	3.28978	-2.25015e-08	1.35361e-07	72.0995	32.8298	12.3947
	Benzene	LC-BLYP	(Sadlej-pVTZ)	SOL.14.1.1.566_MP2fc_6311Gdp_phh	6628.4	94.5356	-0.00136291	94.5223	0	0	50.8906	12.7427	12.0833	-0.00138968	4.02697	-0.0017415	12.0947	1.19469e-05	-1.21844e-05	1.03513e-05	5.11491	-0.00187467	5.11727	9.37358e-06	-8.25031e-06	11.008	97.096	-0.00166069	97.0822	0	0	51.6411	13.9358	13.098	-0.00136547	4.38238	-0.00192642	13.1105	1.3742e-05	-1.39499e-05	1.19504e-05	5.75118	-0.0021044	5.75388	1.07666e-05	-9.47994e-06	11.9802	17.0552	15.772
	DMSO
		// MP2fc C-PCM		Sadlej-pVTZ		CalcAll
		-	-	-
		Functional	BasisSet	Geometry
	Chloroform	LC-BLYP	(Sadlej-pVTZ)	SOL.1.1.1.167_MP2fc_6311Gdp_chcl3	1706.3	74.9415	0.00542421	74.943	-0.00455264	0.00551636	55.5165	8.58194	10.4316	0.000443645	3.47643	-0.000206488	10.4318	-0.0253509	-0.155465	0.0249247	2.31314	4.57238e-05	2.31342	-0.000327999	0.000625599	5.8401	70.4948	0.00378671	70.4967	-0.00368067	0.00264337	51.6069	8.10848	9.84775	0.000271573	3.2535	-0.000363671	9.8488	-0.021534	-0.132037	0.0211432	2.18241	-1.66e-05	2.18315	-0.000429432	0.000918353	5.49785	8.75116	10.6513
	Acetonitrile	LC-BLYP	(Sadlej-pVTZ)	SOL.2.1.1.542_MP2fc_6311Gdp_mecn	1131	49.8561	-0.00105618	29.4575	0.000847967	-5.10652e-05	29.4582	4.38957	7.20379	0.000719199	1.56146	0.0163374	3.18678	0.000718526	-0.000101719	-0.104392	1.56124	-0.0160479	1.06205	0.103826	-0.000336052	3.18684	45.1911	-0.000414998	26.6034	0.000388035	9.08834e-05	26.6028	3.89854	6.29101	0.000639726	1.38467	0.015278	2.85262	0.000565729	-5.24924e-05	-0.0973676	1.38447	-0.014924	0.935208	0.0969069	-0.00028371	2.85276	4.00529	6.41879
	Acetone	LC-BLYP	(Sadlej-pVTZ)	SOL.3.1.1.543_MP2fc_6311Gdp_meac	3632.5	52.9084	0	58.4654	-0.205245	-0.000100769	41.9867	7.51001	10.7223	-7.26077e-07	4.11489	-8.89532e-06	6.79727	0.0152291	-1.41861e-05	-0.0158131	1.8204	-4.5205e-07	1.97823	-0.138152	-9.95994e-06	4.20253	48.4921	0	52.0249	-0.172552	-8.96209e-05	37.3856	6.72808	9.86417	-3.50482e-08	3.7419	-8.21648e-06	5.95574	0.0153942	-1.2725e-05	-0.00889959	1.67913	-7.16882e-07	1.69944	-0.132403	-8.76965e-06	3.66247	7.14872	10.7741
	Anisole
	CS₂	LC-BLYP	(Sadlej-pVTZ)	SOL.5.1.1.545_MP2fc_6311Gdp_cs2	360.4	42.6907	0	42.6907	0	0	121.772	9.47131	5.97186	0	1.98964	0	5.97186	0	0	0	6.03781	0	6.03781	0	0	7.28302	43.4953	0	43.4953	0	0	128.788	10.5993	6.46549	0	2.13032	0	6.46549	0	0	0	6.55314	0	6.55314	0	0	8.21283	13.6651	7.61142
	p-Xylene	LC-BLYP	(Sadlej-pVTZ)	SOL.6.1.1.546_MP2fc_6311Gdp_pxylene	22914.9	141.576	5.87815e-05	116.227	-0.377155	-2.49078e-05	73.0955	16.2979	26.3628	7.82335e-05	5.0534	-1.80644e-05	14.0671	-1.01692	2.85425e-06	0.113875	4.67922	1.68363e-05	5.47387	-0.189874	-3.80077e-06	10.6453	145.447	5.96507e-05	118.83	-0.401462	-2.51886e-05	73.9118	17.7341	28.8316	9.39443e-05	5.47993	-1.96507e-05	15.2214	-1.1659	2.28203e-06	0.121224	5.16693	1.69122e-05	6.16863	-0.202164	-4.5792e-06	11.4268	21.5907	35.58
	o-Dichlorobenzene	LC-BLYP	(Sadlej-pVTZ)	SOL.7.1.1.547_MP2fc_6311Gdp_oPhCl2	13487.3	161.394	-2.05029e-05	142.302	0	-0.000209323	78.0264	21.6349	29.4663	-0.0001436	9.96183	5.4808e-05	20.1162	2.94707e-05	-6.98565e-06	-4.7511e-08	6.8686	-1.99058e-05	6.25644	1.31384e-06	-5.81956e-05	12.417	148.779	-1.43906e-05	130.381	0	-0.000188362	70.6963	19.8223	26.8089	-0.000136574	9.09527	5.2144e-05	18.1365	3.05498e-05	-9.12233e-06	-5.01374e-08	6.36822	-1.81387e-05	5.69294	1.25035e-06	-5.51401e-05	11.5038	22.3121	30.4786
	Pyridine	LC-BLYP	(Sadlej-pVTZ)	SOL.8.1.1.548_MP2fc_6311Gdp_py	6129.3	97.3125	1.57305	98.8056	0	0	51.6316	14.2309	15.0059	0.166879	4.96901	0.0422263	15.1992	1.87219e-08	-6.46659e-09	0	4.91551	0.46965	5.35621	0	0	10.4639	88.425	1.46045	89.8133	0	0	46.9823	12.9163	13.4262	0.0830044	4.46213	0.0184781	13.5139	2.0329e-08	0	0	4.40715	0.44365	4.82448	0	0	9.74274	14.2455	14.6068
	Toluene	LC-BLYP	(Sadlej-pVTZ)	SOL.9.1.1.549_MP2fc_6311Gdp_tolu	14369.7	118.371	-0.00118732	106.091	0.107602	0.000343293	62.5235	14.8199	19.1592	-0.000919458	4.67807	-0.000106483	13.2495	0.43562	0.000213616	-0.0466199	5.26091	-0.000238841	5.39845	0.0787954	5.53433e-06	11.0169	120.84	-0.00121395	107.919	0.115703	0.000353798	62.9159	16.0322	20.7058	-0.00103248	5.03838	-0.000105055	14.1978	0.489619	0.000221701	-0.0472768	5.82754	-0.000246915	6.01115	0.0801377	4.20905e-06	11.8284	19.5433	25.2507
	DCM	LC-BLYP	(Sadlej-pVTZ)	SOL.10.1.1.550_MP2fc_6311Gdp_dcm	1086.5	65.822	6.7538e-05	48.8926	0	0.00015483	44.4051	6.83549	11.0705	-3.01554e-06	2.42541	-1.20697e-05	5.29252	0	7.00956e-07	0	2.09717	-5.09546e-06	1.85874	8.92103e-09	1.01593e-05	5.05072	60.6988	5.90733e-05	44.3694	0	0.000145719	40.1982	6.22202	10.0836	-2.42055e-06	2.17637	-1.12109e-05	4.77699	0	-2.07627e-06	0	1.93805	-5.02118e-06	1.66223	8.40529e-09	7.49931e-06	4.60796	6.60371	10.7832
	Ethanol	LC-BLYP	(Sadlej-pVTZ)	SOL.11.1.1.551_MP2fc_6311Gdp_etoh	2279.7	42.3785	0.0802668	40.1361	-0.000361261	-6.11784e-05	37.9056	5.57024	5.0192	-0.221492	2.00907	0.0229938	5.6742	6.64237e-05	-3.81048e-05	-3.29953e-05	1.61171	0.0707638	2.49045	2.93619e-05	-0.000195778	4.93533	38.9209	-0.0418329	36.0227	-0.000305475	-6.41284e-05	33.8218	4.964	4.48466	-0.183689	1.77424	0.00739836	5.0389	7.26915e-05	-3.31145e-05	-2.93979e-05	1.43911	0.0576986	2.22819	3.37523e-05	-0.000185816	4.36867	5.16968	4.59972
	Methanol	LC-BLYP	(Sadlej-pVTZ)	SOL.12.1.1.552_MP2fc_6311Gdp_meoh	820.1	26.6781	0.0724017	24.2106	4.21385e-05	1.3248e-05	23.7426	2.91824	2.9713	-0.326775	0.921388	0.00650769	2.30972	3.45632e-05	3.82512e-05	-0.000106349	1.32821	-0.271313	0.917181	0.000169225	1.41811e-05	2.97843	24.5157	0.0504658	21.924	4.15108e-05	1.02677e-05	21.5151	2.63314	2.6625	-0.300292	0.83331	-0.00218442	2.05221	3.04825e-05	3.51882e-05	-0.000100151	1.21808	-0.26087	0.807144	0.000160575	1.30213e-05	2.68184	2.75131	2.73449
	Nitrobenzene	LC-BLYP	(Sadlej-pVTZ)	SOL.13.1.1.84_MP2fc_6311Gdp_phno2	12556.7	71.0013	-16.158	128.993	0	0	148.572	25.836	12.6934	-1.68581	5.51682	0.470396	16.175	0	0	0	4.5219	0.156858	3.16294	-7.58212e-09	0	73.9092	63.6232	-14.3122	114.264	0	0	136.649	24.1093	11.4244	-1.48643	4.84124	0.568507	13.806	0	0	0	4.10441	-0.00593605	3.29376	7.97926e-09	-7.93128e-08	71.9866	32.791	12.3958
	Benzene	LC-BLYP	(Sadlej-pVTZ)	SOL.14.1.1.566_MP2fc_6311Gdp_phh	7146.1	94.5356	-0.00136291	94.5223	0	0	50.8906	12.7427	12.0833	-0.00139018	4.02697	-0.00174172	12.0947	1.19477e-05	-1.21843e-05	1.03511e-05	5.11491	-0.00187467	5.11727	9.37095e-06	-8.23848e-06	11.008	97.096	-0.00166069	97.0822	0	0	51.6411	13.9358	13.098	-0.00136632	4.38238	-0.00192664	13.1105	1.37422e-05	-1.39507e-05	1.19503e-05	5.75118	-0.0021044	5.75388	1.07637e-05	-9.46402e-06	11.9802	17.0552	15.772
	DMSO
		// MP2fc C-PCM		Sadlej-pVTZ
		-	-	-	LA70/LA50
		Functional	BasisSet	Geometry
	Chloroform	LC-BLYP	6-311+G(d,p)	SOL.1.1.1.167_MP2fc_6311Gdp_chcl3	1.25141	1	1	1	1	1	1	1	1	1	1	1	1	1	1	1	1	1	1	1	1	1	1	1	1	1	1	1	1	1	1	1	1	1	1	1	1	1	0.999994	1	1	1	1	1	1
	Acetonitrile	LC-BLYP	6-311+G(d,p)	SOL.2.1.1.542_MP2fc_6311Gdp_mecn	1.22735	1	1	1	1	1	1	1	1	1	1	1	1	1	0.99999	1	1	1	1	1	0.999997	1	1	1	1	1	1	1	1	1	1	1	1	1	1	0.999989	1	1	1	1	1	1	1	1	1
	Acetone	LC-BLYP	6-311+G(d,p)	SOL.3.1.1.543_MP2fc_6311Gdp_meac	1.29797	1.00002	1.00001	0.999981	1.01489	1.34668	1.00001	1.00003	1.00009	0.124644	0.999961	1.77628	1.00004	0.956265	1.56725	1.02967	1.00023	-1.42224	0.999788	1.00848	0.903707	1.00009	1.00002	1.00001	0.999981	1.01669	1.42248	1.00001	1.00004	1.0001	0.00594408	0.99996	1.60796	1.00004	0.960241	1.58058	1.04462	1.00023	-5.20736	0.999782	1.00862	0.921773	1.00009	1.00004	1.0001
	Anisole
	CS₂	LC-BLYP	6-311+G(d,p)	SOL.5.1.1.545_MP2fc_6311Gdp_cs2	1.17013	1	1	1	1	1	1	1	1	1	1	1	1	1	1	1	1	1	1	1	1	1	1	1	1	1	1	1	1	1	1	1	1	1	1	1	1	1	1	1	1	1	1	1	1
	p-Xylene	LC-BLYP	6-311+G(d,p)	SOL.6.1.1.546_MP2fc_6311Gdp_pxylene	1.04744	1	1.00001	1	1	1	1	1	1	0.999888	1	0.999928	1	1	1.00401	1	1	0.999448	1	1	1.00895	1	1	1	1	1	1	1	1	1	0.999886	1	1.0001	1	1	1.00536	1	1	0.99945	1	1	1.00909	1	1	1
	o-Dichlorobenzene	LC-BLYP	6-311+G(d,p)	SOL.7.1.1.547_MP2fc_6311Gdp_oPhCl2	1.07017	1	1.00009	1	1	1	1	1	1	1.00172	1	1.00029	1	1.00036	0.989856	1	1	0.999975	0.999998	-0.268242	0.998057	1	1	1.00017	1	1	1	1	1	1	1.00169	1	0.999881	1	1.0009	0.992095	1	0.999998	0.999945	1	-0.267907	0.998103	1	1	0.999997
	Pyridine	LC-BLYP	6-311+G(d,p)	SOL.8.1.1.548_MP2fc_6311Gdp_py	1.11209	1	1	1	1	1	1	1	1	1.00002	1	1.00003	1	1.0584	-0.790542	1	1	1	1	1	1	1	1	1	1	1	1	1	1	1	1.00003	1	1.00008	1	1.14133	1	1	1	1	1	1	1	1	1	1
	Toluene	LC-BLYP	6-311+G(d,p)	SOL.9.1.1.549_MP2fc_6311Gdp_tolu	1.05601	1	0.999992	1	1	1	1	1	1	1.00001	1	1.00014	1	1	0.999986	1	0.999998	0.999967	0.999998	0.999977	0.998346	1	1	0.999992	1	1	1	1	1	1	1	1	0.999819	1	1	0.999986	1	0.999998	0.999968	0.999998	0.999975	0.997592	1	1	1
	DCM	LC-BLYP	6-311+G(d,p)	SOL.10.1.1.550_MP2fc_6311Gdp_dcm	1.21928	1	1	1	1	1	1	1	1	1.00007	1	1	1	1	0.999873	1	1	1.00001	1	1.0095	0.99998	1	1	1	1	1	1	1	1	1	1.00011	1	1	1	1	1.00008	1	1	0.999998	1	1.007	0.999971	1	1	1
	Ethanol	LC-BLYP	6-311+G(d,p)	SOL.11.1.1.551_MP2fc_6311Gdp_etoh	1.29169	1	1	1	1	1	1	1	1	1	1	1	1	1.00002	1.00001	0.999976	1	1	1	1.00002	0.999995	1	1	1	1	1	1	1	1	1	1	1	1	1	1.00002	1.00001	0.999973	1	1	1	1.00001	0.999995	1	1	1
	Methanol	LC-BLYP	6-311+G(d,p)	SOL.12.1.1.552_MP2fc_6311Gdp_meoh	1.22531	1	1	1	1	1	1	1	1	1	1	1	1	0.999994	1	1	1	1	1	1	0.999993	1	1	1	1	1	1	1	1	1	1	1	1	1	0.999997	1	1	1	1	1	1	0.999992	1	1	1
	Nitrobenzene	LC-BLYP	6-311+G(d,p)	SOL.13.1.1.84_MP2fc_6311Gdp_phno2	1.01481	1.00014	0.99646	0.999946	1	1	0.999738	0.999254	1.00006	0.996053	0.999792	0.995168	1.00007	1	1	1	1.00067	0.980822	1.00232	1.16129	1	0.998442	1.00016	0.996602	0.999947	1	1	0.999737	0.9992	1.00008	0.996247	0.999771	0.995716	1.00008	1	1	1	1.00053	1.42714	1.00121	-0.35461	-0.585935	0.998434	0.998818	1.00009
	Benzene	LC-BLYP	6-311+G(d,p)	SOL.14.1.1.566_MP2fc_6311Gdp_phh	1.0781	1	1	1	1	1	1	1	1	1.00036	1	1.00013	1	1.00007	0.999992	0.999981	1	1	1	0.999719	0.998566	1	1	1	1	1	1	1	1	1	1.00062	1	1.00011	1	1.00001	1.00006	0.999992	1	1	1	0.999731	0.998321	1	1	1
	DMSO
				Mean	1.1586	1.00001	0.999736	0.999994	1.00115	1.02667	0.999981	0.999945	1.00001	0.93252	0.999981	1.05938	1.00001	1.00116	0.905417	1.00228	1.00007	0.812153	1.00016	0.91621	0.992892	0.999887	1.00001	0.999752	0.999994	1.00128	1.0325	0.99998	0.999941	1.00001	0.923425	0.999979	1.04644	1.00001	1.00788	1.04447	1.00343	1.00006	0.555318	1.00008	0.799448	0.872223	0.999886	0.999912	1.00001
				StDev	0.0994832	3.97575e-05	0.000984477	1.55127e-05	0.00413077	0.0961508	7.30527e-05	0.000207958	2.99904e-05	0.24274	5.79097e-05	0.215406	2.06833e-05	0.0210271	0.533201	0.00823077	0.000190082	0.671372	0.000651866	0.358625	0.026932	0.000434624	4.34742e-05	0.000947524	1.5085e-05	0.00462795	0.117175	7.32673e-05	0.000222942	3.43606e-05	0.275671	6.36219e-05	0.168721	2.39198e-05	0.0415822	0.161104	0.0123752	0.000156038	1.73549	0.000345875	0.493272	0.438668	0.000437093	0.000328916	3.60628e-05
				'=> LA50 is marginally faster!		7.9514e-05	0.00196948	3.10255e-05	0.00825209	0.187307	0.000146108	0.000415938	5.99802e-05	0.52061	0.000115822	0.406663	4.13663e-05	0.0420054	1.1778	0.0164241	0.000380138	1.65331	0.00130352	0.782845	0.0542497	0.000869346	8.69472e-05	0.00189552	3.01702e-05	0.00924403	0.226973	0.000146538	0.000445911	6.87203e-05	0.597063	0.000127246	0.322468	4.78391e-05	0.0825137	0.308489	0.0246658	0.000312058	6.25044	0.000691697	1.23403	1.00586	0.000874285	0.000657889	7.21246e-05
		// MP2fc C-PCM		Sadlej-pVTZ
		-	-	-
		Functional	BasisSet	Geometry
	Chloroform	LC-BLYP	6-311+G(d,p)	SOL.1.1.1.167_MP2fc_6311Gdp_chcl3		1	1	1	1	1	1	1	1	1	1	1	1	1	1	1	1	1	1	1	1	1	1	1	1	1	1	1	1	1	1	1	1	1	1	1	1	1	1	1	1	1	1	1	1
	Acetonitrile	LC-BLYP	6-311+G(d,p)	SOL.2.1.1.542_MP2fc_6311Gdp_mecn		1	1	1	1	1	1	1	1	1	1	1	1	1	1	1	1	1	1	1	1	1	1	1	1	1	1	1	1	1	1	1	1	1	1	1	1	1	1	1	1	1	1	1	1
	Acetone	LC-BLYP	6-311+G(d,p)	SOL.3.1.1.543_MP2fc_6311Gdp_meac		0.999	1.00001	1.0011	1.00303	1.00003	0.9996	0.99976	0.999	0.999997	1.00016	1.00001	0.99975	1.00068	1.00001	1.00046	0.99959	1	1.00042	1.00117	0.999999	0.99964	0.9991	1.00001	1.001	1.00286	1.00003	0.9997	0.99975	0.99899	0.999997	1.00015	1	0.99976	1.00062	1.00001	1.00039	0.99962	0.999998	1.00037	1.00114	0.999999	0.99967	0.99971	0.9989
	Anisole
	CS₂	LC-BLYP	6-311+G(d,p)	SOL.5.1.1.545_MP2fc_6311Gdp_cs2		1	1	1	1	1	1	1	1	1	1	1	1	1	1	1	1	1	1	1	1	1	1	1	1	1	1	1	1	1	1	1	1	1	1	1	1	1	1	1	1	1	1	1	1
	p-Xylene	LC-BLYP	6-311+G(d,p)	SOL.6.1.1.546_MP2fc_6311Gdp_pxylene		1	1	1	1	1	1	1	1	1	1	1	1	1	1	1	1	1	1	1	1	1	1	1	1	1	1	1	1	1	1	1	1	1	1	1	1	1	1	1	1	1	1	1	1
	o-Dichlorobenzene	LC-BLYP	6-311+G(d,p)	SOL.7.1.1.547_MP2fc_6311Gdp_oPhCl2		1	1	1	1	1	1	1	1	1	1	1	1	1	1	1	1	1	1.00001	0.999998	1	1	1	1	1	1	1	1	1	1	1	1	1	1	1	1	1	1.00001	1	1	0.999998	1	1	1	1.0001
	Pyridine	LC-BLYP	6-311+G(d,p)	SOL.8.1.1.548_MP2fc_6311Gdp_py		1	1	1	1	1	1	1	1	0.999997	1	0.999999	1	1	1	1	1	0.999999	1	1	1	1	1	1	1	1	1	1	1	1	0.999998	1	0.999999	1	1	1	1	1	0.999999	1	1	1	1	1	1
	Toluene	LC-BLYP	6-311+G(d,p)	SOL.9.1.1.549_MP2fc_6311Gdp_tolu		1	1	1	1	1	1	1	1	1	1	1	1	1	1	1	1.00001	1	1.00001	1	1	1	1	1	1	1	1	1	1	1	1	1	1	1	1	1	1	1.00001	1	1.00001	1	1	1	1	1
	DCM	LC-BLYP	6-311+G(d,p)	SOL.10.1.1.550_MP2fc_6311Gdp_dcm		1	1	1	1	1	1	1	1	1	1	1	1	1	1	1	1	1	1	1	1	1	1	1	1	1	1	1	1	1	1	1	1	1	1	1	1	1	1	1	1	1	1	1	1
	Ethanol	LC-BLYP	6-311+G(d,p)	SOL.11.1.1.551_MP2fc_6311Gdp_etoh		1	1	1	1	1	1	1	1	1	1	1	1	1	1	1	1	1	1	1	1	1	1	1	1	1	1	1	1	1	1	1	1	1	1	1	1	1	1	1	1	1	1	1	1
	Methanol	LC-BLYP	6-311+G(d,p)	SOL.12.1.1.552_MP2fc_6311Gdp_meoh		1	1	1	1	1	1	1	1	1	1	1	1	1	1	1	1	1	1	1	1	1	1	1	1	1	1	1	1	1	1	1	1	1	1	1	1	1	1	1	1	1	1	1	1
	Nitrobenzene	LC-BLYP	6-311+G(d,p)	SOL.13.1.1.84_MP2fc_6311Gdp_phno2		0.989799	0.942702	1.007	1	1	1.03899	1.01929	0.9992	0.993333	1.00115	1.00228	0.9989	1	1	1	0.996989	1.00304	0.992661	1	1	1.11521	0.989999	0.951283	1.006	1	1	1.036	1.01929	0.9991	0.994411	1.00111	1.00244	0.9989	1	1	1	0.997809	1.00216	0.996018	1	1	1.11281	1.03878	0.9989
	Benzene	LC-BLYP	6-311+G(d,p)	SOL.14.1.1.566_MP2fc_6311Gdp_phh		1	1	1	1	1	1	1	1	1	1	1	1	1	1	1	1	1	1	1	1	1	1	1	1	1	1	1	1	1	1	1	1	1	1	1	1	1	1	1	1	1	1	1	1
	DMSO
				Mean		0.999138	0.995593	1.00062	1.00023	1	1.00297	1.00147	0.999862	0.999487	1.0001	1.00018	0.999896	1.00005	1	1.00004	0.999738	1.00023	0.999469	1.00009	1	1.00883	0.999161	0.996253	1.00054	1.00022	1	1.00275	1.00146	0.999853	0.99957	1.0001	1.00019	0.999897	1.00005	1	1.00003	0.999804	1.00017	0.999723	1.00009	1	1.00865	1.00296	0.999838
				StDev		0.00281964	0.015892	0.00193995	0.000841599	8.44192e-06	0.010825	0.00535682	0.000340451	0.00184892	0.000318308	0.000631837	0.000307189	0.00018895	1.8299e-06	0.000128262	0.000833634	0.000842503	0.00204877	0.00032338	2.80264e-07	0.031962	0.00276413	0.0135119	0.00166406	0.000792009	8.94185e-06	0.00999057	0.00535694	0.000359354	0.00155015	0.000307167	0.00067688	0.000306807	0.000173269	1.67457e-06	0.000107774	0.000608472	0.000598061	0.00111797	0.000315039	2.00885e-07	0.0312961	0.0107618	0.000417429
						0.00564414	0.0319247	0.00387747	0.00168281	1.68838e-05	0.021586	0.010698	0.000680996	0.00369975	0.000636552	0.00126345	0.000614443	0.000377881	3.65979e-06	0.000256516	0.00166771	0.00168461	0.00409972	0.000646702	5.60529e-07	0.0633643	0.00553291	0.0271255	0.00332632	0.00158367	1.78837e-05	0.0199264	0.0106982	0.000718813	0.00310164	0.000614274	0.00135351	0.000613677	0.000346522	3.34914e-06	0.000215542	0.00121718	0.00119592	0.00223656	0.000630024	4.01769e-07	0.0620552	0.0214601	0.000834993
[truncated: 14 more columns]

## Sheet: MP2_orientation
	Gaussian
		// MP2fc C-PCM		All
		-	-	-	Static	-	-	-	-	-	-	-	-	-	-	-	-	-	-	-	-	-	-	-	-	800	nm	-	-	-	-	-	-	-	-	-	-	-	-	-	-	-	-	-	-	-	-	-	-
		Functional	BasisSet	Geometry	Time	a_xx	a_xy	a_yy	a_xz	a_yz	a_zz	g_||	g_xxxx	g_xxyx	g_xxyy	g_yxyy	g_yyyy	g_xxzx	g_xxzy	g_yxzy	g_xxzz	g_yxzz	g_yyzz	g_zxzz	g_zyzz	g_zzzz	a_xx	a_xy	a_yy	a_xz	a_yz	a_zz	g_||dcK	g_xxxx	g_xxyx	g_xxyy	g_yxyy	g_yyyy	g_xxzx	g_xxzy	g_yxzy	g_xxzz	g_yxzz	g_yyzz	g_zxzz	g_zyzz	g_zzzz	g_||efish	g_xxxx
	Benzene	LC-BLYP(0.33)	(Sadlej-pVTZ)	SOL.14.1.1.566_MP2fc_6311Gdp	4531.6	52.2253	0	96.7478	0	0	96.759	14.7582	12.5779	0	5.95603	1.32741e-08	14.0184	0	0	0	5.95431	0	4.67582	-2.84244e-08	0	14.0223	53.0514	0	99.4698	0	0	99.4813	16.2828	13.8031	0	6.62004	-1.2701e-08	15.3081	0	0	0	6.61794	0	5.12437	-1.09736e-07	0	15.3124	20.2205	16.7477
	Chloroform	LC-BLYP(0.33)	(Sadlej-pVTZ)	SOL.1.1.1.167_MP2fc_6311Gdp	1496.6	57.7609	0.0124743	77.9684	0	0	77.9667	10.8572	7.26555	0.000773325	2.91878	0.208185	13.2591	0	0	0	2.91864	-0.208813	4.41283	0	0	13.2543	53.6296	0.00707507	73.2782	0	0	73.276	10.3647	6.91397	0.00106252	2.75722	0.177218	12.6416	0	0	0	2.75697	-0.177664	4.17502	0	0	12.6364	11.3988	7.51816
	Acetonitrile	LC-BLYP(0.33)	(Sadlej-pVTZ)	SOL.2.1.1.542_MP2fc_6311Gdp	968.5	30.6592	-0.00221098	52.0028	0	0	30.6579	5.3734	3.8796	-0.126874	1.89756	-0.000416518	8.93236	0	-7.40381e-09	0	1.29292	0.127031	1.8977	0	0	3.8786	27.6399	-0.000757547	47.0568	0	0	27.6394	4.81238	3.50406	-0.120101	1.68271	-0.000123986	7.84445	0	-7.08956e-09	0	1.14903	0.120603	1.7029	0	0	3.50299	5.00708	3.63942
	Benzene	LC-BLYP(0.33)	aug-cc-pVTZ	SOL.14.1.1.566_MP2fc_6311Gdp	58882.9	53.129	0	96.587	0	0	96.598	13.0045	11.1294	0	5.34839	0	12.1825	0	0	0	5.34849	0	4.06399	0	0	12.1885	53.9331	0	99.2888	0	0	99.3	14.3727	12.2403	0	5.97023	0	13.3177	0	0	0	5.97028	0	4.45841	-7.61687e-09	0	13.3248	17.9004	14.943
	Chloroform	LC-BLYP(0.33)	aug-cc-pVTZ	SOL.1.1.1.167_MP2fc_6311Gdp	7531.8	57.1167	0.0125942	77.5698	0	0	77.5675	9.69084	6.61159	-0.000922081	2.45005	0.241955	12.0213	0	0	0	2.44869	-0.244454	4.0049	0	0	12.0104	53.007	0.00709212	72.8856	0	0	72.8829	9.2335	6.28501	-0.000619573	2.31184	0.22466	11.449	0	0	0	2.31055	-0.226845	3.78979	0	0	11.4379	10.1811	6.84851
	Acetonitrile	LC-BLYP(0.33)	aug-cc-pVTZ	SOL.2.1.1.542_MP2fc_6311Gdp	5372.8	30.8181	-0.0023186	51.466	0	0	30.8169	4.37233	3.02975	-0.0655771	1.49003	-0.000823775	7.81941	0	0	0	1.01	0.0656175	1.49013	0	0	3.03211	27.6503	-0.000822018	46.5043	0	0	27.6498	3.86089	2.66614	-0.0620634	1.31014	-0.000478792	6.84825	0	0	0	0.874075	0.063481	1.31757	0	0	2.6678	3.99453	2.73177
	Benzene	LC-BLYP(0.33)	6-311+G(d,p)	SOL.14.1.1.566_MP2fc_6311Gdp	1882.5	48.3125	0	91.7169	0	0	91.728	10.9281	11.9487	-1.72164e-08	4.81735	0	8.78184	0	0	0	4.81653	0	2.92867	0	0	8.78443	49.093	0	94.2928	0	0	94.3041	12.0093	12.9551	-2.03572e-08	5.30152	0	9.57414	0	0	0	5.30043	0	3.20605	0	0	9.5773	14.7096	15.301
	Chloroform	LC-BLYP(0.33)	6-311+G(d,p)	SOL.1.1.1.167_MP2fc_6311Gdp	1045.6	42.6488	0.00805548	63.4753	0	0	63.4742	8.4494	6.18347	0.000541504	2.31724	0.280975	10.0455	0	0	0	2.3173	-0.280027	3.34933	0	0	10.0474	40.4399	0.00465993	60.5454	0	0	60.544	8.1896	5.94301	0.000640028	2.24762	0.260103	9.76075	0	0	0	2.24774	-0.259426	3.24707	0	0	9.76219	9.05046	6.42403
	Acetonitrile	LC-BLYP(0.33)	6-311+G(d,p)	SOL.2.1.1.542_MP2fc_6311Gdp	614	25.1892	-0.00216767	49.5263	0	0	25.1881	2.89614	1.69134	-0.093609	0.905167	-0.000346857	6.35005	0	0	0	0.563802	0.0935595	0.905105	0	0	1.69118	23.0764	-0.00076892	44.8421	0	0	23.076	2.58917	1.54508	-0.076313	0.828676	-0.000163071	5.50165	0	0	0	0.518645	0.0753123	0.810321	0	0	1.54488	2.69127	1.61674
	Benzene	LC-BLYP(0.33)	6-311G(d,p)	SOL.14.1.1.566_MP2fc_6311Gdp	1267.6	31.6659	0	87.028	0	0	87.0389	2.4856	0.193523	0	0.39432	0	3.99516	0	0	0	0.394177	0	1.33244	0	0	3.99741	31.8688	0	89.2235	0	0	89.2347	2.63909	0.200321	0	0.447121	0	4.22794	0	0	0	0.446975	0	1.43687	0	0	4.2307	3.01455	0.212824
	Chloroform	LC-BLYP(0.33)	6-311G(d,p)	SOL.1.1.1.167_MP2fc_6311Gdp	765.5	29.1409	0.0046515	55.1825	0	0	55.1836	2.84764	0.7341	0.000103438	0.348377	0.21617	4.54148	0	0	0	0.34829	-0.215832	1.51378	0	0	4.54168	27.916	0.00270303	52.8881	0	0	52.889	2.72496	0.691503	6.87218e-05	0.329508	0.202416	4.35928	0	0	0	0.329464	-0.202237	1.45573	0	0	4.35949	3.01293	0.719274
	Acetonitrile	LC-BLYP(0.33)	6-311G(d,p)	SOL.2.1.1.542_MP2fc_6311Gdp	483	22.3855	-0.00195719	43.8383	0	0	22.3847	0.956732	0.600816	-0.188354	0.220192	-0.00018154	2.30063	0	0	0	0.200371	0.188362	0.220143	0	0	0.600834	20.5599	-0.0007256	39.8434	0	0	20.5596	0.820972	0.519944	-0.161692	0.187924	-7.83379e-05	1.9449	0	0	0	0.171119	0.163584	0.190116	0	0	0.519951	0.820995	0.517078
	Benzene	LC-BLYP(0.33)	(aNLO-V)	SOL.14.1.1.566_MP2_6311Gdp	1369.8	48.3325	0	90.1248	0	0	90.1348	9.79197	9.11968	0	4.23194	0	8.59445	0	0	0	4.22961	0	2.86499	0	0	8.59307	48.9845	0	92.3976	0	0	92.4078	10.9313	10.1746	0	4.73421	0	9.50794	0	0	0	4.73139	0	3.1727	0	0	9.50631	13.8456	12.7699
	Chloroform	LC-BLYP(0.33)	(aNLO-V)	SOL.1.1.1.167_MP2_6311Gdp	553.8	54.4389	0.0131043	72.3892	0	0	72.3838	6.16321	2.66884	-0.00017813	1.30666	0.213936	8.59576	0	0	0	1.30765	-0.213767	2.86378	0	0	8.59455	50.4615	0.00759439	68.1543	0	0	68.149	5.93144	2.57885	-5.43066e-05	1.24376	0.192792	8.25889	0	0	0	1.24482	-0.19281	2.73392	0	0	8.25749	6.54788	2.85828
	Acetonitrile	LC-BLYP(0.33)	(aNLO-V)	SOL.2.1.1.542_MP2_6311Gdp	379.2	25.7574	-0.00214643	47.3775	0	0	25.7561	2.44557	1.14784	-0.0598555	0.875262	-0.000286805	5.66598	0	0	0	0.382661	0.059828	0.87509	0	0	1.14804	23.4571	-0.0007857	43.0462	0	0	23.4566	2.27559	1.06671	-0.0484121	0.830413	-0.000150664	5.19227	0	0	0	0.353849	0.0522929	0.825719	0	0	1.06662	2.41893	1.12318
		// MP2fc C-PCM		All		Non-G-Standard-orientation
		-	-	-
		Functional	BasisSet	Geometry	Time	a_xx	a_xy	a_yy	a_xz	a_yz	a_zz	g_||	g_xxxx	g_xxyx	g_xxyy	g_yxyy	g_yyyy	g_xxzx	g_xxzy	g_yxzy	g_xxzz	g_yxzz	g_yyzz	g_zxzz	g_zyzz	g_zzzz	a_xx	a_xy	a_yy	a_xz	a_yz	a_zz	g_||dcK	g_xxxx	g_xxyx	g_xxyy	g_yxyy	g_yyyy	g_xxzx	g_xxzy	g_yxzy	g_xxzz	g_yxzz	g_yyzz	g_zxzz	g_zyzz	g_zzzz	g_||efish	g_xxxx
	Benzene	LC-BLYP(0.33)	Sadlej-pVTZ	SOL.14.1.1.549_MP2fc_6311Gdp	4372.8	96.748	0	96.7592	0	0	52.2253	14.7582	14.0184	1.41298e-08	4.67582	-8.51936e-09	14.0224	0	0	0	5.95592	0	5.95433	8.4363e-09	0	12.5779	99.4701	0	99.4814	0	0	53.0515	16.2828	15.3081	1.13426e-08	5.12437	1.67243e-08	15.3125	0	0	0	6.77585	0	6.77368	0	0	13.8031	20.2205	18.6285
	Chloroform	LC-BLYP(0.33)	Sadlej-pVTZ	SOL.1.1.1.167_MP2fc_6311Gdp	1603.7	77.9653	0	77.9696	0	-0.0124689	57.7606	10.8572	13.2544	0	4.41664	0	13.2592	-7.68605e-08	0.212827	7.69787e-08	2.92192	0	2.9184	0	-0.000772806	7.26548	73.2749	0	73.2793	0	-0.00703885	53.6294	10.3647	12.6365	0	4.17826	0	12.6417	-6.52896e-08	0.181012	6.52324e-08	2.79022	0	2.78746	0	-0.00100405	6.9139	11.3989	13.9342
	Acetonitrile	LC-BLYP(0.33)	Sadlej-pVTZ	SOL.2.1.1.542_MP2fc_6311Gdp	1051.7	30.6578	0	30.6593	0	-0.0021667	52.0027	5.37339	3.8786	0	1.29297	0	3.87959	3.3541e-08	0.127018	-3.30454e-08	1.89768	0	1.89756	0	-0.000408843	8.93236	27.6394	0	27.6401	0	-0.000723518	47.0567	4.81238	3.50298	0	1.14907	1.68446e-08	3.50406	3.17602e-08	0.120283	-3.26495e-08	1.68276	0	1.68271	0	-0.000117246	7.84445	5.00708	3.63832
	Benzene	LC-BLYP(0.33)	aug-cc-pVTZ	SOL.14.1.1.549_MP2fc_6311Gdp	53129.3	96.5872	0	96.5982	0	0	53.129	13.0045	12.1825	0	4.06399	0	12.1886	0	0	0	5.34869	0	5.34849	0	0	11.1294	99.289	0	99.3001	0	0	53.9331	14.3727	13.3178	0	4.4584	0	13.3249	0	0	0	6.09829	0	6.09789	0	0	12.2403	17.9004	16.2219
	Chloroform	LC-BLYP(0.33)	aug-cc-pVTZ	SOL.1.1.1.167_MP2fc_6311Gdp	7928.4	77.5679	0	77.5701	0	-0.0125923	57.1168	9.69087	12.0105	0	4.00362	0	12.0213	-8.93338e-08	0.243852	8.89462e-08	2.45151	0	2.45219	0	0.000920699	6.61155	72.8833	0	72.886	0	-0.0070903	53.0071	9.23352	11.4379	0	3.78826	0	11.4491	-8.20864e-08	0.224042	8.1632e-08	2.327	0	2.32798	0	0.000722034	6.28498	10.1811	12.6546
	Acetonitrile	LC-BLYP(0.33)	aug-cc-pVTZ	SOL.2.1.1.542_MP2fc_6311Gdp	6661.4	30.8169	0	30.8184	0	-0.00226654	51.4658	4.37236	3.03215	0	1.00993	0	3.02979	1.73257e-08	0.0656012	-1.68125e-08	1.49023	0	1.49003	0	-0.000816552	7.81941	27.6497	0	27.6505	0	-0.000783314	46.5042	3.86092	2.66784	0	0.874005	0	2.66617	1.64002e-08	0.0621118	-1.61288e-08	1.31025	0	1.31014	6.29653e-09	-0.000472477	6.84824	3.99456	2.73357
	Benzene	LC-BLYP(0.33)	6-311+G(d,p)	SOL.14.1.1.549_MP2fc_6311Gdp	2167.1	91.7173	0	91.7278	0	0	48.3124	10.9281	8.78192	0	2.92867	0	8.78454	0	0	0	4.81676	0	4.81704	-1.73283e-08	0	11.9486	94.2932	0	94.304	0	0	49.0929	12.0093	9.57424	0	3.20605	0	9.57743	0	0	0	5.4825	0	5.4831	-1.98706e-08	0	12.955	14.7096	11.5587
	Chloroform	LC-BLYP(0.33)	6-311+G(d,p)	SOL.1.1.1.167_MP2fc_6311Gdp	1101.3	63.4746	0	63.4757	0	-0.00805143	42.6488	8.44942	10.0474	0	3.34892	0	10.0456	-1.02412e-07	0.279976	1.03686e-07	2.31886	0	2.31904	0	-0.000540725	6.18341	60.5443	0	60.5457	0	-0.00465615	40.4399	8.18962	9.76226	0	3.24647	0	9.76082	-9.48231e-08	0.259222	9.64655e-08	2.23353	0	2.23392	0	-0.000506816	5.94296	9.0505	10.8952
	Acetonitrile	LC-BLYP(0.33)	6-311+G(d,p)	SOL.2.1.1.542_MP2fc_6311Gdp	665	25.1881	0	25.1893	0	-0.00216235	49.5262	2.89614	1.69118	0	0.563788	0	1.69135	2.47048e-08	0.0935673	-2.48237e-08	0.905122	0	0.905166	0	-0.000340833	6.35005	23.0759	0	23.0765	0	-0.00076622	44.842	2.58918	1.54487	0	0.518637	0	1.54509	2.01425e-08	0.0762974	-2.01453e-08	0.828627	0	0.828674	0	-0.000157757	5.50165	2.69127	1.61651
	Benzene	LC-BLYP(0.33)	6-311G(d,p)	SOL.14.1.1.549_MP2fc_6311Gdp	1410.6	87.0285	0	87.039	0	0	31.666	2.48566	3.99531	0	1.33247	0	3.99756	0	0	0	0.394336	0	0.394195	0	0	0.193531	89.2239	0	89.2347	0	0	31.8689	2.63916	4.22811	0	1.4369	0	4.23087	0	0	0	0.432243	0	0.432107	0	0	0.200329	3.01464	4.79968
	Chloroform	LC-BLYP(0.33)	6-311G(d,p)	SOL.1.1.1.167_MP2fc_6311Gdp	780.3	55.1834	0	55.1825	0	-0.00477989	29.1409	2.84765	4.54173	0	1.51384	0	4.54152	-7.89394e-08	0.215825	7.8973e-08	0.348277	0	0.348363	0	-0.000103983	0.734095	52.8888	0	52.8881	0	-0.002821	27.916	2.72498	4.35954	0	1.45576	0	4.35932	-7.37042e-08	0.201504	7.3703e-08	0.326748	0	0.32681	0	-6.57105e-05	0.691498	3.01296	4.86625
	Acetonitrile	LC-BLYP(0.33)	6-311G(d,p)	SOL.2.1.1.542_MP2fc_6311Gdp	507.6	22.3848	0	22.3856	0	-0.00197886	43.8382	0.956731	0.600836	0	0.200356	0	0.600816	4.97353e-08	0.188352	-4.97339e-08	0.220121	0	0.220192	0	-0.000178625	2.30063	20.5597	0	20.5599	0	-0.000745242	39.8434	0.820971	0.519952	0	0.171132	0	0.519944	4.26929e-08	0.161692	-4.26541e-08	0.18787	0	0.187923	0	-7.58649e-05	1.94491	0.820995	0.517086
	Benzene	LC-BLYP(0.33)	(aNLO-V)	SOL.14.1.1.566_MP2fc_6311Gdp	1748.5	48.3325	0	90.1248	0	0	90.1348	9.79197	9.11968	0	4.23194	0	8.59445	0	0	0	4.22961	0	2.86499	0	0	8.59307	48.9845	0	92.3976	0	0	92.4078	10.9313	10.1746	0	4.73421	0	9.50794	0	0	0	4.73139	0	3.1727	0	0	9.50631	13.8456	12.7699
	Chloroform	LC-BLYP(0.33)	(aNLO-V)	SOL.1.1.1.167_MP2fc_6311Gdp	792.8	54.4389	0.0131043	72.3892	0	0	72.3838	6.16321	2.66884	-0.00017813	1.30666	0.213936	8.59576	0	0	0	1.30765	-0.213767	2.86378	0	0	8.59455	50.4615	0.00759439	68.1543	0	0	68.149	5.93144	2.57885	-5.43066e-05	1.24376	0.192792	8.25889	0	0	0	1.24482	-0.19281	2.73392	0	0	8.25749	6.54788	2.85828
	Acetonitrile	LC-BLYP(0.33)	(aNLO-V)	SOL.2.1.1.542_MP2fc_6311Gdp	557.3	25.7574	-0.00214643	47.3775	0	0	25.7561	2.44557	1.14784	-0.0598555	0.875262	-0.000286805	5.66598	0	0	0	0.382661	0.059828	0.87509	0	0	1.14804	23.4571	-0.0007857	43.0462	0	0	23.4566	2.27559	1.06671	-0.0484121	0.830413	-0.000150665	5.19227	0	0	0	0.353849	0.0522929	0.825719	0	0	1.06662	2.41893	1.12318
		// MP2fc C-PCM		All
		-	-	-	IBM1/LASC43
		Functional	BasisSet	Geometry
	Benzene				0.964957	1.85251	1	1.00012	1	1	0.539746	1	1.11453	1	0.785056	-0.641803	1.00029	1	1	1	1.00027	1	1.27343	-0.296798	1	0.896993	1.87498	1	1.00012	1	1	0.533281	1	1.10903	1	0.774069	-1.31677	1.00029	1	1	1	1.02386	1	1.32186	1	1	0.901433	1	1.1123
	Chloroform				1.07156	1.34979	1.00624	1.00002	1	0.993766	0.740837	1	1.82428	1.00039	1.51318	1.10409	1.00001	1	1.10641	1	1.00112	0.895594	0.661344	1	0.999614	0.54816	1.36631	1.00354	1.00002	1	0.996481	0.731882	1	1.82768	1.00053	1.51539	1.08861	1.00001	1	1.09051	1	1.01206	0.911168	0.667652	1	0.999498	0.547142	1.00001	1.85341
	Acetonitrile				1.08591	0.999954	0.998895	0.58957	1	0.998917	1.69623	0.999998	0.999742	0.936563	0.681386	0.999792	0.43433	1	-1.71558e+07	1	1.46775	1.06352	0.999926	1	0.999796	2.30299	0.999982	0.999621	0.587377	1	0.999638	1.70252	1	0.999692	0.939949	0.682869	-0.000135859	0.446693	1	-1.69662e+07	1	1.4645	1.0603	0.988144	1	0.999941	2.23936	1	0.999698
	Benzene				0.902287	1.81798
	Chloroform				1.05266	1.35806	1.0063	1	1	0.993704	0.73635	1	1.81658	0.999539	1.6341	1.12098	1	1	1.12193	1	1.00115	0.877773	0.612297	1	1.00046	0.550485	1.37498	1.00355	1.00001	1	0.996455	0.727291	1	1.81987	0.99969	1.63863	1.11233	1.00001	1	1.11202	1	1.00712	0.886578	0.614277	1	1.00036	0.549487	1	1.84779
	Acetonitrile				1.23984	0.999961	0.998841	0.598811	1	0.998867	1.67005	1.00001	1.00079	0.967211	0.677792	0.999588	0.38747	1	1.0328	1	1.47548	1.03281	0.999933	1	0.999592	2.57887	0.999978	0.999589	0.594579	1	0.999608	1.6819	1.00001	1.00064	0.968968	0.667108	0.999761	0.389321	1	1.03106	1	1.49901	1.03174	0.994361	1	0.999764	2.567	1.00001	1.00066
	Benzene				1.15118	1.89842	1	1.00012	1	1	0.526692	1	0.734969	1	0.607942	1	1.00031	1	1	1	1.00005	1	1.64479	1	1	1.3602	1.92071	1	1.00012	1	1	0.520581	1	0.739033	1	0.604742	1	1.00034	1	1	1	1.03435	1	1.71024	1	1	1.35268	1	0.755421
	Chloroform				1.05327	1.48831	1.00403	1.00001	1	0.995974	0.671908	1	1.62488	1.00027	1.44522	1.14049	1.00001	1	1.13999	1	1.00067	0.859986	0.692389	1	0.99973	0.615424	1.49714	1.00233	1	1	0.997672	0.667942	1	1.64265	1.00032	1.4444	1.13005	1.00001	1	1.12961	1	0.993678	0.870287	0.68798	1	0.999747	0.608773	1	1.69601
	Acetonitrile				1.08306	0.999956	0.998916	0.508605	1	0.998919	1.96625	1	0.999905	0.953195	0.622855	0.999827	0.266352	1	1.04678	1	1.60539	1.04678	1.00007	1	0.99983	3.7548	0.999978	0.999616	0.514617	1	0.999617	1.94323	1	0.999864	0.961843	0.625862	0.999918	0.280841	1	1.03815	1	1.59768	1.03766	1.02265	1	0.999921	3.56122	1	0.999858
	Benzene				1.11281	2.74833	1	1.00013	1	1	0.363814	1.00002	20.6451	1	3.37916	1	1.0006	1	1	1	1.0004	1	0.295844	1	1	0.0484141	2.79973	1	1.00013	1	1	0.357136	1.00003	21.1067	1	3.21367	1	1.00069	1	1	1	0.967041	1	0.300728	1	1	0.0473513	1.00003	22.5523
	Chloroform				1.01933	1.89368	1.00233	1	1	0.99761	0.528072	1	6.1868	1.00005	4.34541	1.10808	1.00001	1	1.10791	1	0.999963	0.892084	0.230128	1	0.999948	0.161635	1.89457	1.00135	1	1	0.99859	0.527822	1.00001	6.30444	1.00003	4.41798	1.10121	1.00001	1	1.10075	1	0.991756	0.898881	0.224499	1	0.999967	0.158619	1.00001	6.7655
	Acetonitrile				1.05093	0.999969	0.999021	0.51064	1	0.999011	1.9584	0.999999	1.00003	0.905823	0.909915	0.999909	0.261153	1	1.09418	1	1.09857	1.09418	1.00022	1	0.999911	3.82906	0.99999	0.999637	0.516018	1	0.999627	1.93795	0.999999	1.00002	0.919154	0.910645	0.999961	0.267337	1	1.08085	1	1.09789	1.08179	0.988465	1	0.999962	3.74056	1	1.00002
	Benzene
	Chloroform
	Acetonitrile
				Mean	1.06565	1.53391	1.00132	0.837092	1	0.997888	1.03621	1	3.44979	0.978458	1.50927	0.893723	0.759139	1	-1.55961e+06	1	1.15007	0.978429	0.855488	0.882109	0.999898	1.51337	1.52076	1.00084	0.837543	1	0.998881	1.03014	1	3.50451	0.980954	1.49958	0.737721	0.762323	1	-1.54238e+06	1	1.15354	0.979855	0.865531	1	0.999924	1.47942	1.00001	3.68936
				StDev	0.0853549	0.533141	0.00292596	0.227688	0	0.00236562	0.638676	7.32754e-06	5.90456	0.0332494	1.24171	0.512656	0.33781	2.76707e-08	5.17266e+06	2.77131e-08	0.239444	0.0825473	0.413395	0.390999	0.000238394	1.38517	0.564926	0.00158727	0.226748	0	0.00138393	0.637054	7.92198e-06	6.04374	0.0292765	1.23593	0.752239	0.333417	2.50568e-08	5.11551e+06	2.51847e-08	0.239874	0.0748958	0.43092	1.6654e-08	0.000212269	1.33583	9.00256e-06	6.4822
				'=> LA50 is marginally faster!		0.69514	0.00584418	0.543998	0	0.00474126	1.23271	1.4655e-05	3.42315	0.0679629	1.64544	1.14724	0.889982	5.53415e-08	-6.63325	5.54262e-08	0.416398	0.168734	0.966455	0.88651	0.000476837	1.83058	0.742953	0.00317188	0.541459	0	0.00277096	1.23683	1.58439e-05	3.44912	0.0596899	1.64837	2.03936	0.874739	5.01136e-08	-6.63325	5.03693e-08	0.415892	0.152871	0.995735	3.33079e-08	0.000424569	1.80588	1.8005e-05	3.51399
		// MP2fc C-PCM		All
		-	-	-
		Functional	BasisSet	Geometry
	Benzene					-62.5008	1	0.988599	1	1	35.2853	1	-0.522988	1	2.14262	1	0.995999	1	1	1	0.99839	1	-0.453302	1	1	2.37001	-65.7263	1	0.988399	1	1	36.595	1	-0.587048	1	2.32671	1	0.995599	1	1	1	0.840206	1	-0.91473	1	1	2.43492	1	-0.986409
	Chloroform					-22.7381	1.00624	0.9988	1	0.993766	18.5878	1	-7.4571	1.00039	-0.882196	1.10409	0.9999	1	1.10641	1	0.996718	0.895594	2.24138	1	0.999614	5.63583	-22.2435	1.00354	0.9989	1	0.996481	18.0128	1	-7.09073	1.00053	-0.787234	1.08861	0.9999	1	1.09051	1	0.966549	0.911168	2.15698	1	0.999498	5.42676	0.9999	-8.15378
	Acetonitrile					1.0014	0.998895	17.9635	1	0.998917	-27.7752	1.00001	1.001	0.936563	1.50827	0.999792	4.62367	1	1.08955e+06	1	0.253803	1.06352	1.00014	1	0.999796	-7.34625	1.0005	0.999621	16.4108	1	0.999638	-25.2378	1	1.00108	0.939949	1.44902	0.999938	4.13961	1	1.02037e+06	1	0.34231	1.0603	1.02007	1	0.999941	-6.03177	1	1.0011
	Benzene					-60.2321
	Chloroform					-23.1126	1.0063	0.9997	1	0.993704	18.7548	0.99997	-6.60324	0.999539	-1.04613	1.12098	1	1	1.12193	1	0.997178	0.877773	2.25172	1	1.00046	5.18542	-22.6029	1.00355	0.9996	1	0.996455	18.1656	0.99998	-6.26524	0.99969	-0.947866	1.11233	0.9999	1	1.11202	1	0.983491	0.886578	2.17988	1	1.00036	4.99219	1	-7.26726
	Acetonitrile					1.0012	0.998841	17.5058	1	0.998867	-26.5668	0.99997	0.997599	0.967211	1.40275	0.999588	4.32273	1	1.0328	1	0.405601	1.03281	1.0001	1	0.999592	-7.56656	1.0006	0.999589	16.0319	1	0.999608	-24.2828	0.99997	0.998299	0.968968	1.36354	0.999761	3.90513	1	1.03106	1	0.454996	1.03174	1.00741	1	0.999764	-6.45581	0.99997	0.998199
	Benzene					-61.9026	1	0.989099	1	1	34.1411	1	3.74713	1	2.51844	1	0.9973	1	1	1	0.99977	1	-1.49717	1	1	-2.73404	-65.0082	1	0.988799	1	1	35.3736	1	3.93971	1	2.68134	1	0.996709	1	1	1	0.814803	1	-2.08567	1	1	-2.97332	1	4.28466
	Chloroform					-24.9105	1.00403	0.9996	1	0.995974	18.4091	0.99998	-4.07118	1.00027	-0.261342	1.14049	0.9999	1	1.13999	1	0.998439	0.859986	1.87183	1	0.99973	4.12099	-24.1018	1.00233	0.9997	1	0.997672	17.7662	0.99998	-4.04646	1.00032	-0.220796	1.13005	0.99993	1	1.12961	1	1.01417	0.870287	1.85509	1	0.999747	4.07214	0.99996	-5.02715
	Acetonitrile					1.0011	0.998916	19.3575	1	0.998919	-35.0965	1	1.00016	0.953195	1.277	0.999827	3.94978	1	1.04678	1	0.555364	1.04678	0.999939	1	0.99983	-10.076	1.0005	0.999616	17.4833	1	0.999617	-31.0312	0.99999	1.00021	0.961843	1.25204	0.999918	3.53386	1	1.03815	1	0.597384	1.03766	0.981439	1	0.999921	-8.02384	1	1.00023
	Benzene					-102.759	1	0.988999	1	1	38.7592	0.99994	-40.1451	1	-1.05415	1	0.997599	1	1	1	0.999841	1	1.60791	1	1	2.99402	-107.967	1	0.988799	1	1	39.9266	0.99993	-43.5205	1	-1.0853	1	0.997069	1	1	1	1.01449	1	1.65346	1	1	3.11061	0.99991	-53.0156
	Chloroform					-36.6793	1.00233	1	1	0.99761	20.8976	0.99999	-12.6823	1.00005	-2.11494	1.10808	0.99996	1	1.10791	1	1.00001	0.892084	1.71681	1	0.999948	3.21151	-35.1428	1.00135	1	1	0.99859	20.0772	0.99998	-12.3965	1.00003	-2.05101	1.10121	0.99996	1	1.10075	1	1.0027	0.898881	1.69118	1	0.999967	3.1249	0.99997	-15.1017
	Acetonitrile					1.0007	0.999021	17.2037	1	0.999011	-30.734	1	0.99998	0.905823	1.01894	0.999909	2.07186	1	1.09418	1	0.979277	1.09418	0.999951	1	0.999911	-3.10421	1.0002	0.999637	15.6171	1	0.999627	-27.3274	1	0.999992	0.919154	1.01604	0.999961	1.90295	1	1.08085	1	0.982429	1.08179	1.00218	1	0.999962	-2.37755	1	0.999992
	Benzene
	Chloroform
	Acetonitrile
				Mean		-32.5692	1.00132	7.18138	1	0.997888	5.87839	0.999987	-5.79419	0.978458	0.409935	1.04298	1.99625	1	99050.6	1	0.834945	0.978429	1.06721	1	0.999898	-0.66448	-30.7991	1.00084	6.59157	1	0.998881	7.09435	0.999985	-5.99702	0.980954	0.454227	1.03925	1.86096	1	92762.3	1	0.819412	0.979855	0.958845	1	0.999924	-0.245526	0.999974	-7.38797
				StDev		33.3271	0.00292596	8.59914	0	0.00236562	29.4267	2.06025e-05	12.3987	0.0332494	1.53368	0.0604747	1.52	2.76707e-08	328510	2.77131e-08	0.284359	0.0825473	1.14234	4.47801e-09	0.000238394	5.70551	35.488	0.00158727	7.77745	0	0.00138393	28.1789	2.12242e-05	13.3337	0.0292765	1.54415	0.0553876	1.31829	2.50568e-08	307654	2.51847e-08	0.243906	0.0748958	1.32425	1.6654e-08	0.000212269	5.02589	3.7222e-05	16.1438
						-2.04654	0.00584418	2.39484	0	0.00474126	10.0118	4.12055e-05	-4.27969	0.0679629	7.48253	0.115966	1.52286	5.53415e-08	6.63318	5.54262e-08	0.681144	0.168734	2.14081	8.95601e-09	0.000476837	-17.1729	-2.30448	0.00317188	2.35982	0	0.00277096	7.94404	4.2449e-05	-4.44677	0.0596899	6.79902	0.106591	1.41678	5.01136e-08	6.63317	5.03693e-08	0.59532	0.152871	2.76218	3.33079e-08	0.000424569	-40.9398	7.4446e-05	-4.37028
		// MP2fc C-PCM		All
		-	-	-	Static	-	-	-	-	-	-	-	-	-	-	-	-	-	-	-	-	-	-	-	-	800	nm	-	-	-	-	-	-	-	-	-	-	-	-	-	-	-	-	-	-	-	-	-	-
		Functional	BasisSet	Geometry	Time	a_xx	a_xy	a_yy	a_xz	a_yz	a_zz	g_||	g_xxxx	g_xxyx	g_xxyy	g_yxyy	g_yyyy	g_xxzx	g_xxzy	g_yxzy	g_xxzz	g_yxzz	g_yyzz	g_zxzz	g_zyzz	g_zzzz	a_xx	a_xy	a_yy	a_xz	a_yz	a_zz	g_||dcK	g_xxxx	g_xxyx	g_xxyy	g_yxyy	g_yyyy	g_xxzx	g_xxzy	g_yxzy	g_xxzz	g_yxzz	g_yyzz	g_zxzz	g_zyzz	g_zzzz	g_||efish	g_xxxx
	Benzene	LC-BLYP	(Sadlej-pVTZ)	SOL.14.1.1.566_MP2fc_6311Gdp	3673.4	50.8597	0	94.4508	0	0	94.4611	12.7212	10.9924	1.48318e-08	5.10724	4.00463e-08	12.0682	0	0	0	5.10488	0	4.025	-4.05532e-08	0	12.0706	51.6088	0	97.0051	0	0	97.0156	13.9106	11.9616	1.56789e-08	5.60605	-9.43298e-08	13.0804	0	0	0	5.6033	0	4.37973	3.23169e-08	0	13.083	17.0205	14.3117
	Chloroform	LC-BLYP	(Sadlej-pVTZ)	SOL.1.1.1.167_MP2fc_6311Gdp	1452.6	55.4949	0.0115048	74.8805	0	0	74.8792	8.57642	5.8481	0.00150404	2.31475	0.160639	10.4149	0	0	0	2.31458	-0.159358	3.47129	0	0	10.4181	51.5858	0.00649532	70.4462	0	0	70.4444	8.10376	5.50611	0.00167794	2.15858	0.136927	9.83314	0	0	0	2.15831	-0.135641	3.24907	0	0	9.83536	8.7458	5.88865
	Acetonitrile	LC-BLYP	(Sadlej-pVTZ)	SOL.2.1.1.542_MP2fc_6311Gdp	962.5	29.4943	-0.00214343	49.9627	0	0	29.4931	4.40203	3.19726	-0.105904	1.56389	-0.000408713	7.22544	9.81107e-09	-7.3647e-09	0	1.06601	0.10595	1.56487	0	0	3.19843	26.6338	-0.000776537	45.2843	0	0	26.6334	3.90896	2.86189	-0.098342	1.37207	-0.000149658	6.30831	9.07476e-09	-6.66654e-09	0	0.938555	0.0988716	1.38741	0	0	2.86272	4.01591	2.93584
	Benzene	LC-BLYP	aug-cc-pVTZ	SOL.14.1.1.566_MP2fc_6311Gdp	57375.9	51.7726	0	94.4332	0	0	94.4434	11.2086	9.71275	0	4.58719	0	10.4964	0	0	0	4.58487	0	3.49819	0	0	10.4933	52.5036	0	96.974	0	0	96.9844	12.2712	10.5814	0	5.0539	0	11.3847	0	0	0	5.05125	0	3.80963	0	0	11.3822	15.0523	12.7237
	Chloroform	LC-BLYP	aug-cc-pVTZ	SOL.1.1.1.167_MP2fc_6311Gdp	6953.1	55.0084	0.0116172	74.6374	0	0	74.6357	7.66523	5.31539	0.00174968	1.95674	0.178905	9.44484	0	0	0	1.95583	-0.177534	3.14766	0	0	9.44547	51.1084	0.00650355	70.1969	0	0	70.1949	7.21629	4.98713	0.00176722	1.81713	0.165557	8.89439	0	0	0	1.81627	-0.164228	2.94175	0	0	8.89407	7.79536	5.33372
	Acetonitrile	LC-BLYP	aug-cc-pVTZ	SOL.2.1.1.542_MP2fc_6311Gdp	5288.1	29.7476	-0.00221536	49.5884	0	0	29.7466	3.60716	2.54048	-0.0596513	1.23739	-0.000196882	6.31019	0	0	0	0.847044	0.0597433	1.23791	0	0	2.54065	26.7386	-0.000807334	44.8824	0	0	26.7382	3.15234	2.21238	-0.0550498	1.07427	2.03843e-05	5.48137	0	0	0	0.724678	0.0564633	1.07896	0	0	2.21224	3.21701	2.23854
	Benzene	LC-BLYP	6-311+G(d,p)	SOL.14.1.1.566_MP2fc_6311Gdp	1835.9	46.8857	0	89.591	0	0	89.6011	9.4819	10.7768	0	4.17934	0	7.47179	0	0	0	4.1777	0	2.48904	0	0	7.46667	47.5931	0	92.0057	0	0	92.016	10.3437	11.6123	0	4.5531	0	8.09458	0	0	0	4.55115	0	2.70896	-8.63018e-09	0	8.08984	12.5175	13.5802
	Chloroform	LC-BLYP	6-311+G(d,p)	SOL.1.1.1.167_MP2fc_6311Gdp	1002.9	40.7172	0.00753285	60.7043	0	0	60.7033	6.60589	5.02558	0.000743846	1.83592	0.215281	7.74266	0	0	0	1.83642	-0.214141	2.58368	0	0	7.7515	38.6444	0.0043858	57.9451	0	0	57.9439	6.35936	4.80124	0.000760457	1.76816	0.198035	7.46975	0	0	0	1.76863	-0.197163	2.48554	0	0	7.47714	6.90507	5.12121
	Acetonitrile	LC-BLYP	6-311+G(d,p)	SOL.2.1.1.542_MP2fc_6311Gdp	604.9	24.3203	-0.00205323	47.7271	0	0	24.3194	2.3995	1.40782	-0.0975488	0.762587	-0.000251147	5.19189	0	0	0	0.469423	0.097437	0.762617	0	0	1.40837	22.309	-0.000734101	43.2846	0	0	22.3087	2.1333	1.27566	-0.0795825	0.692343	-9.90776e-05	4.48876	0	0	0	0.42736	0.0790112	0.676002	0	0	1.27607	2.19408	1.31914
	Benzene	LC-BLYP	6-311G(d,p)	SOL.14.1.1.566_MP2fc_6311Gdp	1257	31.3683	0	85.4933	0	0	85.5036	2.25206	0.191405	0	0.372299	0	3.59132	0	0	0	0.372156	0	1.1976	0	0	3.59341	31.5596	0	87.5892	0	0	87.5998	2.37691	0.195669	0	0.415976	0	3.78021	0	0	0	0.415829	0	1.2845	0	0	3.78271	2.70604	0.207662
	Chloroform	LC-BLYP	6-311G(d,p)	SOL.1.1.1.167_MP2fc_6311Gdp	744.1	28.5542	0.00449943	53.4495	0	0	53.4501	2.22965	0.657196	8.6293e-05	0.28804	0.177551	3.50205	0	0	0	0.287976	-0.177317	1.1673	0	0	3.50233	27.3678	0.0026401	51.2547	0	0	51.2552	2.11547	0.615682	5.86643e-05	0.271351	0.165193	3.33166	0	0	0	0.271319	-0.165076	1.11244	0	0	3.33195	2.29005	0.63711
	Acetonitrile	LC-BLYP	6-311G(d,p)	SOL.2.1.1.542_MP2fc_6311Gdp	481.3	21.9031	-0.00186493	42.8205	0	0	21.9023	0.846314	0.551859	-0.172982	0.206917	-0.000144058	1.9322	0	0	0	0.18404	0.172981	0.206865	0	0	0.551871	20.1415	-0.000689837	38.9763	0	0	20.1412	0.725187	0.475552	-0.14753	0.175903	-5.89251e-05	1.63577	0	0	0	0.156524	0.149248	0.17748	0	0	0.475554	0.721718	0.471379
	Benzene	LC-BLYP	(aNLO-V)	SOL.14.1.1.566_MP2_6311Gdp	1355.1	47.4152	0	88.5371	0	0	88.5466	7.95442	7.45173	0	3.43708	0	6.96578	0	0	0	3.43627	0	2.32295	0	0	6.96172	48.0073	0	90.6876	0	0	90.6973	8.80182	8.24109	0	3.80585	0	7.64656	0	0	0	3.8047	0	2.55559	0	0	7.64627	10.9546	10.1645
	Chloroform	LC-BLYP	(aNLO-V)	SOL.1.1.1.167_MP2_6311Gdp	539.4	52.8726	0.0121009	69.9941	0	0	69.9897	4.78398	2.03256	0.00031294	1.01236	0.16287	6.6878	0	0	0	1.01212	-0.163436	2.23104	0	0	6.68875	49.0697	0.00695682	65.9586	0	0	65.9543	4.55681	1.93775	0.000385973	0.948919	0.146335	6.3653	0	0	0	0.948841	-0.146868	2.1075	0	0	6.36587	4.93404	2.10686
	Acetonitrile	LC-BLYP	(aNLO-V)	SOL.2.1.1.542_MP2_6311Gdp	377.3	25.0233	-0.0020317	45.8425	0	0	25.022	1.92648	0.921492	-0.0559516	0.692035	-0.000457866	4.40782	0	0	0	0.307289	0.0557165	0.691921	0	0	0.92057	22.8133	-0.000747647	41.6979	0	0	22.8128	1.76875	0.843404	-0.0451265	0.64725	-0.000260966	3.99424	0	0	0	0.279726	0.0481443	0.641944	0	0	0.842504	1.84689	0.873395
		// MP2fc C-PCM		All		Non-G-Standard-orientation
		-	-	-
		Functional	BasisSet	Geometry	Time	a_xx	a_xy	a_yy	a_xz	a_yz	a_zz	g_||	g_xxxx	g_xxyx	g_xxyy	g_yxyy	g_yyyy	g_xxzx	g_xxzy	g_yxzy	g_xxzz	g_yxzz	g_yyzz	g_zxzz	g_zyzz	g_zzzz	a_xx	a_xy	a_yy	a_xz	a_yz	a_zz	g_||dcK	g_xxxx	g_xxyx	g_xxyy	g_yxyy	g_yyyy	g_xxzx	g_xxzy	g_yxzy	g_xxzz	g_yxzz	g_yyzz	g_zxzz	g_zyzz	g_zzzz	g_||efish	g_xxxx
	Benzene	LC-BLYP	(Sadlej-pVTZ)	SOL.14.1.1.566_MP2fc_6311Gdp	3627.2	94.451	0	94.4612	0	0	50.8597	12.7212	12.0682	0	4.02499	1.53754e-08	12.0707	0	0	0	5.1071	0	5.10522	0	0	10.9924	97.0053	0	97.0157	0	0	51.6088	13.9106	13.0804	-1.57317e-08	4.37972	2.97889e-08	13.0831	0	0	0	5.74163	0	5.73915	-3.09332e-08	0	11.9616	17.0206	15.7479
	Chloroform	LC-BLYP	(Sadlej-pVTZ)	SOL.1.1.1.167_MP2fc_6311Gdp	1455.8	74.8782	0	74.8815	0	-0.0116126	55.4948	8.57643	10.4182	0	3.47116	0	10.4149	-5.82803e-08	0.159337	5.83643e-08	2.31421	0	2.31502	0	-0.0015048	5.84808	70.4437	0	70.4471	0	-0.00657127	51.5856	8.10377	9.8354	0	3.24861	0	9.83316	-4.96098e-08	0.135611	5.03245e-08	2.18353	0	2.18476	0	-0.00162504	5.50609	8.74581	10.6366
	Acetonitrile	LC-BLYP	(Sadlej-pVTZ)	SOL.2.1.1.542_MP2fc_6311Gdp	959.8	29.4931	0	29.4945	0	-0.00211043	49.9627	4.40203	3.19843	0	1.06572	0	3.19725	2.79693e-08	0.105876	-2.78542e-08	1.56463	0	1.56389	0	-0.000402491	7.22544	26.6334	0	26.634	0	-0.000750943	45.2842	3.90896	2.86271	0	0.938315	0	2.86189	2.59816e-08	0.0983593	-2.41052e-08	1.37265	0	1.37206	0	-0.000144243	6.30831	4.01591	2.93666
	Benzene	LC-BLYP	aug-cc-pVTZ	SOL.14.1.1.566_MP2fc_6311Gdp	57185.7	94.4334	0	94.4435	0	0	51.7726	11.2086	10.4964	0	3.49818	0	10.4933	0	0	0	4.58689	0	4.58498	0	0	9.71275	96.9743	0	96.9845	0	0	52.5036	12.2713	11.3848	0	3.80962	0	11.3823	0	0	0	5.16604	0	5.16364	0	0	10.5814	15.0523	13.7178
	Chloroform	LC-BLYP	aug-cc-pVTZ	SOL.1.1.1.167_MP2fc_6311Gdp	6624.8	74.6344	0	74.6385	0	-0.0118803	55.0083	7.66525	9.44552	0	3.14766	0	9.4449	-6.49311e-08	0.177532	6.50168e-08	1.95588	0	1.95671	0	-0.00175054	5.31536	70.1938	0	70.198	0	-0.00670648	51.1083	7.2163	8.89412	0	2.94141	0	8.89444	-5.96107e-08	0.162973	5.97525e-08	1.82996	0	1.8311	0	-0.00172729	4.9871	7.79539	9.63737
	Acetonitrile	LC-BLYP	aug-cc-pVTZ	SOL.2.1.1.542_MP2fc_6311Gdp	5283.5	29.7465	0	29.7479	0	-0.00217563	49.5883	3.60716	2.54066	0	0.846929	0	2.54048	1.579e-08	0.0598957	-1.56368e-08	1.2375	0	1.23739	0	-0.000191022	6.31019	26.7382	0	26.7388	0	-0.000777749	44.8823	3.15234	2.21225	0	0.724582	0	2.21238	1.45721e-08	0.0552792	-1.43842e-08	1.07431	0	1.07427	0	2.54553e-05	5.48136	3.21701	2.23841
	Benzene	LC-BLYP	6-311+G(d,p)	SOL.14.1.1.566_MP2fc_6311Gdp	1814	89.5914	0	89.6011	0	0	46.8856	9.4819	7.47187	-8.51017e-09	2.48904	8.3646e-09	7.46678	0	0	0	4.17802	0	4.17828	1.25161e-08	0	10.7768	92.006	0	92.016	0	0	47.5929	10.3437	8.09466	-7.87135e-09	2.70896	0	8.08996	0	0	0	4.70846	0	4.70889	6.68545e-09	0	11.6122	12.5175	9.68735
	Chloroform	LC-BLYP	6-311+G(d,p)	SOL.1.1.1.167_MP2fc_6311Gdp	988.7	60.7037	0	60.7046	0	-0.00752815	40.7172	6.60591	7.75154	0	2.5816	0	7.7427	-7.83654e-08	0.21451	7.88686e-08	1.83622	0	1.83589	0	-0.000743026	5.02554	57.9442	0	57.9454	0	-0.00438141	38.6445	6.35937	7.47718	0	2.4835	0	7.46979	-7.221e-08	0.197658	7.34361e-08	1.75909	0	1.75899	0	-0.000650852	4.8012	6.90509	8.18516
	Acetonitrile	LC-BLYP	6-311+G(d,p)	SOL.2.1.1.542_MP2fc_6311Gdp	607	24.3193	0	24.3204	0	-0.00205999	47.727	2.39949	1.40837	0	0.469487	0	1.4078	2.57172e-08	0.0973147	-2.58903e-08	0.76272	0	0.762585	0	-0.000246202	5.19189	22.3087	0	22.3091	0	-0.000741191	43.2846	2.1333	1.27607	0	0.427419	0	1.27564	2.09821e-08	0.0794027	-2.03734e-08	0.692448	0	0.692341	0	-9.47259e-05	4.48876	2.19407	1.31953
	Benzene	LC-BLYP	6-311G(d,p)	SOL.14.1.1.566_MP2fc_6311Gdp	1241.3	85.4937	0	85.5037	0	0	31.3683	2.25211	3.59142	0	1.19761	0	3.59353	0	0	0	0.372253	0	0.372157	0	0	0.191405	87.5896	0	87.5999	0	0	31.5596	2.37695	3.78033	0	1.28452	0	3.78284	0	0	0	0.404742	0	0.404657	0	0	0.195669	2.7061	4.28215
	Chloroform	LC-BLYP	6-311G(d,p)	SOL.1.1.1.167_MP2fc_6311Gdp	736.4	53.45	0	53.4496	0	-0.00460857	28.5542	2.22966	3.50236	0	1.16734	0	3.50207	-6.48518e-08	0.177304	6.48731e-08	0.287971	0	0.288036	0	-8.67937e-05	0.657192	51.2551	0	51.2548	0	-0.00274055	27.3678	2.11548	3.33198	0	1.11245	0	3.33168	-6.02215e-08	0.164639	6.01882e-08	0.268881	0	0.268928	0	-5.51504e-05	0.615678	2.29006	3.63656
	Acetonitrile	LC-BLYP	6-311G(d,p)	SOL.2.1.1.542_MP2fc_6311Gdp	489.8	21.9024	0	21.9032	0	-0.00189487	42.8204	0.846309	0.55186	0	0.184032	0	0.551852	4.56741e-08	0.172977	-4.56788e-08	0.206865	0	0.206917	0	-0.00014145	1.9322	20.1413	0	20.1415	0	-0.000716382	38.9763	0.725182	0.475544	0	0.156541	0	0.475546	3.89521e-08	0.147529	-3.88904e-08	0.175866	0	0.175902	0	-5.67034e-05	1.63577	0.721714	0.471372
	Benzene	LC-BLYP	(aNLO-V)	SOL.14.1.1.566_MP2fc_6311Gdp	1717.3	47.4152	0	88.5371	0	0	88.5466	7.95442	7.45173	0	3.43708	0	6.96578	0	0	0	3.43627	0	2.32295	0	0	6.96172	48.0073	0	90.6876	0	0	90.6973	8.80182	8.24109	0	3.80585	0	7.64656	0	0	0	3.8047	0	2.55559	0	0	7.64627	10.9546	10.1645
	Chloroform	LC-BLYP	(aNLO-V)	SOL.1.1.1.167_MP2fc_6311Gdp	764.6	52.8726	0.0121009	69.9941	0	0	69.9897	4.78398	2.03256	0.00031294	1.01236	0.16287	6.6878	0	0	0	1.01212	-0.163436	2.23104	0	0	6.68875	49.0697	0.00695682	65.9586	0	0	65.9543	4.55681	1.93775	0.000385973	0.948919	0.146335	6.3653	0	0	0	0.948841	-0.146868	2.1075	0	0	6.36587	4.93404	2.10686
	Acetonitrile	LC-BLYP	(aNLO-V)	SOL.2.1.1.542_MP2fc_6311Gdp	553.8	25.0233	-0.0020317	45.8425	0	0	25.022	1.92648	0.921492	-0.0559516	0.692035	-0.000457866	4.40782	0	0	0	0.307289	0.0557165	0.691921	0	0	0.92057	22.8133	-0.000747647	41.6979	0	0	22.8128	1.76875	0.843404	-0.0451265	0.64725	-0.000260966	3.99424	0	0	0	0.279726	0.0481443	0.641944	0	0	0.842504	1.84689	0.873395
		// MP2fc C-PCM		All
		-	-	-	IBM1/LASC43
		Functional	BasisSet	Geometry
	Benzene				0.987423	1.85709	1	1.00011	1	1	0.53842	1	1.09787	1	0.788095	0.383941	1.00021	1	1	1	1.00043	1	1.26838	1	1	0.910676	1.87963	1	1.00011	1	1	0.531964	1	1.09353	-1.00337	0.781249	-0.315795	1.00021	1	1	1	1.02469	1	1.31039	-0.957183	1	0.914286	1.00001	1.10035
	Chloroform				1.0022	1.34928	1.00575	1.00001	1	0.994194	0.741124	1	1.78147	1.00075	1.49958	1.08032	1	1	1.07967	1	0.99984	0.920321	0.666905	1	0.999248	0.561338	1.36556	1.00325	1.00001	1	0.996714	0.732288	1	1.78627	1.00084	1.50498	1.06846	1	1	1.06781	1	1.01169	0.93218	0.672426	1	0.999187	0.559826	1	1.80629
	Acetonitrile				0.997195	0.999959	0.998928	0.59033	1	0.998945	1.69405	1	1.00037	0.947048	0.681455	0.999796	0.442499	2.85079	-1.43761e+07	1	1.46774	1.05297	0.999374	1	0.999799	2.25906	0.999985	0.999612	0.588151	1	0.999625	1.70028	1	1.00029	0.950829	0.683868	0.999925	0.45367	2.86306	-1.47542e+07	1	1.46251	1.04944	0.988936	1	0.999928	2.20361	1	1.00028
	Benzene				0.996685	1.824
	Chloroform				0.952784	1.35678	1.00581	1.00001	1	0.99406	0.737024	1	1.77701	1.00087	1.60862	1.08945	1.00001	1	1.08877	1	1.00003	0.911233	0.62164	1	0.999125	0.562742	1.37343	1.00325	1.00002	1	0.996647	0.728091	1	1.78341	1.00088	1.61871	1.08278	1.00001	1	1.08149	1	1.00754	0.917886	0.622453	1	0.999136	0.560722	1	1.80688
	Acetonitrile				0.99913	0.999963	0.998892	0.599896	1	0.998912	1.66702	1	1.00007	0.970174	0.684448	0.999902	0.4026	1	1.02995	1	1.46096	1.02987	0.99958	1	0.999904	2.48369	0.999985	0.999596	0.595752	1	0.999611	1.67858	1	0.999941	0.972475	0.674488	1.00001	0.403618	1	1.02764	1	1.48247	1.02823	0.995653	1	1.00001	2.47774	1	0.999942
	Benzene				0.988071	1.91085	1	1.00011	1	1	0.52327	1	0.693329	1	0.595558	1	0.999329	1	1	1	1.00008	1	1.67867	1	1	1.44332	1.93318	1	1.00011	1	1	0.517224	1	0.697076	1	0.59497	1	0.999429	1	1	1	1.03456	1	1.73826	-0.774659	1	1.43541	1	0.713344
	Chloroform				0.985841	1.49086	1.00377	1	1	0.996236	0.670758	1	1.54242	1.00037	1.40616	1.10764	1.00001	1	1.10726	1	0.999891	0.89293	0.710572	1	0.999628	0.648331	1.49942	1.00219	1.00001	1	0.997809	0.66693	1	1.55734	1.00038	1.40457	1.09902	1.00001	1	1.09883	1	0.994606	0.901419	0.707689	1	0.999675	0.642117	1	1.59829
	Acetonitrile				1.00347	0.999959	0.998973	0.509572	1	0.99897	1.96251	0.999996	1.00039	0.951226	0.61565	0.999874	0.271154	1	1.04866	1	1.6248	1.04872	0.999958	1	0.999877	3.68645	0.999987	0.999633	0.515405	1	0.999629	1.94026	1	1.00032	0.960209	0.617352	0.99995	0.284185	1	1.0397	1	1.62029	1.03951	1.02417	1	0.999953	3.51764	0.999995	1.0003
	Benzene				0.98751	2.72548	1	1.00012	1	1	0.366865	1.00002	18.7635	1	3.2168	1	1.00062	1	1	1	1.00026	1	0.310752	1	1	0.0532656	2.77537	1	1.00012	1	1	0.36027	1.00002	19.32	1	3.08797	1	1.0007	1	1	1	0.973338	1	0.315031	1	1	0.0517272	1.00002	20.6208
	Chloroform				0.989652	1.87188	1.00225	1	1	0.997696	0.534222	1	5.32925	1.00004	4.0527	1.08878	1.00001	1	1.08865	1	0.999983	0.911342	0.246754	1	0.999957	0.187644	1.87282	1.00132	1	1	0.99863	0.533952	1	5.41185	1.00003	4.09967	1.0826	1.00001	1	1.08232	1	0.991014	0.917462	0.241746	1	0.999972	0.18478	1	5.7079
	Acetonitrile				1.01766	0.999968	0.999068	0.511512	1	0.999053	1.95506	0.999994	1	0.913509	0.8894	0.999928	0.285608	1	1.08649	1	1.12402	1.08649	1.00025	1	0.999929	3.50118	0.99999	0.999655	0.516763	1	0.999642	1.93515	0.999993	0.999983	0.926235	0.889928	0.999971	0.290717	1	1.07376	1	1.12357	1.07462	0.991109	1	0.999972	3.43971	0.999994	0.999985
	Benzene
	Chloroform
	Acetonitrile
				Mean	0.992302	1.53217	1.00122	0.837426	1	0.998006	1.03548	1	3.18051	0.980364	1.45804	0.977239	0.763821	1.16825	-1.30692e+06	1	1.15255	0.986716	0.863894	1	0.99977	1.48161	1.51812	1.00077	0.837859	1	0.998937	1.02954	1	3.24091	0.800774	1.4507	0.910629	0.766595	1.16937	-1.34129e+06	1	1.15693	0.98734	0.873442	0.660742	0.999803	1.45342	1	3.39585
				StDev	0.0154648	0.528499	0.00271952	0.227227	0	0.00221338	0.636714	7.29936e-06	5.32536	0.0305174	1.15238	0.201928	0.331011	0.558034	4.33457e+06	2.22134e-08	0.241049	0.0672046	0.413421	6.576e-09	0.000309602	1.30292	0.559273	0.00147169	0.226318	0	0.00129787	0.635215	5.71565e-06	5.49083	0.598923	1.14503	0.408855	0.327164	0.561734	4.44855e+06	1.99358e-08	0.240547	0.0603991	0.429584	0.755905	0.000330956	1.26243	7.33677e-06	5.88005
				'=> LA50 is marginally faster!		0.689869	0.00543241	0.542679	0	0.0044356	1.22979	1.45987e-05	3.34874	0.0622572	1.58072	0.413263	0.866724	0.955331	-6.63325	4.44269e-08	0.418289	0.136219	0.95711	1.3152e-08	0.000619346	1.7588	0.736795	0.00294111	0.54023	0	0.0025985	1.23397	1.14313e-05	3.38845	1.49586	1.57858	0.897962	0.853552	0.960748	-6.63325	3.98716e-08	0.415836	0.122347	0.983656	2.28805	0.000662042	1.73719	1.46735e-05	3.46308
		// MP2fc C-PCM		All
		-	-	-
		Functional	BasisSet	Geometry
	Benzene					-61.2721	1	0.989599	1	1	34.5386	1	-0.128443	1	1.96758	1	0.9975	1	1	1	0.99778	1	-0.225173	1	1	2.03005	-64.3625	1	0.989399	1	1	35.7808	1	-0.171122	1	2.0922	1	0.9973	1	1	1	0.859963	1	-0.570395	1	1	2.07334	0.9999	-0.508262
	Chloroform					-21.7684	1.00575	0.999	1	0.994194	17.8753	0.99999	-5.35579	1.00075	-0.445271	1.08032	1	1	1.07967	1	1.00037	0.920321	1.9637	1	0.999248	4.56767	-21.3048	1.00325	0.9991	1	0.996714	17.3344	0.99999	-5.03129	1.00084	-0.365249	1.06846	0.99998	1	1.06781	1	0.974633	0.93218	1.88999	1	0.999187	4.37645	0.99999	-5.66206
	Acetonitrile					1.0012	0.998928	17.2756	1	0.998945	-26.573	1	0.99883	0.947048	1.41883	0.999796	3.90533	1	761045	1	0.384767	1.05297	1.00098	1	0.999799	-5.56213	1.0004	0.999612	15.8097	1	0.999625	-24.1812	1	0.99918	0.950829	1.36519	0.999925	3.50498	1	725606	1	0.465517	1.04944	1.01527	1	0.999928	-4.51916	1	0.99918
	Benzene					-59.2371
	Chloroform					-22.1271	1.00581	0.9989	1	0.99406	18.0466	0.99998	-4.73471	1.00087	-0.553332	1.08945	0.99994	1	1.08877	1	0.99995	0.911233	1.96565	1	0.999125	4.22715	-21.6489	1.00325	0.9989	1	0.996647	17.4917	0.99999	-4.43739	1.00088	-0.472083	1.08278	0.99995	1	1.08149	1	0.986258	0.917886	1.90099	1	0.999136	4.04885	0.99997	-5.03991
	Acetonitrile					1.0011	0.998892	16.8714	1	0.998912	-25.4591	1	0.99982	0.970174	1.32886	0.999902	3.6437	1	1.02995	1	0.519551	1.02987	1.00052	1	0.999904	-5.56596	1.0004	0.999596	15.4763	1	0.999611	-23.3002	1	1.00013	0.972475	1.29277	1.00001	3.29421	1	1.02764	1	0.566025	1.02823	1.00468	1	1.00001	-4.68458	1	1.00013
	Benzene					-61.1549	1	0.989899	1	1	33.5336	1	3.79817	1	2.34849	1	1.00501	1	1	1	0.99968	1	-1.26246	1	1	-3.04385	-64.1355	1	0.989699	1	1	34.6999	1	3.98485	1	2.47067	1	1.00462	1	1	1	0.839971	1	-1.73817	1	1	-3.28919	1	4.33489
	Chloroform					-23.8918	1.00377	0.9997	1	0.996236	17.696	0.99998	-2.46526	1.00037	0.102887	1.10764	0.99996	1	1.10726	1	1.0002	0.89293	1.63957	1	0.999628	3.24664	-23.1192	1.00219	0.9997	1	0.997809	17.0854	0.99999	-2.42165	1.00038	0.139958	1.09902	0.99996	1	1.09883	1	1.00951	0.901419	1.62036	1	0.999675	3.1971	0.99998	-2.98051
	Acetonitrile					1.001	0.998973	18.6671	1	0.99897	-33.6726	1.00001	0.99945	0.951226	1.23677	0.999874	3.40508	1	1.04866	1	0.615077	1.04872	1.00003	1	0.999877	-7.86564	1.0003	0.999633	16.8932	1	0.999629	-29.8373	1	0.99959	0.960209	1.21424	0.99995	3.06312	1	1.0397	1	0.652696	1.03951	0.983464	1	0.999953	-6.25689	1.00001	0.99961
	Benzene					-99.8216	1	0.989599	1	1	37.9978	0.99995	-32.598	1	-0.740084	1	0.997789	1	1	1	0.999903	1	1.54098	1	1	2.79161	-104.767	1	0.989299	1	1	39.1149	0.99996	-35.4202	1	-0.775289	1	0.997369	1	1	1	1.01094	1	1.57851	1	1	2.88629	0.99994	-43.0468
	Chloroform					-34.7489	1.00225	0.9999	1	0.997696	20.0979	0.99999	-8.00387	1.00004	-1.22142	1.08878	0.99998	1	1.08865	1	1	0.911342	1.54811	1	0.999957	2.68951	-33.312	1.00132	0.9999	1	0.99863	19.3211	0.99999	-7.70825	1.00003	-1.14466	1.0826	0.99998	1	1.08232	1	1.00243	0.917462	1.52371	1	0.999972	2.60909	0.99999	-9.06
	Acetonitrile					1.0007	0.999068	16.8084	1	0.999053	-29.9072	1	0.999999	0.913509	1.02162	0.999928	1.88729	1	1.08649	1	0.97576	1.08649	0.999948	1	0.999929	-2.10656	1.0002	0.999655	15.284	1	0.999642	-26.6419	1	1.00001	0.926235	1.0183	0.999971	1.74876	1	1.07376	1	0.979463	1.07462	1.00157	1	0.999972	-1.57551	1	1.00001
	Benzene
	Chloroform
	Acetonitrile
				Mean		-31.6682	1.00122	6.96264	1	0.998006	5.834	0.999991	-4.13544	0.980364	0.58772	1.03324	1.80378	1	69186.9	1	0.863004	0.986716	1.01562	1	0.99977	-0.417411	-29.8771	1.00077	6.40266	1	0.998937	6.98796	0.999993	-4.29147	0.982898	0.621459	1.03025	1.69184	1	65965.2	1	0.849764	0.98734	0.92818	1	0.999803	-0.103109	0.99998	-5.26943
				StDev		32.584	0.00271952	8.29302	0	0.00221338	28.5162	1.67469e-05	10.0707	0.0305174	1.20391	0.0466514	1.22046	2.2473e-08	229464	2.22134e-08	0.234873	0.0672046	0.973674	6.576e-09	0.000309602	4.51655	34.6175	0.00147169	7.51294	0	0.00129787	27.3432	1.23031e-05	10.8729	0.0264281	1.20693	0.0425474	1.05311	2.02352e-08	218778	1.99358e-08	0.198252	0.0603991	1.11826	6.92729e-10	0.000330956	3.99882	3.3128e-05	13.1113
						-2.05784	0.00543241	2.38215	0	0.0044356	9.77586	3.34941e-05	-4.87044	0.0622572	4.09689	0.0903009	1.35322	4.4946e-08	6.63315	4.44269e-08	0.544316	0.136219	1.91739	1.3152e-08	0.000619346	-21.6408	-2.31732	0.00294111	2.34682	0	0.0025985	7.82581	2.46063e-05	-5.06722	0.0537759	3.88417	0.0825965	1.24493	4.04705e-08	6.63314	3.98716e-08	0.466604	0.122347	2.40959	1.38546e-09	0.000662042	-77.5648	6.62573e-05	-4.97637
		// MP2fc C-PCM		All
		-	-	-	Static	-	-	-	-	-	-	-	-	-	-	-	-	-	-	-	-	-	-	-	-	800	nm	-	-	-	-	-	-	-	-	-	-	-	-	-	-	-	-	-	-	-	-	-	-
		Functional	BasisSet	Geometry	Time	a_xx	a_xy	a_yy	a_xz	a_yz	a_zz	g_||	g_xxxx	g_xxyx	g_xxyy	g_yxyy	g_yyyy	g_xxzx	g_xxzy	g_yxzy	g_xxzz	g_yxzz	g_yyzz	g_zxzz	g_zyzz	g_zzzz	a_xx	a_xy	a_yy	a_xz	a_yz	a_zz	g_||dcK	g_xxxx	g_xxyx	g_xxyy	g_yxyy	g_yyyy	g_xxzx	g_xxzy	g_yxzy	g_xxzz	g_yxzz	g_yyzz	g_zxzz	g_zyzz	g_zzzz	g_||efish	g_xxxx
	Benzene	CAM-B3LYP	(Sadlej-pVTZ)	SOL.14.1.1.566_MP2fc_6311Gdp	3717.1	52.0763	0	96.5665	0	0	96.5769	15.396	13.3194	0	6.35899	-3.09604e-08	14.3077	0	0	0	6.36004	0	4.71338	4.33213e-08	0	14.4877	52.907	0	99.2829	0	0	99.2934	17.2756	14.8592	0	7.21098	1.55636e-08	15.9662	0	0	0	7.20533	0	5.28379	0	0	15.9155	21.6058	18.1334
	Chloroform	CAM-B3LYP	(Sadlej-pVTZ)	SOL.1.1.1.167_MP2fc_6311Gdp	1500.3	56.9182	0.0119489	77.6714	0	0	77.6694	11.0974	7.13921	0.000469721	2.9279	0.208321	13.7448	0	0	0	2.92485	-0.205027	4.57821	0	0	13.737	52.8715	0.00665096	73.0019	0	0	72.9995	10.709	6.87317	0.00068485	2.79939	0.179005	13.2428	0	0	0	2.79655	-0.175934	4.37866	0	0	13.2342	11.7824	7.44848
	Acetonitrile	CAM-B3LYP	(Sadlej-pVTZ)	SOL.2.1.1.542_MP2fc_6311Gdp	963.6	30.1574	-0.00223173	51.3727	0	0	30.1564	5.27184	3.82688	-0.138697	1.86011	0.000685283	8.69289	0	0	0	1.2889	0.123792	1.85776	0	0	3.82594	27.1962	-0.000802001	46.4715	0	0	27.1959	4.74616	3.46813	-0.12319	1.66863	-0.0012938	7.68818	0	0	0	1.13508	0.126388	1.68076	0	0	3.47038	4.92611	3.59418
	Benzene	CAM-B3LYP	aug-cc-pVTZ	SOL.14.1.1.566_MP2fc_6311Gdp	59433.2	52.9948	0	96.5062	0	0	96.516	13.7096	11.8984	0	5.73835	0	12.6369	0	0	0	5.73404	0	4.2146	0	0	12.6393	53.8075	0	99.2083	0	0	99.2181	15.4068	13.3156	0	6.53962	0	14.0179	0	0	0	6.5349	0	4.69135	0	0	14.0208	19.3212	16.356
	Chloroform	CAM-B3LYP	aug-cc-pVTZ	SOL.1.1.1.167_MP2fc_6311Gdp	7334	56.3867	0.0120265	77.2828	0	0	77.2801	9.94282	6.53276	0.0015686	2.4715	0.242717	12.4859	0	0	0	2.47059	-0.242566	4.1616	0	0	12.4851	52.3511	0.0066409	72.6195	0	0	72.6165	9.57724	6.28476	0.00151981	2.35906	0.227748	12.0177	0	0	0	2.35825	-0.22762	3.98038	0	0	12.0155	10.5666	6.82568
	Acetonitrile	CAM-B3LYP	aug-cc-pVTZ	SOL.2.1.1.542_MP2fc_6311Gdp	5368.6	30.3503	-0.0023036	50.9735	0	0	30.3494	4.29323	2.99028	-0.0702882	1.4673	-0.000556516	7.62286	0	0	0	0.996785	0.0701982	1.46745	0	0	2.98983	27.2456	-0.000830819	46.0488	0	0	27.2454	3.83062	2.66465	-0.0672579	1.3084	-0.000235635	6.72376	0	0	0	0.874507	0.0685699	1.3109	0	0	2.66415	3.95053	2.72344
	Benzene	CAM-B3LYP	6-311+G(d,p)	SOL.14.1.1.566_MP2fc_6311Gdp	1880.3	48.2981	0	91.6349	0	0	91.6443	11.4271	12.7033	8.41715e-09	5.13408	0	8.95994	0	0	0	5.1326	0	2.98865	0	0	8.96181	49.0862	0	94.2113	0	0	94.2208	12.7552	13.9967	1.02433e-08	5.75335	-9.24584e-09	9.9061	0	0	0	5.75203	0	3.31928	-1.90688e-08	0	9.90781	15.6955	16.5956
	Chloroform	CAM-B3LYP	6-311+G(d,p)	SOL.1.1.1.167_MP2fc_6311Gdp	1052.2	41.9291	0.00772284	63.2186	0	0	63.2171	8.49383	6.14825	-0.00453682	2.31464	0.26437	10.3555	0	0	0	2.2875	-0.340642	3.36983	0	0	10.0322	39.7709	0.00437955	60.303	0	0	60.3014	8.47222	5.97679	0.00339257	2.27816	0.263446	10.1813	-6.77596e-09	0	-8.92881e-09	2.28848	-0.24882	3.4012	0	0	10.2621	9.37416	6.44343
	Acetonitrile	CAM-B3LYP	6-311+G(d,p)	SOL.2.1.1.542_MP2fc_6311Gdp	608	24.7482	-0.0021457	49.0745	0	0	24.7473	2.83075	1.65596	-0.0977594	0.891224	-0.000390393	6.17323	0	0	0	0.552101	0.0975254	0.891151	0	0	1.65564	22.6844	-0.000763701	44.4209	0	0	22.6841	2.55474	1.52596	-0.0827769	0.826984	-0.000195536	5.3991	0	0	0	0.5128	0.0818435	0.804802	0	0	1.52565	2.64933	1.59247
	Benzene	CAM-B3LYP	6-311G(d,p)	SOL.14.1.1.566_MP2fc_6311Gdp	1278.1	31.6919	0	87.038	0	0	87.0487	2.57569	0.203854	0	0.423216	0	4.11699	0	0	0	0.42309	0	1.37301	0	0	4.11893	31.8963	0	89.2354	0	0	89.2464	2.77281	0.214425	0	0.485049	0	4.41911	0	0	0	0.484927	0	1.50231	0	0	4.42127	3.16794	0.227858
	Chloroform	CAM-B3LYP	6-311G(d,p)	SOL.1.1.1.167_MP2fc_6311Gdp	760.3	28.9971	0.00463572	55.3388	0	0	55.3392	2.94234	0.739436	0.000117246	0.361757	0.208804	4.6969	0	0	0	0.361651	-0.208449	1.56564	0	0	4.69726	27.7815	0.00268714	53.0365	0	0	53.0367	2.83233	0.704817	8.36971e-05	0.344912	0.196729	4.53315	0	0	0	0.344845	-0.196569	1.51415	0	0	4.53349	3.14032	0.732735
	Acetonitrile	CAM-B3LYP	6-311G(d,p)	SOL.2.1.1.542_MP2fc_6311Gdp	481.8	22.1755	-0.00190189	43.8601	0	0	22.1747	0.963523	0.605347	-0.185307	0.228016	-0.000188473	2.29135	0	0	0	0.201856	0.185278	0.227934	0	0	0.605312	20.3756	-0.000681164	39.8501	0	0	20.3754	0.835717	0.5322	-0.162287	0.197949	-8.13068e-05	1.94756	0	0	0	0.175251	0.164019	0.199761	0	0	0.532143	0.835843	0.528267
	Benzene	CAM-B3LYP	(aNLO-V)	SOL.14.1.1.566_MP2_6311Gdp	1386.5	48.6026	0	90.2985	0	0	90.3074	10.3213	9.55441	0	4.43467	1.47093e-08	8.80493	0	0	0	4.45608	0	2.95037	1.26528e-08	0	9.56779	49.2631	0	92.5723	0	0	92.5813	11.4768	10.7832	-1.33525e-08	5.03254	1.10588e-08	9.81967	0	0	0	5.0371	0	3.29322	2.03992e-08	0	9.85145	14.6692	13.6654
	Chloroform	CAM-B3LYP	(aNLO-V)	SOL.1.1.1.167_MP2_6311Gdp	560.5	54.2892	0.0128598	72.5525	0	0	72.5476	6.34942	2.50049	0.00455137	1.29555	0.220047	9.02075	0	0	0	1.29991	-0.203628	3.0047	0	0	9.02933	50.3084	0.00731944	68.2765	0	0	68.2716	6.14255	2.42915	-0.00334947	1.24529	0.177641	8.73063	0	0	0	1.23864	-0.191983	2.88946	0	0	8.69148	6.78597	2.68337
	Acetonitrile	CAM-B3LYP	(aNLO-V)	SOL.2.1.1.542_MP2_6311Gdp	382.6	25.55	-0.00186779	47.2012	0	0	25.5488	2.3729	1.10259	-0.0494453	0.850948	-0.00346923	5.54294	0	0	0	0.364917	0.0481125	0.846163	0	0	1.0952	23.2665	-0.000541012	42.8504	0	0	23.2661	2.20543	1.02781	-0.0356689	0.807397	-0.000501683	5.06329	0	0	0	0.341107	0.0391426	0.792617	0	0	1.02658	2.33099	1.07655
		// MP2fc C-PCM		All		Non-G-Standard-orientation
		-	-	-
		Functional	BasisSet	Geometry	Time	a_xx	a_xy	a_yy	a_xz	a_yz	a_zz	g_||	g_xxxx	g_xxyx	g_xxyy	g_yxyy	g_yyyy	g_xxzx	g_xxzy	g_yxzy	g_xxzz	g_yxzz	g_yyzz	g_zxzz	g_zyzz	g_zzzz	a_xx	a_xy	a_yy	a_xz	a_yz	a_zz	g_||dcK	g_xxxx	g_xxyx	g_xxyy	g_yxyy	g_yyyy	g_xxzx	g_xxzy	g_yxzy	g_xxzz	g_yxzz	g_yyzz	g_zxzz	g_zyzz	g_zzzz	g_||efish	g_xxxx
	Benzene	CAM-B3LYP	SadlejpVTZ	SOL.14.1.1.549_MP2fc_6311Gdp	2339.2	96.5667	0	96.5771	0	0	52.0764	15.396	14.3077	-2.11182e-08	4.71341	3.80429e-08	14.4878	0	0	0	6.35811	0	6.35979	2.0545e-08	0	13.3194	99.2831	0	99.2936	0	0	52.907	17.2756	15.9662	-7.68689e-09	5.28378	1.08632e-08	15.9156	0	0	0	7.36038	0	7.35517	0	0	14.8592	21.6058	19.5191
	Chloroform	CAM-B3LYP	Sadlej-pVTZ	SOL.1.1.1.167_MP2fc_6311Gdp	1060.6	77.669	0	77.6718	0	-0.0120019	56.9179	11.0975	13.7372	0	4.58045	0	13.7449	-7.47151e-08	0.202831	7.54886e-08	2.92665	0	2.92793	0	-0.000470219	7.13918	72.9993	0	73.0023	0	-0.00668623	52.8712	10.709	13.2344	0	4.38026	0	13.243	-6.38238e-08	0.173135	6.46379e-08	2.82573	0	2.82751	0	-0.000600423	6.87314	11.7825	14.6197
	Acetonitrile	CAM-B3LYP	Sadlej-pVTZ	SOL.2.1.1.542_MP2fc_6311Gdp	705	30.1563	0	30.1576	0	-0.00207094	51.3726	5.27183	3.82593	0	1.28896	0	3.82688	3.26847e-08	0.12377	-3.40463e-08	1.85805	0	1.86011	-7.69587e-09	0.000692131	8.69289	27.1959	0	27.1964	0	-0.000658775	46.4714	4.74616	3.47037	0	1.13476	0	3.46812	3.32273e-08	0.126085	-3.18869e-08	1.66828	0	1.66863	-7.7001e-09	-0.00128703	7.68818	4.92611	3.59658
	Benzene	CAM-B3LYP	aug-cc-pVTZ	SOL.14.1.1.566_MP2fc_6311Gdp	59304.7	96.5062	0	96.516	0	0	52.9948	13.7096	12.6369	0	4.2146	0	12.6393	0	0	0	5.73823	0	5.73348	0	0	11.8984	99.2083	0	99.2181	0	0	53.8075	15.4068	14.0179	0	4.69135	0	14.0208	0	0	0	6.66013	0	6.65449	0	0	13.3156	19.3212	17.1501
	Chloroform	CAM-B3LYP	aug-cc-pVTZ	SOL.1.1.1.167_MP2fc_6311Gdp	7016.1	77.2805	0	77.2831	0	-0.0120245	56.3868	9.94285	12.4852	0	4.16204	0	12.486	-8.85427e-08	0.24114	8.85466e-08	2.47173	0	2.47286	0	-0.00157011	6.53272	72.6169	0	72.6198	0	-0.00663901	52.3512	9.57726	12.0156	0	3.98038	0	12.0177	-8.21958e-08	0.223852	8.22583e-08	2.37184	0	2.37329	0	-0.00147933	6.28472	10.5666	13.3197
	Acetonitrile	CAM-B3LYP	aug-cc-pVTZ	SOL.2.1.1.542_MP2fc_6311Gdp	3969.3	30.3493	0	30.3506	0	-0.00217938	50.9735	4.29321	2.98985	0	0.996796	0	2.99022	1.85364e-08	0.0701982	-1.90296e-08	1.46743	0	1.4673	0	-0.000549162	7.62286	27.2453	0	27.2458	0	-0.000731126	46.0488	3.83061	2.66417	0	0.874522	0	2.6646	1.77471e-08	0.0672222	-1.75779e-08	1.30846	0	1.30839	0	-0.000229139	6.72376	3.95052	2.723
	Benzene	CAM-B3LYP	6-311+G(d,p)	SOL.14.1.1.549_MP2fc_6311Gdp	1127	91.6339	0	91.6447	0	0	48.2966	11.4272	8.95999	-8.25064e-09	2.98864	0	8.96189	0	0	0	5.13421	0	5.13249	0	0	12.7033	94.2102	0	94.2213	0	0	49.0846	12.7552	9.90616	-7.77616e-09	3.31927	0	9.9079	0	0	0	5.93777	0	5.93634	0	0	13.9967	15.6956	12.0037
	Chloroform	CAM-B3LYP	6-311+G(d,p)	SOL.1.1.1.167_MP2fc_6311Gdp	793.8	63.2175	0	63.2189	0	-0.00771854	41.9291	8.49388	10.0323	-9.11493e-09	3.36736	-1.77842e-08	10.3556	-1.24543e-07	0.340317	1.10103e-07	2.2819	0	2.31195	-1.35747e-08	0.00453302	6.1482	60.3018	0	60.3033	0	-0.00437554	39.7709	8.47225	10.2622	0	3.4137	1.70813e-08	10.1813	-8.95668e-08	0.238243	8.75911e-08	2.27167	1.13492e-08	2.25905	-8.80462e-09	-0.00318373	5.97674	9.3742	11.4816
	Acetonitrile	CAM-B3LYP	6-311+G(d,p)	SOL.2.1.1.542_MP2fc_6311Gdp	493.3	24.7472	0	24.7483	0	-0.00209634	49.0745	2.83075	1.65564	0	0.552054	0	1.65596	2.57503e-08	0.0975187	-2.60916e-08	0.891201	0	0.891223	0	-0.000384215	6.17323	22.6841	0	22.6845	0	-0.000723674	44.4208	2.55474	1.52565	0	0.512783	0	1.52596	2.18063e-08	0.0825906	-2.20912e-08	0.826967	0	0.826983	0	-0.000190052	5.3991	2.64933	1.59215
	Benzene	CAM-B3LYP	6-311G(d,p)	SOL.14.1.1.549_MP2fc_6311Gdp	848.6	87.0383	0	87.0488	0	0	31.6918	2.57574	4.1171	0	1.37303	0	4.11905	0	0	0	0.423199	0	0.423088	0	0	0.203857	89.2358	0	89.2465	0	0	31.8962	2.77286	4.41924	0	1.50233	0	4.42141	0	0	0	0.469236	0	0.469129	0	0	0.214429	3.16801	5.01379
	Chloroform	CAM-B3LYP	6-311G(d,p)	SOL.1.1.1.167_MP2fc_6311Gdp	601.6	55.3392	0	55.3389	0	-0.00468793	28.9971	2.94235	4.69731	0	1.56567	0	4.69693	-7.62387e-08	0.208442	7.62775e-08	0.36164	0	0.361742	0	-0.000117737	0.739431	53.0367	0	53.0366	0	-0.00273676	27.7815	2.83235	4.53354	0	1.51417	0	4.53318	-7.15613e-08	0.195644	7.15788e-08	0.340988	0	0.341064	0	-8.05345e-05	0.704811	3.14035	5.07641
	Acetonitrile	CAM-B3LYP	6-311G(d,p)	SOL.2.1.1.542_MP2fc_6311Gdp	427	22.1747	0	22.1756	0	-0.00191661	43.8601	0.963526	0.605316	0	0.201859	0	0.605344	4.8922e-08	0.185281	-4.89212e-08	0.227927	0	0.228016	0	-0.000185341	2.29135	20.3754	0	20.3757	0	-0.000695062	39.8501	0.835719	0.532146	0	0.17528	0	0.532197	4.28428e-08	0.162267	-4.28227e-08	0.197885	0	0.197949	0	-7.86299e-05	1.94756	0.835846	0.528213
	Benzene	CAM-B3LYP	(aNLO-V)	SOL.14.1.1.566_MP2fc_6311Gdp	1772.4	48.6026	0	90.2985	0	0	90.3074	10.3213	9.55441	0	4.43467	1.36267e-08	8.80493	0	0	0	4.45608	0	2.95037	1.18842e-08	0	9.56779	49.2631	0	92.5723	0	0	92.5813	11.4768	10.7832	-1.34811e-08	5.03254	1.31637e-08	9.81967	0	0	0	5.0371	0	3.29322	1.95488e-08	0	9.85145	14.6692	13.6654
	Chloroform	CAM-B3LYP	(aNLO-V)	SOL.1.1.1.167_MP2fc_6311Gdp	795.4	54.2892	0.0128598	72.5525	0	0	72.5476	6.34942	2.50049	0.00455137	1.29555	0.220047	9.02075	0	0	0	1.29991	-0.203628	3.0047	0	0	9.02933	50.3084	0.00731944	68.2765	0	0	68.2716	6.14255	2.42915	-0.00334947	1.24529	0.177641	8.73063	0	0	0	1.23864	-0.191983	2.88946	0	0	8.69148	6.78597	2.68337
	Acetonitrile	CAM-B3LYP	(aNLO-V)	SOL.2.1.1.542_MP2fc_6311Gdp	559.3	25.55	-0.00186779	47.2012	0	0	25.5488	2.3729	1.10259	-0.0494453	0.850948	-0.00346923	5.54294	0	0	0	0.364917	0.0481125	0.846163	0	0	1.0952	23.2665	-0.000541012	42.8504	0	0	23.2661	2.20543	1.02781	-0.0356689	0.807397	-0.000501683	5.06329	0	0	0	0.341107	0.0391426	0.792617	0	0	1.02658	2.33099	1.07655
		// MP2fc C-PCM		All
		-	-	-	IBM1/LASC43
		Functional	BasisSet	Geometry
	Benzene				0.629308	1.85433	1	1.00011	1	1	0.539222	1	1.0742	1	0.74122	-1.22876	1.01259	1	1	1	0.999697	1	1.34931	0.474247	1	0.919359	1.87656	1	1.00011	1	1	0.532835	1	1.0745	1	0.732741	0.697988	0.996831	1	1	1	1.02152	1	1.39203	1	1	0.933631	1	1.07642
	Chloroform				0.706925	1.36457	1.00597	1.00001	1	0.993999	0.732823	1.00001	1.92419	1.00023	1.56441	1.10416	1.00001	1	1.10142	1	1.00062	0.897486	0.639536	1	0.999765	0.519704	1.38069	1.00333	1.00001	1	0.996657	0.724268	1	1.92552	1.00034	1.56472	1.0895	1.00002	1	1.08657	1	1.01043	0.912033	0.645748	1	0.9997	0.519347	1.00001	1.96278
	Acetonitrile				0.731631	0.999964	0.998884	0.587036	1	0.998965	1.70354	0.999998	0.999752	0.930651	0.692948	1.00034	0.440231	1	1.06188	1	1.44158	1.0619	1.00126	1	1.00035	2.27209	0.999989	0.999599	0.585228	1	0.999671	1.70876	1	1.00065	0.938405	0.680055	0.999353	0.451098	1	1.06304	1	1.46975	1.06319	0.992783	1	0.999356	2.21537	1	1.00067
	Benzene				0.997838	1.82105
	Chloroform				0.956654	1.37054	1.00601	1	1	0.993988	0.729642	1	1.91117	1.00078	1.68401	1.12136	1.00001	1	1.12057	1	1.00046	0.878717	0.594209	1	0.999215	0.523241	1.38711	1.00332	1	1	0.99668	0.720927	1	1.91186	1.00076	1.68727	1.11387	1	1	1.11193	1	1.00576	0.88619	0.596247	1	0.99926	0.523051	1	1.95141
	Acetonitrile				0.739355	0.999967	0.998848	0.595419	1	0.99891	1.67956	0.999995	0.999856	0.964856	0.67934	0.999722	0.39227	1	1.0351	1	1.47216	1.0351	0.999898	1	0.999725	2.5496	0.999989	0.999585	0.591672	1	0.999634	1.69015	0.999997	0.99982	0.966371	0.66839	0.999882	0.396296	1	1.03361	1	1.49623	1.03428	0.998085	1	0.999885	2.52379	0.999997	0.999838
	Benzene				0.599372	1.89726	1	1.00011	1	1	0.527001	1.00001	0.705328	-0.980218	0.582118	1	1.00022	1	1	1	1.00031	1	1.71733	1	1	1.41749	1.91928	1	1.00011	1	1	0.520953	1	0.70775	-0.759146	0.576928	1	1.00018	1	1	1	1.03229	1	1.78844	1	1	1.41269	1.00001	0.723306
	Chloroform				0.754419	1.50772	1.00386	1	1	0.996141	0.663256	1.00001	1.63173	2.0091e-06	1.45481	-6.72701e-08	1.00001	1	1.17016	1	0.997552	0.829679	0.686073	1	1.00227	0.612847	1.51623	1.00219	1	1	0.997812	0.659535	1	1.71701	1.0017	1.49845	6.4838e-08	1	13.2183	1.11912	-9.80994	0.992655	-4.56121e-08	0.664192	1	0.998408	0.582409	1	1.78191
	Acetonitrile				0.811349	0.99996	0.998927	0.504301	1	0.998952	1.98302	1	0.999807	0.95112	0.619433	0.999805	0.268249	1	1.04876	1	1.6142	1.04876	1.00008	1	0.999808	3.72861	0.999987	0.999618	0.510672	1	0.999638	1.95824	1	0.999797	0.958612	0.620064	0.999902	0.282632	1	1.0413	1	1.61265	1.04092	1.02756	1	0.999905	3.53889	1	0.999799
	Benzene				0.663954	2.74639	1	1.00012	1	1	0.36407	1.00002	20.1963	1	3.24428	1	1.0005	1	1	1	1.00026	1	0.308146	1	1	0.0494927	2.79768	1	1.00012	1	1	0.357395	1.00002	20.6097	1	3.09727	1	1.00052	1	1	1	0.967643	1	0.312272	1	1	0.0484994	1.00002	22.004
	Chloroform				0.791267	1.90844	1.00232	1	1	0.997656	0.523988	1	6.35256	1.00006	4.32796	1.1044	1.00001	1	1.10422	1	0.99997	0.895775	0.231051	1	0.999941	0.157418	1.90907	1.00134	1	1	0.998632	0.523817	1.00001	6.43222	1.00004	4.39002	1.09836	1.00001	1	1.09782	1	0.988815	0.901716	0.225251	1	0.99996	0.155468	1.00001	6.92803
	Acetonitrile				0.88626	0.999964	0.999049	0.505598	1	0.999042	1.97793	1	0.999949	0.907346	0.885284	0.999906	0.264187	1	1.09264	1	1.12916	1.09264	1.00036	1	0.999907	3.7854	0.99999	0.999659	0.511309	1	0.999652	1.95579	1	0.999899	0.918856	0.885481	0.999959	0.273263	1	1.08113	1	1.12915	1.08201	0.990929	1	0.999961	3.65984	1	0.999898
	Benzene
	Chloroform
	Acetonitrile
				Mean	0.772361	1.53918	1.00126	0.835701	1	0.997968	1.03855	1	3.4359	0.706803	1.4978	0.736449	0.761661	1	1.0668	1	1.15054	0.976369	0.866114	0.952204	1.00009	1.5032	1.52605	1.00079	0.836294	1	0.998943	1.03206	1	3.48898	0.82054	1.49104	0.908984	0.763713	2.11076	1.05768	0.0172781	1.15699	0.90185	0.875776	1	0.999676	1.46482	1	3.67528
				StDev	0.124004	0.532885	0.00281533	0.229661	0	0.0022676	0.647149	6.57466e-06	5.77975	0.631876	1.22377	0.723864	0.336877	2.91796e-08	0.0561977	2.80988e-08	0.237185	0.0865855	0.436175	0.15852	0.000772431	1.37259	0.564689	0.00149976	0.228524	0	0.0013064	0.644698	5.65568e-06	5.90083	0.524743	1.22059	0.321052	0.330814	3.68396	0.0453554	3.25932	0.243041	0.30626	0.456175	3.10398e-09	0.000495548	1.31793	6.96703e-06	6.32541
				'=> LA50 is marginally faster!		0.692427	0.00562356	0.549624	0	0.00454443	1.24625	1.31493e-05	3.36433	1.78798	1.63409	1.96582	0.884584	5.83592e-08	0.105358	5.61976e-08	0.412301	0.177362	1.0072	0.332955	0.00154472	1.82621	0.740065	0.00299716	0.546516	0	0.00261556	1.24934	1.13113e-05	3.38256	1.27902	1.63724	0.706397	0.86633	3.49066	0.0857636	377.278	0.420127	0.679182	1.04176	6.20797e-09	0.000991418	1.79944	1.3934e-05	3.44214
		// MP2fc C-PCM		All
		-	-	-
		Functional	BasisSet	Geometry
	Benzene					-62.4952	1	0.989399	1	1	35.2481	1	-0.0249659	1	2.43266	1	0.818766	1	1	1	1.00193	1	-0.93396	1	1	2.12119	-65.7018	1	0.989299	1	1	36.5513	1	-0.148235	1	2.66967	1	1.05052	1	1	1	0.843282	1	-1.4774	1	1	2.02125	1	-0.438646
	Chloroform					-23.5334	1.00597	0.9996	1	0.993999	18.9793	0.9999	-8.64689	1.00023	-1.11891	1.10416	0.9999	1	1.10142	1	0.998199	0.897486	2.35285	1	0.999765	6.01337	-22.9591	1.00333	0.9996	1	0.996657	18.3533	1	-8.30494	1.00034	-1.02724	1.0895	0.9998	1	1.08657	1	0.970668	0.912033	2.2764	1	0.9997	5.83233	0.9999	-9.62336
	Acetonitrile					1.0011	0.998884	17.8346	1	0.998965	-27.6794	1.00001	1.00095	0.930651	1.48346	1.00034	4.50409	1	1.06188	1	0.305188	1.0619	0.997649	1	1.00035	-6.96256	1.0003	0.999599	16.2777	1	0.999671	-25.1064	1	0.997759	0.938405	1.44847	0.999353	4.06186	1	1.06304	1	0.341566	1.06319	1.01209	1	0.999356	-5.7809	1	0.997599
	Benzene					-60.3739
	Chloroform					-23.7648	1.00601	0.9997	1	0.993988	19.069	0.99997	-7.66428	1.00078	-1.26872	1.12136	0.9999	1	1.12057	1	0.99886	0.878717	2.3461	1	0.999215	5.53346	-23.1884	1.00332	0.9997	1	0.99668	18.4376	0.99998	-7.34371	1.00076	-1.17847	1.11387	1	1	1.11193	1	0.986371	0.88619	2.28266	1	0.99926	5.36414	1	-8.58326
	Acetonitrile					1.001	0.998848	17.4511	1	0.99891	-26.6317	1.00002	1.00043	0.964856	1.39507	0.999722	4.22494	1	1.0351	1	0.418244	1.0351	1.00015	1	0.999725	-7.22269	1.0003	0.999585	15.9641	1	0.999634	-24.292	1.00001	1.00048	0.966371	1.36194	0.999882	3.83389	1	1.03361	1	0.458378	1.03428	1.00251	1	0.999885	-6.15261	1.00001	1.00044
	Benzene					-61.7775	1	0.990199	1	1	34.096	0.9999	4.19179	1	2.69717	1	0.99805	1	1	1	0.99839	1	-1.91276	1	1	-3.52251	-64.8648	1	0.989999	1	1	35.325	1	4.49281	1	2.91918	1	0.9982	1	1	1	0.811261	1	-2.64876	1	1	-3.93262	0.9999	4.95662
	Chloroform					-25.6927	1.00386	0.9997	1	0.996141	18.7037	0.99995	-4.11089	0.997732	-0.292113	1.13218	0.9999	1	1.17016	1	1.00559	0.829679	1.89183	1	1.00227	4.13215	-24.8302	1.00219	0.9997	1	0.997812	18.0355	0.99997	-4.82175	1.0017	-0.418543	1.13172	1	1	1.11912	1	1.01675	0.87559	1.95038	1	0.998408	4.3906	0.99996	-6.00786
	Acetonitrile					1.001	0.998927	19.297	1	0.998952	-35.2843	1	1.00032	0.95112	1.27463	0.999805	3.86451	1	1.04876	1	0.556763	1.04876	0.999928	1	0.999808	-9.68095	1.0003	0.999618	17.4183	1	0.999638	-31.1511	1	1.00031	0.958612	1.25451	0.999902	3.48391	1	1.0413	1	0.589596	1.04092	0.977513	1	0.999905	-7.79057	1	1.00032
	Benzene					-102.675	1	0.989199	1	1	38.7553	0.99995	-40.4732	1	-1.01564	1	0.997939	1	1	1	0.999891	1	1.62132	1	1	3.05442	-107.879	1	0.988899	1	1	39.9234	0.99995	-44.4324	1	-1.08404	1	0.997699	1	1	1	1.01544	1	1.67791	1	1	3.20544	0.99993	-54.0478
	Chloroform					-37.3072	1.00232	0.9999	1	0.997656	21.0725	0.99999	-13.5502	1.00006	-2.2072	1.1044	0.99997	1	1.10422	1	1.00001	0.895775	1.74103	1	0.999941	3.29043	-35.7345	1.00134	0.9999	1	0.998632	20.2421	0.99998	-13.228	1.00004	-2.15116	1.09836	0.99997	1	1.09782	1	1.00384	0.901716	1.71866	1	0.99996	3.21196	0.99997	-16.2184
	Acetonitrile					1.0008	0.999049	17.3241	1	0.999042	-31.2888	0.999997	1.00003	0.907346	1.02466	0.999906	2.06571	1	1.09264	1	0.972245	1.09264	0.999918	1	0.999907	-3.03419	1.0002	0.999659	15.7159	1	0.999652	-27.7816	0.999998	1.00005	0.918856	1.02137	0.999959	1.90107	1	1.08113	1	0.975904	1.08201	1.0018	1	0.999961	-2.29781	0.999997	1.00005
	Benzene
	Chloroform
	Acetonitrile
				Mean		-32.8013	1.00126	7.1704	1	0.997968	5.91269	0.999972	-6.02518	0.977526	0.400461	1.04199	1.95215	1	1.0668	1	0.841392	0.976369	1.00946	1	1.00009	-0.570717	-31.0142	1.00079	6.57665	1	0.998943	7.13975	0.99999	-6.34433	0.980462	0.43779	1.03932	1.8479	1	1.05768	1	0.819368	0.981449	0.888524	1	0.999676	-0.175346	0.99997	-7.81494
				StDev		33.2656	0.00281533	8.58186	0	0.0022676	29.5626	4.19558e-05	12.6267	0.0338645	1.64621	0.0587845	1.48595	2.91796e-08	0.0561977	2.80988e-08	0.272352	0.0865855	1.3265	5.82495e-09	0.000772431	5.66487	35.4169	0.00149976	7.75476	0	0.0013064	28.2692	1.77867e-05	13.6997	0.0300445	1.68915	0.0556732	1.28382	1.80296e-07	0.0453554	1.2845e-07	0.244695	0.0745735	1.56424	3.10398e-09	0.000495548	5.09036	4.17473e-05	16.5636
						-2.02831	0.00562356	2.39369	0	0.00454443	9.99971	8.39139e-05	-4.19132	0.0692861	8.22159	0.112831	1.52237	5.83592e-08	0.105358	5.61976e-08	0.647383	0.177362	2.62814	1.16499e-08	0.00154472	-19.8518	-2.28392	0.00299716	2.35827	0	0.00261556	7.91881	3.55738e-05	-4.31873	0.0612864	7.71671	0.107134	1.38949	3.60591e-07	0.0857636	2.56899e-07	0.597278	0.151966	3.52099	6.20797e-09	0.000991418	-58.0607	8.34971e-05	-4.23896
		// MP2fc C-PCM		All
		-	-	-	Static	-	-	-	-	-	-	-	-	-	-	-	-	-	-	-	-	-	-	-	-	800	nm	-	-	-	-	-	-	-	-	-	-	-	-	-	-	-	-	-	-	-	-	-	-
		Functional	BasisSet	Geometry	Time	a_xx	a_xy	a_yy	a_xz	a_yz	a_zz	g_||	g_xxxx	g_xxyx	g_xxyy	g_yxyy	g_yyyy	g_xxzx	g_xxzy	g_yxzy	g_xxzz	g_yxzz	g_yyzz	g_zxzz	g_zyzz	g_zzzz	a_xx	a_xy	a_yy	a_xz	a_yz	a_zz	g_||dcK	g_xxxx	g_xxyx	g_xxyy	g_yxyy	g_yyyy	g_xxzx	g_xxzy	g_yxzy	g_xxzz	g_yxzz	g_yyzz	g_zxzz	g_zyzz	g_zzzz	g_||efish	g_xxxx
	Benzene	M062X	(Sadlej-pVTZ)	SOL.14.1.1.566_MP2fc_6311Gdp	4921.5	52.02	0	95.8756	0	0	95.6948	15.2036	11.8864	-1.25259e-08	6.19889	-3.16175e-08	14.7913	0	0	0	6.18526	0	4.96022	-8.04761e-09	0	14.6529	52.8412	0	98.5382	0	0	98.3494	16.6681	13.751	0	6.89236	-4.35784e-08	15.5601	0	0	0	6.90085	0	5.23769	-8.78323e-08	0	15.6628	20.7732	16.7258
	Chloroform	M062X	(Sadlej-pVTZ)	SOL.1.1.1.167_MP2fc_6311Gdp	1929.6	56.991	0.0170612	77.9137	0	0	77.8629	10.5563	6.72328	-0.00316232	2.78951	0.196064	13.1105	0	0	0	2.77004	-0.224056	4.34033	0	0	13.1345	52.8875	0.00986669	73.1853	0	0	73.1402	10.388	6.72187	-0.0223054	2.70218	0.141591	12.8562	0	0	0	2.69975	-0.171812	4.23245	0	0	12.8288	11.3434	7.22293
	Acetonitrile	M062X	(Sadlej-pVTZ)	SOL.2.1.1.542_MP2fc_6311Gdp	1385.1	29.6798	-0.0201917	50.614	0	0	29.6383	4.74846	3.47193	-0.103283	1.64813	-0.00882612	7.92196	0	0	0	1.14838	0.0849759	1.64713	0	0	3.45521	26.7591	-0.0153448	45.7726	0	0	26.7258	4.27085	3.1565	-0.113232	1.47018	-0.00197252	6.96315	0	0	0	1.02051	0.113486	1.48966	0	0	3.14014	4.41355	3.25893
	Benzene	M062X	aug-cc-pVTZ	SOL.14.1.1.566_MP2fc_6311Gdp	48948.6	52.9951	0	96.0541	0	0	95.9109	13.1311	10.7771	0	5.52584	-2.44913e-08	12.3094	0	0	0	5.52089	0	4.10037	-1.16483e-08	0	12.2771	53.8087	0	98.707	0	0	98.557	14.5778	13.1449	0	6.23896	-2.72427e-08	12.8666	0	0	0	6.26186	0	4.32015	-2.17715e-08	0	12.9488	18.237	16.0539
	Chloroform	M062X	aug-cc-pVTZ	SOL.1.1.1.167_MP2fc_6311Gdp	7636.8	56.6492	0.01405	77.7062	0	0	77.6543	9.32101	5.90227	-0.00601328	2.31642	0.244311	11.8111	0	0	0	2.2962	-0.254852	3.9072	0	0	11.8443	52.5441	0.00715662	72.9719	0	0	72.926	9.41815	6.20689	-0.0252288	2.33207	0.193284	11.8053	0	0	0	2.32645	-0.215161	3.88251	0	0	11.7767	10.3301	6.70396
	Acetonitrile	M062X	aug-cc-pVTZ	SOL.2.1.1.542_MP2fc_6311Gdp	6452.4	29.9896	-0.0215567	50.5599	0	0	29.9503	3.84156	2.7197	-0.0475988	1.27174	-0.00040272	6.86338	0	0	0	0.9045	0.0415331	1.2721	0	0	2.72748	26.9186	-0.0164732	45.6591	0	0	26.8872	3.41233	2.42085	-0.0513987	1.13454	-0.000184565	5.98847	0	0	0	0.792041	0.0496455	1.13414	0	0	2.42779	3.49484	2.45567
	Benzene	M062X	6-311+G(d,p)	SOL.14.1.1.566_MP2fc_6311Gdp	2647.3	47.2471	0	90.778	0	0	90.6212	10.3953	11.0816	0	4.59795	-1.28732e-08	8.48104	0	0	0	4.56593	0	2.81732	-1.44501e-08	0	8.4487	48.0073	0	93.2853	0	0	93.1217	10.6829	11.3022	-6.41891e-09	4.85477	-8.33311e-09	8.41239	0	0	0	4.8412	0	2.81529	-2.09155e-08	0	8.45781	13.1801	13.404
	Chloroform	M062X	6-311+G(d,p)	SOL.1.1.1.167_MP2fc_6311Gdp	1413.1	42.0077	0.00654598	63.4849	0	0	63.4456	7.77879	6.65253	0.0569569	2.26219	0.00428713	8.80997	-2.04293e-08	0	9.76873e-09	1.92771	-0.351471	3.09063	0	0	8.8057	39.8238	0.00276589	60.5272	0	0	60.4914	8.34055	6.56008	0.116738	2.33392	0.289409	9.70648	-2.97387e-08	0	1.2336e-08	2.35128	-0.161989	3.21559	0	0	9.59194	9.18862	7.07456
	Acetonitrile	M062X	6-311+G(d,p)	SOL.2.1.1.542_MP2fc_6311Gdp	880.9	24.2333	-0.020144	48.5014	0	0	24.2001	2.60291	1.49162	-0.0813695	0.796118	0.000543316	5.84196	0	0	0	0.49748	0.0795323	0.797605	0	0	1.49771	22.2257	-0.0156266	43.8965	0	0	22.1986	2.18657	1.29784	-0.0568949	0.668171	-2.20349e-05	4.8017	0	0	0	0.436832	0.0552549	0.646391	0	0	1.30217	2.26085	1.35387
	Benzene	M062X	6-311G(d,p)	SOL.14.1.1.566_MP2fc_6311Gdp	1846	31.9484	0	86.6518	0	0	86.4928	2.55689	0.262189	0	0.438971	0	4.0421	0	0	0	0.443817	0	1.3391	0	0	4.03499	32.1588	0	88.811	0	0	88.6452	2.40295	0.236975	0	0.500501	0	3.68804	0	0	0	0.502299	0	1.25483	0	0	3.73544	2.74228	0.251148
	Chloroform	M062X	6-311G(d,p)	SOL.1.1.1.167_MP2fc_6311Gdp	1034.2	29.1959	0.0138246	56.0897	0	0	56.0631	2.78509	0.662334	-0.000989423	0.356696	0.198373	4.41286	0	0	0	0.358493	-0.204049	1.48216	0	0	4.4538	27.9649	0.0109347	53.739	0	0	53.7144	2.7383	0.62984	-0.000597579	0.350612	0.19712	4.36274	0	0	0	0.350923	-0.200614	1.46493	0	0	4.38916	3.02366	0.657091
	Acetonitrile	M062X	6-311G(d,p)	SOL.2.1.1.542_MP2fc_6311Gdp	686.8	21.9929	-0.0187686	44.1862	0	0	21.9594	0.953581	0.573406	-0.158639	0.226161	0.000742467	2.3282	0	0	0	0.191024	0.157027	0.227203	0	0	0.57701	20.2145	-0.0146894	40.1117	0	0	20.1867	0.775693	0.450619	-0.124427	0.166017	-0.00011879	1.99919	0	0	0	0.148251	0.124874	0.165556	0	0	0.45146	0.772969	0.446811
	Benzene	M062X	(aNLO-V)	SOL.14.1.1.566_MP2_6311Gdp	2126.7	67.8797	0	105.992	0	0	106.007	59.7259	66.838	-3.50803e-08	29.2357	-1.42736e-08	43.0119	0	0	0	29.2735	0	14.3595	-1.96394e-08	0	43.013	70.0193	0	109.403	0	0	109.42	72.7299	81.0353	-4.57827e-08	36.8855	2.22427e-08	50.8772	0	0	0	36.919	0	16.7751	3.16828e-08	0	50.9144	121.862	133.685
	Chloroform	M062X	(aNLO-V)	SOL.1.1.1.167_MP2_6311Gdp	797.8	54.9745	-0.037902	73.1512	0	0	73.1408	48.6111	24.784	26.8195	41.6282	50.0824	70.6798	1.68392e-07	9.11923e-07	1.16255e-06	9.84711	10.0633	15.2867	0	0	13.3697	50.8756	-0.0406546	68.7844	0	0	68.7804	7.04177	3.51507	0.707896	2.02118	0.64482	9.05214	-1.30965e-08	-1.78237e-08	-8.55674e-09	1.75719	0.161662	3.03855	0	0	8.83841	7.75269	3.85129
	Acetonitrile	M062X	(aNLO-V)	SOL.2.1.1.542_MP2_6311Gdp	538.6	25.6336	-0.0105296	47.0436	0	0	25.619	2.06573	0.994015	-0.0801976	0.905763	0.00752233	4.34508	0	0	0	0.32291	0.0721621	0.835553	0	0	0.86401	23.313	-0.00781686	42.6793	0	0	23.3019	2.23601	0.939005	-0.0543752	0.767033	0.00310514	5.6038	0	0	0	0.322956	0.0463011	0.724782	0	0	0.983596	2.34759	0.974762
		// MP2fc C-PCM		All		Non-G-Standard-orientation
		-	-	-
		Functional	BasisSet	Geometry	Time	a_xx	a_xy	a_yy	a_xz	a_yz	a_zz	g_||	g_xxxx	g_xxyx	g_xxyy	g_yxyy	g_yyyy	g_xxzx	g_xxzy	g_yxzy	g_xxzz	g_yxzz	g_yyzz	g_zxzz	g_zyzz	g_zzzz	a_xx	a_xy	a_yy	a_xz	a_yz	a_zz	g_||dcK	g_xxxx	g_xxyx	g_xxyy	g_yxyy	g_yyyy	g_xxzx	g_xxzy	g_yxzy	g_xxzz	g_yxzz	g_yyzz	g_zxzz	g_zyzz	g_zzzz	g_||efish	g_xxxx
	Benzene	M062X	(Sadlej-pVTZ)	SOL.14.1.1.566_MP2fc_6311Gdp	4938	95.8758	0	95.6949	0	0	52.02	15.2036	14.7913	-1.60082e-08	4.96019	-4.15e-08	14.653	0	0	0	6.19308	0	6.18611	-2.84969e-08	0	11.8864	98.5384	0	98.3495	0	0	52.8413	16.6681	15.5601	0	5.23769	2.17613e-08	15.6629	0	0	0	7.06378	0	7.08979	-3.12107e-08	0	13.7509	20.7733	19.004
	Chloroform	M062X	Sadlej-pVTZ	SOL.1.1.1.167_MP2fc_6311Gdp	1241.9	77.8649	0	77.9127	0	-0.0183509	56.99	10.5561	13.1341	1.36435e-08	4.3418	-7.3624e-09	13.1101	-8.21154e-08	0.225413	7.99126e-08	2.77439	0	2.79702	0	0.00315854	6.72321	73.1422	0	73.1848	0	-0.0108343	52.8868	10.388	12.8289	0	4.23339	0	12.8563	-6.21776e-08	0.168443	5.89608e-08	2.73425	0	2.73872	0	0.0223214	6.72182	11.3435	14.0746
	Acetonitrile	M062X	Sadlej-pVTZ	SOL.2.1.1.542_MP2fc_6311Gdp	895.1	29.6384	0	29.6799	0	-0.0201344	50.6139	4.74845	3.45519	0	1.15145	0	3.47191	2.24061e-08	0.0846238	-2.24631e-08	1.64388	0	1.64813	6.39053e-09	-0.00881868	7.92196	26.726	0	26.7593	0	-0.0153334	45.7725	4.27084	3.14013	0	1.02479	0	3.15648	2.95773e-08	0.111313	-2.94145e-08	1.47081	0	1.47018	0	-0.00196586	6.96315	4.41354	3.24164
	Benzene	M062X	aug-cc-pVTZ	SOL.14.1.1.566_MP2fc_6311Gdp	48769.6	96.0544	0	95.9111	0	0	52.9951	13.1311	12.3095	0	4.10037	8.54619e-09	12.2772	0	0	0	5.51943	0	5.52173	0	0	10.777	98.7073	0	98.5572	0	0	53.8088	14.5778	12.8666	0	4.32014	6.34078e-09	12.9489	0	0	0	6.4129	0	6.45332	0	0	13.1449	18.237	15.7499
	Chloroform	M062X	aug-cc-pVTZ	SOL.1.1.1.167_MP2fc_6311Gdp	5340.1	77.6576	0	77.7049	0	-0.0154455	56.6484	9.32101	11.8443	1.46678e-08	3.90957	-1.02967e-08	11.8112	-9.31706e-08	0.25457	9.16005e-08	2.29779	0	2.32017	0	0.00601528	5.90222	72.9291	0	72.971	0	-0.00816254	52.5435	9.41816	11.7768	0	3.88652	-8.36905e-09	11.8054	-7.72831e-08	0.209261	7.43478e-08	2.3546	0	2.35973	0	0.0252513	6.20686	10.3301	12.9806
	Acetonitrile	M062X	aug-cc-pVTZ	SOL.2.1.1.542_MP2fc_6311Gdp	3793	29.9499	0	29.9891	0	-0.021585	50.5603	3.84156	2.7275	0	0.904775	0	2.71969	1.09571e-08	0.0414194	-1.17633e-08	1.27192	0	1.27174	0	-0.000395753	6.86337	26.8869	0	26.9183	0	-0.0164975	45.6595	3.41233	2.42781	0	0.792168	0	2.42083	1.27994e-08	0.0481623	-1.42384e-08	1.13517	0	1.13454	0	-0.000178904	5.98847	3.49484	2.46265
	Benzene	M062X	6-311+G(d,p)	SOL.14.1.1.566_MP2fc_6311Gdp	2662.9	90.7744	0	90.622	0	0	47.2432	10.3953	8.48105	0	2.8173	-1.16898e-08	8.44874	0	0	0	4.59503	0	4.56792	0	0	11.0816	93.2814	0	93.1227	0	0	48.0031	10.6829	8.4124	0	2.81526	0	8.45785	0	0	0	4.9692	0	4.97018	-6.66132e-09	0	11.3022	13.1801	10.2363
	Chloroform	M062X	6-311+G(d,p)	SOL.1.1.1.167_MP2fc_6311Gdp	943.5	63.4461	0	63.4852	0	-0.00654215	42.0077	7.77896	8.80604	-5.95394e-08	3.11283	9.48317e-08	8.80913	-1.27622e-07	0.344137	8.92885e-08	1.9424	-4.61851e-08	2.29052	2.49851e-08	-0.0571798	6.65284	60.4918	0	60.5275	0	-0.00276223	39.8239	8.34062	9.59208	-1.02215e-08	3.22732	3.38559e-08	9.70658	-5.62166e-08	0.138208	6.92018e-08	2.3668	9.40433e-09	2.32066	2.86217e-08	-0.117292	6.56003	9.1887	10.6758
	Acetonitrile	M062X	6-311+G(d,p)	SOL.2.1.1.542_MP2fc_6311Gdp	610.8	24.2	0	24.2334	0	-0.0202054	48.5012	2.6029	1.4977	0	0.497735	0	1.49161	2.0991e-08	0.0794246	-2.11916e-08	0.79773	0	0.796117	0	0.000548992	5.84196	22.1984	0	22.2258	0	-0.0156784	43.8963	2.18657	1.30217	0	0.436762	0	1.29784	1.47427e-08	0.0554735	-1.40423e-08	0.669847	0	0.66817	0	-1.72757e-05	4.8017	2.26084	1.35833
	Benzene	M062X	6-311G(d,p)	SOL.14.1.1.566_MP2fc_6311Gdp	1822.6	86.6517	0	86.4932	0	0	31.949	2.55693	4.04219	0	1.33912	0	4.03509	0	0	0	0.437836	0	0.443709	0	0	0.262189	88.8109	0	88.6455	0	0	32.1594	2.40299	3.68814	0	1.25486	0	3.73556	0	0	0	0.463564	0	0.466032	0	0	0.236975	2.74234	4.17791
	Chloroform	M062X	6-311G(d,p)	SOL.1.1.1.167_MP2fc_6311Gdp	712.3	56.064	0	56.0891	0	-0.0157571	29.1957	2.7851	4.45383	0	1.48261	0	4.4129	-7.4609e-08	0.203863	7.38773e-08	0.359068	0	0.357416	0	0.00098722	0.662326	53.7152	0	53.7385	0	-0.0126732	27.9647	2.73831	4.38919	0	1.46559	0	4.36278	-7.29593e-08	0.199215	7.25752e-08	0.344197	0	0.343304	0	0.000585388	0.629833	3.02368	4.89076
	Acetonitrile	M062X	6-311G(d,p)	SOL.2.1.1.542_MP2fc_6311Gdp	521.7	21.9593	0	21.993	0	-0.0188804	44.1861	0.953583	0.577012	0	0.191069	0	0.573403	4.14433e-08	0.156812	-4.16114e-08	0.227339	0	0.226161	0	0.000745426	2.32821	20.1866	0	20.2145	0	-0.0147894	40.1116	0.775694	0.451462	0	0.147772	0	0.450618	3.25876e-08	0.123029	-3.26718e-08	0.166966	0	0.166017	0	-0.000116385	1.99919	0.77297	0.447564
	Benzene	M062X	(aNLO-V)	SOL.14.1.1.566_MP2fc_6311Gdp	2298.6	48.5458	0	89.9896	0	0	89.9593	69.2116	11.2161	0	4.55183	-1.84837e-07	8.13818	0	0	0	3.95161	0	-5.31603	-2.91386e-08	0	317.259	49.2044	0	92.2321	0	0	92.2008	12.6397	9.6318	2.27132e-08	4.77948	-7.33403e-08	8.33341	0	0	0	6.00932	0	1.61715	0	0	22.2114	16.1409	12.4019
	Chloroform	M062X	(aNLO-V)	SOL.1.1.1.167_MP2fc_6311Gdp	1062.3	54.9745	-0.037902	73.1512	0	0	73.1408	48.6111	24.784	26.8195	41.6282	50.0824	70.6798	1.65443e-07	9.15368e-07	1.16707e-06	9.84711	10.0633	15.2867	0	0	13.3697	50.8756	-0.0406546	68.7844	0	0	68.7804	7.04177	3.51507	0.707896	2.02118	0.64482	9.05214	-1.35232e-08	-1.81249e-08	-8.77875e-09	1.75719	0.161662	3.03855	0	0	8.83841	7.75269	3.85129
	Acetonitrile	M062X	(aNLO-V)	SOL.2.1.1.542_MP2fc_6311Gdp	725.2	25.6336	-0.0105296	47.0436	0	0	25.619	2.06573	0.994015	-0.0801976	0.905763	0.00752234	4.34508	0	0	0	0.32291	0.0721621	0.835553	0	0	0.86401	23.313	-0.00781686	42.6793	0	0	23.3019	2.23601	0.939005	-0.0543752	0.767033	0.00310514	5.6038	0	0	0	0.322956	0.0463011	0.724782	0	0	0.983596	2.34759	0.974762
		// MP2fc C-PCM		All
		-	-	-	IBM1/LASC43
		Functional	BasisSet	Geometry
	Benzene				1.00335	1.84306	1	0.998115	1	1	0.543603	1	1.24439	1.27801	0.800174	1.31256	0.99065	1	1	1	1.00126	1	1.24714	3.54104	1	0.811198	1.8648	1	0.998085	1	1	0.537281	1	1.13156	1	0.759927	-0.49936	1.00661	1	1	1	1.02361	1	1.35361	0.355344	1	0.877934	1	1.13621
	Chloroform				0.643605	1.36627	1.00853	0.999987	1	0.990825	0.731928	0.999981	1.95353	-4.3144e-06	1.55647	-3.7551e-08	0.999969	1	1.11271	1	1.00157	0.887972	0.644426	1	1.00158	0.511874	1.38298	1.00493	0.999993	1	0.994583	0.723088	1	1.90853	0.988847	1.56666	1.0708	1.00001	1	1.08422	1	1.01278	0.914094	0.647077	1	1.01116	0.523963	1.00001	1.9486
	Acetonitrile				0.646235	0.998605	0.989904	0.586397	1	0.989933	1.70772	0.999998	0.995178	0.948358	0.69864	0.995587	0.438264	1	1.04231	1	1.43148	1.04249	1.00061	1	0.995591	2.29276	0.998763	0.992328	0.584614	1	0.992333	1.71267	0.999998	0.994814	0.943384	0.697051	0.999014	0.453312	1	1.05566	1	1.44125	1.05674	0.986923	1	0.999017	2.21746	0.999998	0.994695
	Benzene				0.996343	1.81251
	Chloroform				0.699259	1.37085	1.00703	0.999983	1	0.992277	0.729495	1	2.00674	-2.43923e-06	1.68776	-4.21459e-08	1.00001	1	1.12729	1	1.00069	0.872574	0.593819	1	1.00301	0.498317	1.38796	1.00358	0.999988	1	0.995919	0.720504	1	1.89738	0.987386	1.66655	-4.32992e-08	1.00001	1	1.10463	1	1.0121	0.89242	0.607785	1	1.01263	0.527046	1	1.93626
	Acetonitrile				0.587843	0.998676	0.989222	0.59314	1	0.989208	1.68814	1	1.00287	0.976201	0.711447	0.999799	0.396261	1	1.02071	1	1.40621	1.02077	0.999717	1	0.999802	2.51638	0.998822	0.991763	0.58955	1	0.991751	1.69819	1	1.00288	0.974301	0.698228	0.999908	0.404248	1	1.02408	1	1.43322	1.02482	1.00035	1	0.999911	2.46663	1	1.00284
	Benzene				1.00589	1.92127	1	0.998282	1	1	0.521326	1	0.765327	1	0.61273	0.908073	0.996192	1	1	1	1.00637	1	1.62137	1	1	1.31163	1.94307	1	0.998257	1	1	0.515488	1	0.744315	1	0.579896	1	1.0054	1	1	1	1.02644	1	1.76542	0.318487	1	1.3363	1	0.763675
	Chloroform				0.667681	1.51034	1.00327	1	1	0.996729	0.662106	1.00002	1.32371	-1.04534e-06	1.37603	2.21201e-05	0.999905	6.24701	1.17207	9.14024	1.00762	1.31405e-07	0.741118	1	0.97141	0.755515	1.51899	1.00138	1	1	0.998619	0.65834	1.00001	1.46219	-8.75593e-08	1.38279	1.16983e-07	1.00001	1.89035	1.0691	5.60974	1.0066	-5.80554e-08	0.72169	1	0.941354	0.683911	1.00001	1.50904
	Acetonitrile				0.693382	0.998626	0.989928	0.499643	1	0.989897	2.00417	0.999996	1.00408	0.959315	0.625203	1.00027	0.255327	1	1.03971	1	1.60354	1.03977	0.998134	1	1.00027	3.90059	0.998772	0.992187	0.506323	1	0.992161	1.97744	1	1.00334	0.971553	0.653668	0.999989	0.270288	1	1.02774	1	1.53342	1.02763	1.03369	1	0.999991	3.68746	0.999996	1.00329
	Benzene				0.987324	2.71224	1	0.99817	1	1	0.369383	1.00002	15.4171	1	3.05059	1	0.998266	1	1	1	0.986524	1	0.331349	1	1	0.0649788	2.76164	1	0.998136	1	1	0.362788	1.00002	15.5634	1	2.50721	1	1.01288	1	1	1	0.922885	1	0.371391	1	1	0.0634396	1.00002	16.6353
	Chloroform				0.688745	1.92027	1.00691	0.999989	1	0.992121	0.520765	1	6.72445	0.999505	4.15651	1.09919	1.00001	1	1.10193	1	1.0016	0.897976	0.241145	1	1.00049	0.14871	1.92081	1.00547	0.999991	1	0.993663	0.520618	1	6.96874	0.999701	4.18009	1.09856	1.00001	1	1.09961	1	0.980833	0.899693	0.234348	1	1.00029	0.143497	1.00001	7.44305
	Acetonitrile				0.75961	0.998472	0.990616	0.497735	1	0.99056	2.01217	1	1.00629	0.920681	0.844836	1.00037	0.246286	1	1.07841	1	1.19011	1.07851	0.995414	1	1.00037	4.03496	0.99862	0.992655	0.503955	1	0.992605	1.98703	1	1.00187	0.937786	0.890102	0.999941	0.2254	1	1.06151	1	1.12624	1.06244	1.00278	1	0.999942	4.42828	1	1.00169
	Benzene
	Chloroform
	Acetonitrile
				Mean	0.781606	1.5376	0.998674	0.833768	1	0.993777	1.04462	1	3.04033	0.734733	1.46549	0.755989	0.756467	1.477	1.06319	1.74002	1.14882	0.894551	0.85584	1.231	0.997503	1.53154	1.52502	0.998572	0.834445	1	0.995603	1.03758	1	3.06173	0.891178	1.41656	0.697168	0.761653	1.08094	1.04787	1.41907	1.13813	0.897985	0.884098	0.879439	0.996754	1.54145	1	3.21587
				StDev	0.164999	0.527628	0.00754237	0.23136	0	0.00446832	0.656456	1.04277e-05	4.43815	0.481087	1.15055	0.496085	0.339173	1.58203	0.0590911	2.45437	0.225446	0.304444	0.399999	0.766152	0.00883326	1.44113	0.558833	0.00536865	0.230067	0	0.00344036	0.653121	5.42457e-06	4.50431	0.296406	1.09256	0.570441	0.340824	0.268451	0.0397033	1.38989	0.219298	0.303815	0.436082	0.268357	0.018996	1.47217	7.33393e-06	4.83811
				'=> LA50 is marginally faster!		0.686301	0.0151048	0.554975	0	0.0089926	1.25683	2.08553e-05	2.91952	1.30956	1.57019	1.31241	0.89673	2.14222	0.111158	2.82108	0.392485	0.680664	0.934753	1.24476	0.0177107	1.88194	0.732887	0.0107526	0.551426	0	0.0069111	1.25893	1.08491e-05	2.94233	0.6652	1.54255	1.63645	0.894958	0.496699	0.0757791	1.95888	0.385367	0.676659	0.986502	0.610292	0.0381157	1.91011	1.46678e-05	3.00889
		// MP2fc C-PCM		All
		-	-	-
		Functional	BasisSet	Geometry
	Benzene					-61.3423	1	1.18053	1	1	34.7083	1	-2.25986	1	2.11494	1	1.13765	1	1	1	0.992175	1	-0.377376	1	1	3.50534	-64.4567	1	1.18852	1	1	35.9794	1	-0.928104	1	2.45605	1	0.89686	1	1	1	0.835147	1	-1.17956	1	1	2.79521	0.9999	-1.43336
	Chloroform					-23.6966	1.00853	1.001	1	0.990825	19.0752	1.0002	-8.46726	0.998419	-0.984195	1.09803	1.0004	1	1.11271	1	0.995647	0.887972	2.26893	1	1.00158	5.84653	-23.1332	1.00493	1.0005	1	0.994583	18.4492	1	-7.88124	0.988847	-0.965046	1.0708	0.9999	1	1.08422	1	0.96528	0.914094	2.23014	1	1.01116	5.65341	0.9999	-9.10142
	Acetonitrile					1.04137	0.989904	17.6049	1	0.989933	-27.398	1.00001	1.0167	0.948358	1.42184	0.995587	4.20017	1	1.04231	1	0.397601	1.04249	0.999	1	0.995591	-6.35396	1.03308	0.992328	16.0644	1	0.992333	-24.8337	1.00001	1.01633	0.943384	1.37792	0.999014	3.76614	1	1.05566	1	0.450353	1.05674	1.01935	1	0.999017	-5.1502	1.00001	1.01724
	Benzene					-59.5525
	Chloroform					-23.9039	1.00703	1.0013	1	0.992277	19.1648	1	-7.93306	0.996993	-1.14101	1.12216	0.9999	1	1.12729	1	0.998409	0.872574	2.26472	1	1.00301	5.45156	-23.3393	1.00358	1.0009	1	0.995919	18.5341	0.99999	-7.06906	0.987386	-1.07251	1.09664	0.9999	1	1.10463	1	0.97168	0.89242	2.22415	1	1.01263	5.2527	1	-8.21492
	Acetonitrile					1.03967	0.989222	17.3861	1	0.989208	-26.7013	1	0.992189	0.976201	1.31402	0.999799	3.89284	1	1.02071	1	0.557955	1.02077	1.00036	1	0.999802	-6.27168	1.03168	0.991763	15.8947	1	0.991751	-24.3256	1	0.99303	0.974301	1.29071	0.999908	3.50493	1	1.02408	1	0.582546	1.02482	0.9996	1	0.999911	-5.17179	1	0.99301
	Benzene					-62.5775	1	1.15587	1	1	33.996	1	3.29541	1	2.43585	1	1.03224	1	1	1	0.970807	1	-1.29449	1	1	-2.04315	-65.6224	1	1.16246	1	1	35.1883	1	3.52036	1	2.61111	1	0.954417	1	1	1	0.870308	1	-1.97959	1	1	-2.32268	1	3.7934
	Chloroform					-25.9089	1.00327	0.9997	1	0.996729	18.816	0.99983	-1.50207	1.02848	-0.010571	1.00214	1.00084	1	1.17207	1	0.985254	0.824265	1.69654	1	0.97141	2.88969	-25.0312	1.00138	0.9997	1	0.998619	18.1369	0.99993	-2.73268	1.05837	-0.0643921	1.1447	0.9999	1	1.0691	1	0.984429	0.919006	1.7704	1	0.941354	3.55273	0.99992	-3.51783
	Acetonitrile					1.03328	0.989928	19.1967	1	0.989897	-35.5024	1.00001	0.993908	0.959315	1.24247	1.00027	3.73056	1	1.03971	1	0.609143	1.03977	1.00149	1	1.00027	-9.6447	1.02728	0.992187	17.3215	1	0.992161	-31.3018	1	0.995663	0.971553	1.19134	0.999989	3.22545	1	1.02774	1	0.704838	1.02763	0.977854	1	0.999991	-7.20195	1.00001	0.995533
	Benzene					-100.536	1	1.15845	1	1	38.3457	0.99996	-30.0283	1	-0.823067	1	1.007	1	1	1	1.00594	1	1.59604	1	1	3.00898	-105.552	1	1.16535	1	1	39.4891	0.99996	-27.5815	1	-0.322847	1	0.952174	1	1	1	1.03724	1	1.54088	1	1	2.8602	0.99994	-33.6247
	Chloroform					-38.231	1.00691	1.0006	1	0.992121	21.4295	0.99999	-13.6436	0.999505	-1.90289	1.09919	0.99996	1	1.10193	1	0.999425	0.897976	1.69799	1	1.00049	3.17765	-36.6058	1.00547	1.0005	1	0.993663	20.5777	0.99999	-13.9786	0.999701	-1.88784	1.09856	0.99996	1	1.09961	1	1.00666	0.899693	1.69224	1	1.00029	3.14939	0.99998	-16.8725
	Acetonitrile					1.03357	0.990616	17.6198	1	0.99056	-32.4753	0.999998	0.996383	0.920681	1.03237	1.00037	2.09349	1	1.07841	1	0.960233	1.07851	1.00104	1	1.00037	-3.40861	1.02788	0.992655	15.9622	1	0.992605	-28.7581	0.999999	0.999156	0.937786	1.01724	0.999941	1.94881	1	1.06151	1	0.980104	1.06244	0.999538	1	0.999942	-3.20075	0.999999	0.999246
	Benzene
	Chloroform
	Acetonitrile
				Mean		-32.6334	0.998674	7.20953	1	0.993777	5.76896	1	-5.13996	0.984359	0.427251	1.02887	1.91773	1	1.06319	1	0.861145	0.969484	1.07766	1	0.997503	-0.349305	-30.8746	0.998572	6.61462	1	0.995603	7.01232	0.999989	-4.78607	0.987393	0.511976	1.03723	1.74986	1	1.04787	1	0.853508	0.981531	0.935909	1	0.996754	0.0196609	0.999969	-5.90603
				StDev		32.7853	0.00754237	8.52937	0	0.00446832	29.6442	8.41448e-05	9.76773	0.0305154	1.46032	0.0502271	1.34227	1.21653e-07	0.0590911	1.25887e-07	0.223995	0.0835572	1.07856	1.44925e-08	0.00883326	5.39322	34.8816	0.00536865	7.69659	0	0.00344036	28.2892	2.33881e-05	9.17055	0.0323851	1.47443	0.0545505	1.16657	2.40535e-08	0.0397033	6.15871e-08	0.193782	0.0634984	1.34019	1.28983e-08	0.018996	4.67827	4.47551e-05	11.0216
						-2.00931	0.0151048	2.36614	0	0.0089926	10.2771	0.00016829	-3.8007	0.0620006	6.83588	0.0976358	1.39985	2.43306e-07	0.111158	2.51773e-07	0.520226	0.172375	2.00166	2.89851e-08	0.0177107	-30.8798	-2.25956	0.0107526	2.32715	0	0.0069111	8.06843	4.67768e-05	-3.83219	0.0655971	5.75975	0.105185	1.33333	4.81069e-08	0.0757791	1.23174e-07	0.454084	0.129386	2.86394	2.57966e-08	0.0381157	475.896	8.95129e-05	-3.73233
		// MP2fc C-PCM		All
		-	-	-	Static	-	-	-	-	-	-	-	-	-	-	-	-	-	-	-	-	-	-	-	-	800	nm	-	-	-	-	-	-	-	-	-	-	-	-	-	-	-	-	-	-	-	-	-	-
		Functional	BasisSet	Geometry	Time	a_xx	a_xy	a_yy	a_xz	a_yz	a_zz	g_||	g_xxxx	g_xxyx	g_xxyy	g_yxyy	g_yyyy	g_xxzx	g_xxzy	g_yxzy	g_xxzz	g_yxzz	g_yyzz	g_zxzz	g_zyzz	g_zzzz	a_xx	a_xy	a_yy	a_xz	a_yz	a_zz	g_||dcK	g_xxxx	g_xxyx	g_xxyy	g_yxyy	g_yyyy	g_xxzx	g_xxzy	g_yxzy	g_xxzz	g_yxzz	g_yyzz	g_zxzz	g_zyzz	g_zzzz	g_||efish	g_xxxx
	Benzene	HF	(Sadlej-pVTZ)	SOL.14.1.1.566_MP2fc_6311Gdp	1485.4	53.9404	0	94.2224	0	0	94.2303	14.1797	13.9064	0	6.14348	0	12.1566	0	0	0	6.14077	0	4.05455	0	0	12.1577	54.8174	0	96.7144	0	0	96.7224	15.6744	15.2682	0	6.8642	0	13.2942	0	0	0	6.86124	0	4.44497	0	0	13.2951	19.6041	18.7197
	Chloroform	HF	(Sadlej-pVTZ)	SOL.1.1.1.167_MP2fc_6311Gdp	710.2	53.638	0.0101042	73.029	0	0	73.0312	7.10722	5.00747	0.000662555	1.96755	0.0822217	8.49677	0	0	0	1.96714	-0.0820903	2.83232	0	0	8.49775	49.906	0.00544377	68.7288	0	0	68.7301	6.69061	4.68957	0.000449496	1.82591	0.0683214	7.99809	0	0	0	1.82568	-0.0683596	2.64147	0	0	7.99881	7.1225	4.95142
	Acetonitrile	HF	(Sadlej-pVTZ)	SOL.2.1.1.542_MP2fc_6311Gdp	404.6	28.9267	-0.00190892	47.9799	0	0	28.9257	3.62885	2.94117	-0.0857871	1.27251	-0.000366848	5.21171	0	0	0	0.980111	0.0856669	1.27254	0	0	2.94107	26.0852	-0.000654832	43.4592	0	0	26.0849	3.20414	2.61299	-0.0778463	1.10669	-0.000178768	4.54118	0	0	0	0.856778	0.0785341	1.11282	0	0	2.61294	3.26231	2.6666
	Benzene	HF	aug-cc-pVTZ	SOL.14.1.1.566_MP2fc_6311Gdp	32265	54.3799	0	94.654	0	0	94.6615	12.834	12.9076	0	5.68211	0	10.6998	0	0	0	5.67954	0	3.56897	0	0	10.7014	55.244	0	97.1492	0	0	97.1567	14.2109	14.2157	0	6.38847	0	11.7018	0	0	0	6.38565	0	3.91146	0	0	11.7033	17.8495	17.5569
	Chloroform	HF	aug-cc-pVTZ	SOL.1.1.1.167_MP2fc_6311Gdp	3350.7	53.3749	0.0102443	72.8489	0	0	72.8511	6.3546	4.57787	0.000672733	1.67738	0.0969987	7.68179	0	0	0	1.67704	-0.0968906	2.56072	0	0	7.683	49.632	0.0054932	68.5392	0	0	68.5407	5.96679	4.27329	0.000442571	1.55148	0.0908948	7.22134	0	0	0	1.5513	-0.0909092	2.38735	0	0	7.22223	6.35358	4.51005
	Acetonitrile	HF	aug-cc-pVTZ	SOL.2.1.1.542_MP2fc_6311Gdp	2426.8	29.1951	-0.00197362	48.0995	0	0	29.1941	3.10649	2.43728	-0.0580644	1.08083	-0.000360054	4.71021	0	0	0	0.812123	0.0579565	1.08093	0	0	2.43725	26.2368	-0.000679105	43.5259	0	0	26.2366	2.71152	2.12143	-0.052248	0.937879	-0.00017804	4.09066	0	0	0	0.696122	0.0535352	0.935551	0	0	2.12144	2.74525	2.14078
	Benzene	HF	6-311+G(d,p)	SOL.14.1.1.566_MP2fc_6311Gdp	729.8	49.6239	0	89.4458	0	0	89.454	10.4832	13.2655	2.40607e-08	4.98914	0	7.19801	0	0	0	4.987	0	2.40064	0	0	7.19867	50.4535	0	91.7949	0	0	91.8032	11.505	14.3732	2.61953e-08	5.49612	0	7.84339	0	0	0	5.49378	0	2.62469	0	0	7.84395	14.136	17.0954
	Chloroform	HF	6-311+G(d,p)	SOL.1.1.1.167_MP2fc_6311Gdp	510.2	38.9197	0.00672989	58.8794	0	0	58.8805	5.30563	4.34536	0.000503878	1.53809	0.120193	6.01119	0	0	0	1.53791	-0.119686	2.00385	0	0	6.0119	36.975	0.00381151	56.22	0	0	56.2208	5.10096	4.14331	0.000391627	1.47867	0.110561	5.79452	0	0	0	1.47859	-0.110278	1.92578	0	0	5.7951	5.46427	4.37277
	Acetonitrile	HF	6-311+G(d,p)	SOL.2.1.1.542_MP2fc_6311Gdp	273.1	23.5857	-0.0018755	46.3757	0	0	23.5848	2.00282	1.33562	-0.100417	0.687788	-0.000192793	3.70136	0	0	0	0.445243	0.100348	0.687737	0	0	1.33562	21.6484	-0.000634539	42.0243	0	0	21.6482	1.78735	1.21047	-0.0832538	0.625822	-8.78072e-05	3.22453	0	0	0	0.407492	0.0831634	0.601749	0	0	1.21047	1.82856	1.2494
	Benzene	HF	6-311G(d,p)	SOL.14.1.1.566_MP2fc_6311Gdp	514.8	32.024	0	85.1186	0	0	85.1275	2.14595	0.201176	0	0.418738	0	3.31921	0	0	0	0.418641	0	1.10711	0	0	3.32025	32.2225	0	87.1226	0	0	87.1317	2.27603	0.207071	0	0.472314	0	3.51013	0	0	0	0.472219	0	1.19311	0	0	3.5112	2.5898	0.220359
	Chloroform	HF	6-311G(d,p)	SOL.1.1.1.167_MP2fc_6311Gdp	393.9	27.918	0.00432485	52.443	0	0	52.443	1.55346	0.608128	5.63527e-05	0.232978	0.103799	2.33524	0	0	0	0.232933	-0.103691	0.778408	0	0	2.33532	26.7707	0.00254965	50.29	0	0	50.29	1.47321	0.571488	3.89686e-05	0.221487	0.097634	2.21919	0	0	0	0.221456	-0.097572	0.741504	0	0	2.21925	1.55804	0.588016
	Acetonitrile	HF	6-311G(d,p)	SOL.2.1.1.542_MP2fc_6311Gdp	238.3	21.5541	-0.00170407	42.4684	0	0	21.5532	0.729091	0.544736	-0.161007	0.211485	-0.000114288	1.34683	0	0	0	0.18165	0.161014	0.211427	0	0	0.544766	19.826	-0.000581957	38.6206	0	0	19.8258	0.629452	0.471668	-0.137566	0.180581	-5.53492e-05	1.15444	0	0	0	0.155562	0.139086	0.18085	0	0	0.471697	0.623172	0.464975
	Benzene	HF	(aNLO-V)	SOL.14.1.1.566_MP2_6311Gdp	688.1	50.4224	0	89.301	0	0	89.3085	8.83482	9.35243	0	4.04278	0	6.99427	0	0	0	4.04162	0	2.33198	0	0	6.99433	51.1019	0	91.392	0	0	91.3995	9.86932	10.4469	0	4.53215	0	7.7329	0	0	0	4.53087	0	2.57685	0	0	7.73287	12.6021	13.2752
	Chloroform	HF	(aNLO-V)	SOL.1.1.1.167_MP2_6311Gdp	255.5	52.9389	0.0112759	70.0092	0	0	70.0115	3.86363	1.53926	0.000249769	0.821572	0.0950936	5.4347	0	0	0	0.821339	-0.094951	1.81158	0	0	5.43522	49.0665	0.00617501	65.88	0	0	65.8814	3.65425	1.44149	0.000158409	0.760788	0.0857945	5.14697	0	0	0	0.760664	-0.0857564	1.701	0	0	5.14737	3.89923	1.54466
	Acetonitrile	HF	(aNLO-V)	SOL.2.1.1.542_MP2_6311Gdp	164.6	24.7555	-0.00187715	45.2598	0	0	24.7544	1.51401	0.818913	-0.048219	0.564033	-0.00021596	3.13026	0	0	0	0.272965	0.0481602	0.563983	0	0	0.818891	22.5402	-0.000649969	41.0723	0	0	22.5399	1.37219	0.735367	-0.037889	0.519505	-0.000100692	2.82753	0	0	0	0.245026	0.0406166	0.50878	0	0	0.735359	1.40929	0.751727
		// MP2fc C-PCM		All		Non-G-Standard-orientation
		-	-	-
		Functional	BasisSet	Geometry	Time	a_xx	a_xy	a_yy	a_xz	a_yz	a_zz	g_||	g_xxxx	g_xxyx	g_xxyy	g_yxyy	g_yyyy	g_xxzx	g_xxzy	g_yxzy	g_xxzz	g_yxzz	g_yyzz	g_zxzz	g_zyzz	g_zzzz	a_xx	a_xy	a_yy	a_xz	a_yz	a_zz	g_||dcK	g_xxxx	g_xxyx	g_xxyy	g_yxyy	g_yyyy	g_xxzx	g_xxzy	g_yxzy	g_xxzz	g_yxzz	g_yyzz	g_zxzz	g_zyzz	g_zzzz	g_||efish	g_xxxx
	Benzene	HF	(Sadlej-pVTZ)	SOL.14.1.1.566_MP2fc_6311Gdp	1479.4	94.2226	0	94.2305	0	0	53.9404	14.1797	12.1566	0	4.05453	0	12.1578	0	0	0	6.1434	0	6.14074	0	0	13.9064	96.7146	0	96.7225	0	0	54.8174	15.6744	13.2942	0	4.44495	0	13.2952	0	0	0	6.95818	0	6.95513	0	0	15.2682	19.6041	16.2365
	Chloroform	HF	(Sadlej-pVTZ)	SOL.1.1.1.167_MP2fc_6311Gdp	479.2	73.0316	0	73.0295	0	-0.0102721	53.638	7.10723	8.49778	0	2.83238	0	8.4968	-3.00189e-08	0.0820595	2.99211e-08	1.96716	0	1.96756	0	-0.000663347	5.00745	68.7305	0	68.7292	0	-0.00559577	49.9061	6.69062	7.99884	0	2.64149	0	7.99812	-2.48409e-08	0.0679184	2.47541e-08	1.84595	0	1.84631	0	-0.000372625	4.68955	7.12252	8.52911
	Acetonitrile	HF	(Sadlej-pVTZ)	SOL.2.1.1.542_MP2fc_6311Gdp	249.3	28.9257	0	28.9267	0	-0.00194401	47.9798	3.62885	2.94106	0	0.980104	0	2.94116	2.26192e-08	0.0856561	-2.27466e-08	1.27256	0	1.2725	0	-0.00036125	5.21171	26.0849	0	26.0852	0	-0.00068645	43.4591	3.20414	2.61293	0	0.856784	0	2.61298	2.05356e-08	0.0777719	-2.06225e-08	1.10672	0	1.10668	0	-0.000173887	4.54118	3.26231	2.66656
	Benzene	HF	aug-cc-pVTZ	SOL.14.1.1.566_MP2fc_6311Gdp	31829.5	94.6543	0	94.6616	0	0	54.38	12.834	10.6999	0	3.56894	0	10.7015	0	0	0	5.682	0	5.67946	0	0	12.9076	97.1494	0	97.1568	0	0	55.244	14.2109	11.7018	0	3.91144	0	11.7034	0	0	0	6.44729	0	6.44438	0	0	14.2156	17.8495	14.2983
	Chloroform	HF	aug-cc-pVTZ	SOL.1.1.1.167_MP2fc_6311Gdp	2657	72.8515	0	72.8494	0	-0.0104187	53.375	6.35461	7.68303	0	2.56077	0	7.68182	-3.54363e-08	0.0968935	3.53895e-08	1.67703	0	1.67739	0	-0.00067455	4.57785	68.541	0	68.5397	0	-0.00564919	49.6321	5.96679	7.22226	0	2.38737	0	7.22137	-3.27513e-08	0.0895671	3.27012e-08	1.56239	0	1.56272	0	-0.000378245	4.27327	6.35359	7.71041
	Acetonitrile	HF	aug-cc-pVTZ	SOL.2.1.1.542_MP2fc_6311Gdp	1897	29.1941	0	29.1951	0	-0.0020062	48.0994	3.10648	2.43724	0	0.812101	0	2.43727	1.53016e-08	0.0579357	-1.5256e-08	1.08089	0	1.08083	0	-0.000354532	4.71021	26.2365	0	26.2368	0	-0.000708142	43.5259	2.71152	2.12144	0	0.696114	0	2.12142	1.37761e-08	0.0521684	-1.3744e-08	0.937917	0	0.937876	0	-0.000173238	4.09066	2.74524	2.1408
	Benzene	HF	6-311+G(d,p)	SOL.14.1.1.566_MP2fc_6311Gdp	736.9	89.4459	0	89.4542	0	0	49.6239	10.4832	7.19806	0	2.40061	0	7.19877	0	0	0	4.98917	0	4.98704	8.67937e-09	0	13.2655	91.795	0	91.8034	0	0	50.4535	11.505	7.84344	0	2.62465	0	7.84406	0	0	0	5.6269	0	5.62447	9.47525e-09	0	14.3731	14.136	9.49684
	Chloroform	HF	6-311+G(d,p)	SOL.1.1.1.167_MP2fc_6311Gdp	308.5	58.881	0	58.8798	0	-0.00672302	38.9197	5.30563	6.01191	0	2.00388	0	6.01121	-4.37713e-08	0.119672	4.36116e-08	1.53789	0	1.53808	0	-0.000502929	4.34533	56.2212	0	56.2204	0	-0.00380514	36.975	5.10095	5.79511	0	1.92578	0	5.79454	-4.02709e-08	0.110086	4.01102e-08	1.47042	0	1.47058	0	-0.000286249	4.14328	5.46427	6.25122
	Acetonitrile	HF	6-311+G(d,p)	SOL.2.1.1.542_MP2fc_6311Gdp	145.3	23.5848	0	23.5857	0	-0.00193007	46.3757	2.00282	1.33561	0	0.445238	0	1.33562	2.6496e-08	0.100342	-2.65489e-08	0.687752	0	0.687785	0	-0.000188384	3.70136	21.6481	0	21.6485	0	-0.00068218	42.0243	1.78735	1.21046	0	0.4075	0	1.21046	2.19709e-08	0.0832105	-2.20211e-08	0.625795	0	0.625819	0	-8.39018e-05	3.22454	1.82855	1.24939
	Benzene	HF	6-311G(d,p)	SOL.14.1.1.566_MP2fc_6311Gdp	520.3	85.1188	0	85.1276	0	0	32.024	2.14596	3.31925	0	1.10709	0	3.32032	0	0	0	0.418754	0	0.418655	0	0	0.201165	87.1228	0	87.1318	0	0	32.2225	2.27605	3.51017	0	1.19309	0	3.51129	0	0	0	0.455329	0	0.455224	0	0	0.207061	2.58982	3.96753
	Chloroform	HF	6-311G(d,p)	SOL.1.1.1.167_MP2fc_6311Gdp	226.2	52.4434	0	52.4434	0	-0.00436246	27.918	1.55345	2.33531	0	0.778401	0	2.33523	-3.79226e-08	0.103685	3.79689e-08	0.23292	0	0.232966	0	-5.66764e-05	0.608124	50.2904	0	50.2904	0	-0.00258478	26.7707	1.4732	2.21924	0	0.741506	0	2.21918	-3.5516e-08	0.097105	3.55588e-08	0.218002	0	0.218037	0	-3.38973e-05	0.571484	1.55803	2.36362
	Acetonitrile	HF	6-311G(d,p)	SOL.2.1.1.542_MP2fc_6311Gdp	119.3	21.5532	0	21.5541	0	-0.00175901	42.4683	0.729094	0.544771	0	0.181652	0	0.544735	4.25149e-08	0.161013	-4.25164e-08	0.211434	0	0.211484	0	-0.000111878	1.34683	19.8258	0	19.8261	0	-0.000630216	38.6206	0.629454	0.471701	0	0.155585	0	0.471668	3.63238e-08	0.137574	-3.63256e-08	0.180548	0	0.18058	0	-5.32626e-05	1.15445	0.623175	0.465008
	Benzene	HF	(aNLO-V)	SOL.14.1.1.566_MP2fc_6311Gdp	739.1	50.4224	0	89.301	0	0	89.3085	8.83482	9.35243	0	4.04278	0	6.99427	0	0	0	4.04162	0	2.33198	0	0	6.99433	51.1019	0	91.392	0	0	91.3995	9.86932	10.4469	0	4.53215	0	7.7329	0	0	0	4.53087	0	2.57685	0	0	7.73287	12.6021	13.2752
	Chloroform	HF	(aNLO-V)	SOL.1.1.1.167_MP2fc_6311Gdp	416.8	52.9389	0.0112759	70.0092	0	0	70.0115	3.86363	1.53926	0.000249769	0.821572	0.0950936	5.4347	0	0	0	0.821339	-0.094951	1.81158	0	0	5.43522	49.0665	0.00617501	65.88	0	0	65.8814	3.65425	1.44149	0.000158409	0.760788	0.0857945	5.14697	0	0	0	0.760664	-0.0857564	1.701	0	0	5.14737	3.89923	1.54466
	Acetonitrile	HF	(aNLO-V)	SOL.2.1.1.542_MP2fc_6311Gdp	296	24.7555	-0.00187715	45.2598	0	0	24.7544	1.51401	0.818913	-0.048219	0.564033	-0.00021596	3.13026	0	0	0	0.272965	0.0481602	0.563983	0	0	0.818891	22.5402	-0.000649969	41.0723	0	0	22.5399	1.37219	0.735367	-0.037889	0.519505	-0.000100692	2.82753	0	0	0	0.245026	0.0406166	0.50878	0	0	0.735359	1.40929	0.751727
		// MP2fc C-PCM		All
		-	-	-	IBM1/LASC43
		Functional	BasisSet	Geometry
	Benzene				0.995961	1.74679	1	1.00009	1	1	0.572432	1	0.874173	1	0.659973	1	1.0001	1	1	1	1.00043	1	1.51453	1	1	1.14383	1.7643	1	1.00008	1	1	0.56675	1	0.870712	1	0.647555	1	1.00008	1	1	1	1.01413	1	1.56472	1	1	1.14841	1	0.867348
	Chloroform				0.67474	1.36156	1.00505	1.00001	1	0.994864	0.734453	1	1.69702	1.00033	1.43955	1.04111	1	1	1.04103	1	1.00001	0.958955	0.694681	1	0.999668	0.589268	1.3772	1.00272	1.00001	1	0.997202	0.726117	1	1.70567	1.00022	1.44667	1.03416	1	1	1.03396	1	1.0111	0.96582	0.698971	1	0.999814	0.586281	1	1.72256
	Acetonitrile				0.616164	0.999965	0.999046	0.602892	1	0.999028	1.65873	1	0.999963	0.957106	0.770213	0.999817	0.564337	1	1.04283	1	1.29838	1.04283	0.999969	1	0.999819	1.77205	0.999988	0.999673	0.600223	1	0.999657	1.66606	1	0.999977	0.961077	0.774186	0.999911	0.575397	1	1.03889	1	1.29172	1.03927	0.994482	1	0.999913	1.73796	1	0.999985
	Benzene				0.986502	1.74061
	Chloroform				0.792969	1.3649	1.00512	1.00001	1	0.994791	0.732659	1	1.6783	1.00034	1.52665	1.0485	1	1	1.04845	1	0.999994	0.951555	0.655046	1	0.999663	0.595841	1.38098	1.00275	1.00001	1	0.997175	0.724126	1	1.69009	1.00022	1.53877	1.04545	1	1	1.04478	1	1.00715	0.954545	0.654584	1	0.999811	0.591683	1	1.70961
	Acetonitrile				0.781688	0.999966	0.999013	0.606973	1	0.998997	1.64757	0.999997	0.999984	0.970968	0.751368	0.99982	0.517444	1	1.02897	1	1.33094	1.02898	0.999907	1	0.999823	1.93259	0.999989	0.99966	0.602786	1	0.999646	1.65898	1	1	0.973876	0.742222	0.999911	0.518601	1	1.02608	1	1.34735	1.02677	1.00249	1	0.999913	1.92825	0.999996	1.00001
	Benzene				1.00973	1.80248	1	1.00009	1	1	0.554742	1	0.542615	1	0.481167	1	1.00011	1	1	1	1.00044	1	2.07738	1	1	1.84277	1.8194	1	1.00009	1	1	0.549583	1	0.545699	1	0.477546	1	1.00009	1	1	1	1.02423	1	2.14291	1	1	1.83238	1	0.55552
	Chloroform				0.604665	1.51288	1.00336	1.00001	1	0.996638	0.660995	1	1.38352	1.00025	1.30284	1.0601	1	1	1.05984	1	0.999987	0.940157	0.767562	1	0.999749	0.722788	1.52052	1.00191	1.00001	1	0.998097	0.657675	0.999998	1.39867	1.0002	1.30237	1.05528	1	1	1.05504	1	0.994474	0.944861	0.763628	1	0.999857	0.714963	1	1.42958
	Acetonitrile				0.53204	0.999962	0.999062	0.508579	1	0.999035	1.96634	1	0.999993	0.949792	0.647348	0.999904	0.360846	1	1.05017	1	1.54467	1.05017	1.00007	1	0.999906	2.77127	0.999986	0.999683	0.515142	1	0.999659	1.94124	1	0.999992	0.958373	0.651144	0.999956	0.375391	1	1.04161	1	1.53572	1.04158	1.04	1	0.999958	2.66387	0.999995	0.999992
	Benzene				1.01068	2.65797	1	1.00011	1	1	0.376189	1	16.4992	1	2.64387	1	1.00033	1	1	1	1.00027	1	0.378151	1	1	0.0605873	2.70379	1	1.00011	1	1	0.369814	1.00001	16.9515	1	2.52605	1	1.00033	1	1	1	0.964233	1	0.381544	1	1	0.0589716	1.00001	18.0048
	Chloroform				0.574257	1.87848	1.00216	1.00001	1	0.997819	0.532349	0.999994	3.84016	1.00003	3.34109	1.0519	0.999996	1	1.05184	1	0.999944	0.948155	0.299285	1	0.999972	0.260403	1.87856	1.00127	1.00001	1	0.998708	0.532327	0.999993	3.88327	1.00002	3.34785	1.04882	0.999995	1	1.04855	1	0.984403	0.951214	0.294047	1	0.999983	0.257512	0.999994	4.01965
	Acetonitrile				0.500629	0.999958	0.999148	0.507533	1	0.99912	1.97039	1	1.00006	0.919497	0.858936	0.999943	0.404457	1	1.08051	1	1.16396	1.08051	1.00027	1	0.999944	2.47231	0.99999	0.999709	0.513356	1	0.999685	1.948	1	1.00007	0.931217	0.86158	0.999972	0.408569	1	1.06879	1	1.16062	1.06954	0.998507	1	0.999973	2.44744	1	1.00007
	Benzene
	Chloroform
	Acetonitrile
				Mean	0.756669	1.50546	1.00109	0.838754	1	0.998208	1.03699	1	2.77409	0.981665	1.31118	1.01828	0.80433	1	1.03669	1	1.12173	1.00012	0.944259	1	0.999868	1.28761	1.49497	1.00067	0.839256	1	0.999075	1.03097	1	2.82233	0.984109	1.30145	1.01668	0.807132	1	1.03252	1	1.12138	0.999418	0.957807	1	0.999929	1.26979	1	2.9372
				StDev	0.199872	0.498343	0.00241293	0.225872	0	0.00194733	0.629247	3.07412e-06	4.63669	0.0282606	0.912349	0.0258291	0.276532	1.46792e-08	0.0267578	1.46712e-08	0.1895	0.0468763	0.503512	1.30846e-09	0.000130737	0.918166	0.528557	0.00125197	0.224786	0	0.00110232	0.626634	3.70737e-06	4.77065	0.0242568	0.898797	0.0236893	0.27254	1.30723e-08	0.0235992	1.30629e-08	0.189476	0.0418028	0.524773	1.42845e-09	7.33525e-05	0.896658	4.21156e-06	5.08359
				'=> LA50 is marginally faster!		0.662047	0.00482062	0.538589	0	0.00390165	1.21361	6.14823e-06	3.34285	0.057577	1.39164	0.0507308	0.687608	2.93585e-08	0.0516214	2.93424e-08	0.337872	0.0937414	1.06647	2.61693e-09	0.00026151	1.42616	0.707112	0.00250226	0.535678	0	0.00220667	1.21562	7.41475e-06	3.38064	0.0492969	1.38122	0.0466014	0.67533	2.61445e-08	0.0457119	2.61258e-08	0.337935	0.0836542	1.09578	2.8569e-09	0.000146715	1.41229	8.42311e-06	3.46152
		// MP2fc C-PCM		All
		-	-	-
		Functional	BasisSet	Geometry
	Benzene					-54.3234	1	0.9919	1	1	32.6766	1	2.63971	1	2.7338	1	0.9988	1	1	1	0.997369	1	-1.62289	1	1	-0.874462	-56.9083	1	0.9919	1	1	33.8273	1	2.84639	1	2.99292	1	0.999	1	1	1	0.902375	1	-2.21893	1	1	-1.11951	1	3.3185
	Chloroform					-21.8996	1.00505	0.9995	1	0.994864	17.8183	0.99999	-3.70672	1.00033	-0.0548966	1.04111	0.99997	1	1.04103	1	0.99998	0.958955	1.73275	1	0.999668	3.77351	-21.3748	1.00272	0.9996	1	0.997202	17.2462	0.99999	-3.47689	1.00022	0.00227227	1.03416	0.99997	1	1.03396	1	0.979617	0.96582	1.67548	1	0.999814	3.62471	0.99998	-3.87023
	Acetonitrile					1.001	0.999046	16.2701	1	0.999028	-24.3298	1	1.00011	0.957106	1.25881	0.999817	2.77595	1	1.04283	1	0.66392	1.04283	1.00004	1	0.999819	-2.14716	1.0003	0.999673	14.9011	1	0.999657	-22.1604	1	1.00006	0.961077	1.22169	0.999911	2.51884	1	1.03889	1	0.713601	1.03927	1.00612	1	0.999913	-1.63972	1	1.00004
	Benzene					-54.1882
	Chloroform					-22.0301	1.00512	0.9995	1	0.994791	17.8727	0.99999	-3.15827	1.00034	-0.116008	1.0485	0.99997	1	1.04845	1	1.00001	0.951555	1.73098	1	0.999663	3.47766	-21.511	1.00275	0.9995	1	0.997175	17.3004	1	-2.9665	1.00022	-0.061066	1.04545	0.99997	1	1.04478	1	0.98887	0.954545	1.68221	1	0.999811	3.3469	0.99999	-3.33586
	Acetonitrile					1.001	0.999013	16.1894	1	0.998997	-24.0266	1.00001	1.00004	0.970968	1.23532	0.99982	2.72453	1	1.02897	1	0.68676	1.02898	1.0001	1	0.999823	-2.33283	1.0003	0.99966	14.8554	1	0.999646	-21.9859	1	0.99999	0.973876	1.2106	0.999911	2.49524	1	1.02608	1	0.716212	1.02677	0.997672	1	0.999913	-1.88318	1.00001	0.99998
	Benzene					-54.8001	1	0.9916	1	1	31.9628	1	5.67986	1	2.91702	1	0.99924	1	1	1	0.99783	1	-2.97967	1	1	-7.6233	-57.2791	1	0.9915	1	1	33.0374	1	6.04652	1	3.12136	1	0.99933	1	1	1	0.865267	1	-3.71402	1	1	-8.24652	1	6.90986
	Chloroform					-24.0802	1.00336	0.9996	1	0.996638	17.5774	1	-0.986131	1.00025	0.463681	1.0601	0.99998	1	1.05984	1	1.00002	0.940157	1.41164	1	0.999749	2.43557	-23.2552	1.00191	0.9996	1	0.998097	16.9516	1.00001	-0.981059	1.0002	0.485293	1.05528	0.99998	1	1.05504	1	1.00815	0.944861	1.4014	1	0.999857	2.4164	1	-1.28192
	Acetonitrile					1.0009	0.999062	18.1903	1	0.999035	-32.8028	1	1.00001	0.949792	1.19978	0.999904	2.6097	1	1.05017	1	0.691448	1.05017	0.999952	1	0.999906	-3.46092	1.0003	0.999683	16.4361	1	0.999659	-28.9655	1	1.00001	0.958373	1.18024	0.999956	2.38507	1	1.04161	1	0.723222	1.04158	0.975449	1	0.999958	-2.68965	1.00001	1.00001
	Benzene					-96.1096	1	0.991	1	1	37.5402	0.99999	-26.282	1	-0.254134	1	0.99889	1	1	1	0.999887	1	1.4744	1	1	2.65403	-100.67	1	0.9908	1	1	38.6077	0.99998	-28.6478	1	-0.270747	1	0.99884	1	1	1	1.01659	1	1.50971	1	1	2.74949	0.99998	-34.6072
	Chloroform					-34.2979	1.00216	0.9996	1	0.997819	19.7904	1.00001	-3.17992	1.00003	-0.183866	1.0519	1.00001	1	1.05184	1	1.00001	0.948155	1.35434	1	0.999972	2.08848	-32.8514	1.00127	0.9996	1	0.998708	19.0196	1.00001	-3.02321	1.00002	-0.130483	1.04882	1.00001	1	1.04855	1	1.00343	0.951214	1.3387	1	0.999983	2.03604	1.00001	-3.45646
	Acetonitrile					1.0009	0.999148	16.7645	1	0.99912	-30.063	0.999997	0.999965	0.919497	1.02773	0.999943	1.56325	1	1.08051	1	0.967774	1.08051	0.999943	1	0.999944	-0.392507	1.0002	0.999709	15.2214	1	0.999685	-26.7035	0.999998	0.999967	0.931217	1.02327	0.999972	1.48087	1	1.06879	1	0.973007	1.06954	1.00027	1	0.999973	-0.176875	0.999997	0.999967
	Benzene
	Chloroform
	Acetonitrile
				Mean		-29.8105	1.00109	6.76245	1	0.998208	5.81965	0.999999	-2.27212	0.981665	0.929749	1.01828	1.51548	1	1.03669	1	0.909546	1.00012	0.645598	1	0.999868	-0.218357	-28.168	1.00067	6.21695	1	0.999075	6.925	0.999999	-2.38205	0.984109	0.979578	1.01668	1.44337	1	1.03252	1	0.899121	0.999418	0.514006	1	0.999929	-0.143809	0.999998	-2.93848
				StDev		30.4342	0.00241293	8.01658	0	0.00194733	27.5911	7.02592e-06	8.4379	0.0282606	1.11401	0.0258291	0.781887	1.46792e-08	0.0267578	1.46712e-08	0.147419	0.0468763	1.51417	1.30846e-09	0.000130737	3.52435	32.3568	0.00125197	7.25501	0	0.00110232	26.403	8.31211e-06	9.15389	0.0242568	1.17783	0.0236893	0.673044	1.30723e-08	0.0235992	1.30629e-08	0.125112	0.0418028	1.77323	1.42845e-09	7.33525e-05	3.52726	1.07746e-05	10.9779
						-2.04185	0.00482062	2.37091	0	0.00390165	9.48203	1.40519e-05	-7.42734	0.057577	2.39636	0.0507308	1.03187	2.93585e-08	0.0516214	2.93424e-08	0.324159	0.0937414	4.69074	2.61693e-09	0.00026151	-32.2807	-2.29741	0.00250226	2.33394	0	0.00220667	7.62541	1.66242e-05	-7.68572	0.0492969	2.40478	0.0466014	0.932599	2.61445e-08	0.0457119	2.61258e-08	0.278298	0.0836542	6.89964	2.8569e-09	0.000146715	-49.0548	2.15492e-05	-7.47178
	Dalton
		// MP2fc C-PCM		All
		Functional	BasisSet	Geometry	Time	g_||oke	g_xxxx	g_xxyy	g_xyyx	g_xyxy	g_xxzz	g_xxzz	g_xzxz	g_yyxx	g_yxxy	g_yyyy	g_yyzz	g_yzzy	g_yzyz	g_zzxx	g_zxxz	g_zxzx	g_zzyy	g_zyyz	g_zyzy	g_zzzz																						g_||oke	g_xxxx
	Benzene	CAM-B3LYP	6-311+G(d,p)	SOL.14.1.1.566_MP2fc_6311Gdp	289	6.04443	6.81023	2.62398	2.62398	2.62398	2.62399	2.62399	2.62399	2.62398	2.62398	4.84343	1.61458	1.61458	1.61458	2.62399	2.62399	2.62399	1.61458	1.61458	1.61458	4.84338																						7.25432	7.98565
	Chloroform	CAM-B3LYP	6-311+G(d,p)	SOL.1.1.1.167_MP2fc_6311Gdp	240	1.62524	6.40828	2.09991	2.09991	2.09991	1.14184	1.14184	1.14184	2.09991	2.09991	-8.73698	0.557807	0.557807	0.557807	1.14184	1.14184	1.14184	0.557807	0.557807	0.557807	2.85575																						1.98035	7.38925
	Acetonitrile	CAM-B3LYP	6-311+G(d,p)	SOL.2.1.1.542_MP2fc_6311Gdp	119	1.28449	0.826488	0.275467	0.275467	0.275467	0.41888	0.41888	0.41888	0.275467	0.275467	0.826487	0.41887	0.41887	0.41887	0.41888	0.41888	0.41888	0.41887	0.41887	0.41887	2.54304																						1.43938	0.923426
	Benzene	CAM-B3LYP	6-311G(d,p)	SOL.14.1.1.566_MP2fc_6311Gdp	178	1.30919	0.103698	0.206607	0.206607	0.206607	0.206607	0.206607	0.206607	0.206607	0.206607	2.10587	0.702043	0.702043	0.702043	0.206607	0.206607	0.206607	0.702043	0.702043	0.702043	2.10587																						1.47179	0.109888
	Chloroform	CAM-B3LYP	6-311G(d,p)	SOL.1.1.1.167_MP2fc_6311Gdp	174	1.2861	2.016	0.671999	0.671999	0.671999	0.169723	0.169723	0.169723	0.671999	0.671999	2.016	0.169731	0.169731	0.169731	0.169723	0.169723	0.169723	0.169731	0.169731	0.169731	0.375575																						1.49028	2.36028
	Acetonitrile	CAM-B3LYP	6-311G(d,p)	SOL.2.1.1.542_MP2fc_6311Gdp	107	0.4218	0.275267	0.0917553	0.0917553	0.0917553	0.106077	0.106077	0.106077	0.0917553	0.0917553	0.275268	0.106088	0.106088	0.106088	0.106077	0.106077	0.106077	0.106088	0.106088	0.106088	0.950625																						0.465219	0.298767
	Benzene	CAM-B3LYP	aug-cc-pVTZ	SOL.14.1.1.566_MP2fc_6311Gdp	2409	7.18956	6.54966	2.99974	2.99974	2.99974	2.99936	2.99936	2.99936	2.99974	2.99974	6.5253	2.17511	2.17511	2.17511	2.99936	2.99936	2.99936	2.17511	2.17511	2.17511	6.52443																						8.81011	7.96384
	Chloroform	CAM-B3LYP	aug-cc-pVTZ	SOL.1.1.1.167_MP2fc_6311Gdp	1093	4.23291	5.25091	1.75027	1.75027	1.75027	1.0866	1.0866	1.0866	1.75027	1.75027	5.25095	1.08656	1.08656	1.08656	1.0866	1.0866	1.0866	1.08656	1.08656	1.08656	2.81582																						4.92044	6.13263
	Acetonitrile	CAM-B3LYP	aug-cc-pVTZ	SOL.2.1.1.542_MP2fc_6311Gdp	654	1.89604	1.33869	0.446237	0.446237	0.446237	0.672923	0.672923	0.672923	0.446237	0.446237	1.33871	0.672918	0.672918	0.672918	0.672923	0.672923	0.672923	0.672918	0.672918	0.672918	3.21864																						2.12858	1.48975
	Benzene	CAM-B3LYP	Sadlej-pVTZ	SOL.14.1.1.566_MP2fc_6311Gdp	540	8.13511	7.3522	3.36952	3.36952	3.36952	3.37222	3.37222	3.37222	3.36952	3.36952	7.42682	2.48819	2.48819	2.48819	3.37222	3.37222	3.37222	2.48819	2.48819	2.48819	7.43665																						9.93732	8.87295
	Chloroform	CAM-B3LYP	Sadlej-pVTZ	SOL.1.1.1.167_MP2fc_6311Gdp	307	4.7765	5.82306	1.94098	1.94098	1.94098	1.31495	1.31495	1.31495	1.94098	1.94098	5.82309	1.31491	1.31491	1.31491	1.31495	1.31495	1.31495	1.31491	1.31491	1.31491	3.09465																						5.52687	6.76892
	Acetonitrile	CAM-B3LYP	Sadlej-pVTZ	SOL.2.1.1.542_MP2fc_6311Gdp	163	2.33211	1.60846	0.59928	0.59928	0.59928	0.853169	0.853169	0.853169	0.59928	0.59928	1.73761	0.851246	0.851246	0.851246	0.853169	0.853169	0.853169	0.851246	0.851246	0.851246	3.70709																						2.61474	1.78869
	Benzene
	Chloroform
	Acetonitrile
		// MP2fc C-PCM		All		Non-G-Standard-orientation
		-	-	-
		Functional	BasisSet	Geometry	Time	g_||oke	g_xxxx	g_xxyy	g_xyyx	g_xyxy	g_xxzz	g_xxzz	g_xzxz	g_yyxx	g_yxxy	g_yyyy	g_yyzz	g_yzzy	g_yzyz	g_zzxx	g_zxxz	g_zxzx	g_zzyy	g_zyyz	g_zyzy	g_zzzz																						g_||oke	g_xxxx
	Benzene	CAM-B3LYP	6-311+G(d,p)	SOL.14.1.1.566_MP2fc_6311Gdp	865	6.04443	6.81023	2.62399	2.62399	2.62399	2.62398	2.62398	2.62398	2.62399	2.62399	4.84339	1.61458	1.61458	1.61458	2.62398	2.62398	2.62398	1.61458	1.61458	1.61458	4.84343																						7.25432	7.98565
	Chloroform	CAM-B3LYP	6-311+G(d,p)	SOL.1.1.1.167_MP2fc_6311Gdp	568	1.62524	6.40828	2.09991	2.09991	2.09991	1.14184	1.14184	1.14184	2.09991	2.09991	-8.73698	0.557807	0.557807	0.557807	1.14184	1.14184	1.14184	0.557807	0.557807	0.557807	2.85575																						1.98035	7.38925
	Acetonitrile	CAM-B3LYP	6-311+G(d,p)	SOL.2.1.1.542_MP2fc_6311Gdp	326	1.28449	0.826488	0.275467	0.275467	0.275467	0.41888	0.41888	0.41888	0.275467	0.275467	0.826487	0.41887	0.41887	0.41887	0.41888	0.41888	0.41888	0.41887	0.41887	0.41887	2.54304																						1.43938	0.923426
	Benzene	CAM-B3LYP	6-311G(d,p)	SOL.14.1.1.566_MP2fc_6311Gdp	572	1.30919	0.103698	0.206607	0.206607	0.206607	0.206607	0.206607	0.206607	0.206607	0.206607	2.10587	0.702043	0.702043	0.702043	0.206607	0.206607	0.206607	0.702043	0.702043	0.702043	2.10587																						1.47179	0.109888
	Chloroform	CAM-B3LYP	6-311G(d,p)	SOL.1.1.1.167_MP2fc_6311Gdp	480	1.2861	2.016	0.671999	0.671999	0.671999	0.169723	0.169723	0.169723	0.671999	0.671999	2.016	0.169731	0.169731	0.169731	0.169723	0.169723	0.169723	0.169731	0.169731	0.169731	0.375575																						1.49028	2.36028
	Acetonitrile	CAM-B3LYP	6-311G(d,p)	SOL.2.1.1.542_MP2fc_6311Gdp	268	0.4218	0.275267	0.0917553	0.0917553	0.0917553	0.106077	0.106077	0.106077	0.0917553	0.0917553	0.275268	0.106088	0.106088	0.106088	0.106077	0.106077	0.106077	0.106088	0.106088	0.106088	0.950625																						0.465219	0.298767
	Benzene	CAM-B3LYP	aug-cc-pVTZ	SOL.14.1.1.566_MP2fc_6311Gdp	7692	7.18922	6.5498	2.99941	2.99941	2.99941	2.9994	2.9994	2.9994	2.99941	2.99941	6.52445	2.1749	2.1749	2.1749	2.9994	2.9994	2.9994	2.1749	2.1749	2.1749	6.52442																						8.80972	7.964
	Chloroform	CAM-B3LYP	aug-cc-pVTZ	SOL.1.1.1.167_MP2fc_6311Gdp	2995	4.23291	5.25091	1.75027	1.75027	1.75027	1.0866	1.0866	1.0866	1.75027	1.75027	5.25095	1.08656	1.08656	1.08656	1.0866	1.0866	1.0866	1.08656	1.08656	1.08656	2.81582																						4.92044	6.13263
	Acetonitrile	CAM-B3LYP	aug-cc-pVTZ	SOL.2.1.1.542_MP2fc_6311Gdp	2075	1.89604	1.33869	0.446237	0.446237	0.446237	0.672923	0.672923	0.672923	0.446237	0.446237	1.33871	0.672918	0.672918	0.672918	0.672923	0.672923	0.672923	0.672918	0.672918	0.672918	3.21864																						2.12858	1.48975
	Benzene	CAM-B3LYP	Sadlej-pVTZ	SOL.14.1.1.566_MP2fc_6311Gdp	1364	8.13512	7.35208	3.37217	3.37217	3.37217	3.36947	3.36947	3.36947	3.37217	3.37217	7.43703	2.4882	2.4882	2.4882	3.36947	3.36947	3.36947	2.4882	2.4882	2.4882	7.42681																						9.93707	8.87281
	Chloroform	CAM-B3LYP	Sadlej-pVTZ	SOL.1.1.1.167_MP2fc_6311Gdp	784	4.7765	5.82306	1.94098	1.94098	1.94098	1.31495	1.31495	1.31495	1.94098	1.94098	5.82309	1.31491	1.31491	1.31491	1.31495	1.31495	1.31495	1.31491	1.31491	1.31491	3.09465																						5.52687	6.76892
	Acetonitrile	CAM-B3LYP	Sadlej-pVTZ	SOL.2.1.1.542_MP2fc_6311Gdp	475	2.33211	1.60846	0.59928	0.59928	0.59928	0.853169	0.853169	0.853169	0.59928	0.59928	1.73761	0.851246	0.851246	0.851246	0.853169	0.853169	0.853169	0.851246	0.851246	0.851246	3.70709																						2.61474	1.78869
	Benzene	CAM-B3LYP	aNLO-V	SOL.14.1.1.566_MP2fc_6311Gdp	863	6.18635	5.99277	2.56788	2.56788	2.56788	2.59358	2.59358	2.59358	2.56788	2.56788	5.35617	1.81873	1.81873	1.81873	2.59358	2.59358	2.59358	1.81873	1.81873	1.81873	5.62246																						7.73098	7.50024
	Chloroform	CAM-B3LYP	aNLO-V	SOL.1.1.1.167_MP2fc_6311Gdp	561	2.84685	4.10241	1.34525	1.34525	1.34525	0.594317	0.594317	0.594317	1.34525	1.34525	4.01502	0.588089	0.588089	0.588089	0.594317	0.594317	0.594317	0.588089	0.588089	0.588089	1.06148																						3.30326	4.75932
	Acetonitrile	CAM-B3LYP	aNLO-V	SOL.2.1.1.542_MP2fc_6311Gdp	292	1.26798	0.592064	0.201161	0.201161	0.201161	0.487087	0.487087	0.487087	0.201161	0.201161	0.579776	0.477704	0.477704	0.477704	0.487087	0.487087	0.487087	0.477704	0.477704	0.477704	2.83614																						1.42131	0.659201
		// MP2fc C-PCM		All
		-	-	-	IBM1/LASC43
		Functional	BasisSet	Geometry
	Benzene				2.99308	1	1	1.00001	1.00001	1.00001	0.999995	0.999995	0.999995	1.00001	1.00001	0.99999	1	1	1	0.999995	0.999995	0.999995	1	1	1	1.00001																						1	1
	Chloroform				2.36667	1	1	1	1	1	1	1	1	1	1	1	1	1	1	1	1	1	1	1	1	1																						1	1
	Acetonitrile				2.7395	1	1	1	1	1	1	1	1	1	1	1	1	1	1	1	1	1	1	1	1	1																						1	1
	Benzene				3.21348
	Chloroform				2.75862	1	1	1	1	1	1	1	1	1	1	1	1	1	1	1	1	1	1	1	1	1																						1	1
	Acetonitrile				2.50467	1	1	1	1	1	1	1	1	1	1	1	1	1	1	1	1	1	1	1	1	1																						1	1
	Benzene				3.19303	0.999952	1.00002	0.99989	0.99989	0.99989	1.00001	1.00001	1.00001	0.99989	0.99989	0.99987	0.999908	0.999908	0.999908	1.00001	1.00001	1.00001	0.999908	0.999908	0.999908	0.999999																						0.999956	1.00002
	Chloroform				2.74016	1	1	1	1	1	1	1	1	1	1	1	1	1	1	1	1	1	1	1	1	1																						1	1
	Acetonitrile				3.17278	1	1	1	1	1	1	1	1	1	1	1	1	1	1	1	1	1	1	1	1	1																						1	1
	Benzene				2.52593	1	0.999984	1.00078	1.00078	1.00078	0.999184	0.999184	0.999184	1.00078	1.00078	1.00137	1	1	1	0.999184	0.999184	0.999184	1	1	1	0.998678																						0.999975	0.999984
	Chloroform				2.55375	1	1	1	1	1	1	1	1	1	1	1	1	1	1	1	1	1	1	1	1	1																						1	1
	Acetonitrile				2.91411	1	1	1	1	1	1	1	1	1	1	1	1	1	1	1	1	1	1	1	1	1																						1	1
	Benzene
	Chloroform
	Acetonitrile
				Mean	2.80631	0.999996	1	1.00006	1.00006	1.00006	0.999926	0.999926	0.999926	1.00006	1.00006	1.00011	0.999992	0.999992	0.999992	0.999926	0.999926	0.999926	0.999992	0.999992	0.999992	0.999881																						0.999994	1
				StDev	0.291381	1.44543e-05	8.22008e-06	0.000242121	0.000242121	0.000242121	0.000246286	0.000246286	0.000246286	0.000242121	0.000242121	0.000420287	2.80059e-05	2.80059e-05	2.80059e-05	0.000246286	0.000246286	0.000246286	2.80059e-05	2.80059e-05	2.80059e-05	0.000398909																						1.45794e-05	8.2092e-06
				'=> LA50 is marginally faster!		2.89088e-05	1.64402e-05	0.000484212	0.000484212	0.000484212	0.000492609	0.000492609	0.000492609	0.000484212	0.000484212	0.00084048	5.60123e-05	5.60123e-05	5.60123e-05	0.000492609	0.000492609	0.000492609	5.60123e-05	5.60123e-05	5.60123e-05	0.000797912																						2.91591e-05	1.64184e-05
		// MP2fc C-PCM		All
		-	-	-
		Functional	BasisSet	Geometry
	Benzene					1	1	0.999986	0.999986	0.999986	1.00001	1.00001	1.00001	0.999986	0.999986	1.00005	1	1	1	1.00001	1.00001	1.00001	1	1	1	0.999952																						1	1
	Chloroform					1	1	1	1	1	1	1	1	1	1	1	1	1	1	1	1	1	1	1	1	1																						1	1
	Acetonitrile					1	1	1	1	1	1	1	1	1	1	1	1	1	1	1	1	1	1	1	1	1																						1	1
	Benzene					1
	Chloroform					1	1	1	1	1	1	1	1	1	1	1	1	1	1	1	1	1	1	1	1	1																						1	1
	Acetonitrile					1	1	1	1	1	1	1	1	1	1	1	1	1	1	1	1	1	1	1	1	1																						1	1
	Benzene					1.00034	0.999867	1.00033	1.00033	1.00033	0.999967	0.999967	0.999967	1.00033	1.00033	1.00085	1.0002	1.0002	1.0002	0.999967	0.999967	0.999967	1.0002	1.0002	1.0002	1.00001																						1.00039	0.999838
	Chloroform					1	1	1	1	1	1	1	1	1	1	1	1	1	1	1	1	1	1	1	1	1																						1	1
	Acetonitrile					1	1	1	1	1	1	1	1	1	1	1	1	1	1	1	1	1	1	1	1	1																						1	1
	Benzene					0.999988	1.00012	0.997354	0.997354	0.997354	1.00275	1.00275	1.00275	0.997354	0.997354	0.989788	0.999989	0.999989	0.999989	1.00275	1.00275	1.00275	0.999989	0.999989	0.999989	1.00983																						1.00024	1.00014
	Chloroform					1	1	1	1	1	1	1	1	1	1	1	1	1	1	1	1	1	1	1	1	1																						1	1
	Acetonitrile					1	1	1	1	1	1	1	1	1	1	1	1	1	1	1	1	1	1	1	1	1																						1	1
	Benzene
	Chloroform
	Acetonitrile
				Mean		1.00003	0.999999	0.999788	0.999788	0.999788	1.00025	1.00025	1.00025	0.999788	0.999788	0.999153	1.00002	1.00002	1.00002	1.00025	1.00025	1.00025	1.00002	1.00002	1.00002	1.00089																						1.00006	0.999998
				StDev		9.95141e-05	5.65491e-05	0.000813426	0.000813426	0.000813426	0.000830159	0.000830159	0.000830159	0.000813426	0.000813426	0.00311624	6.09767e-05	6.09767e-05	6.09767e-05	0.000830159	0.000830159	0.000830159	6.09767e-05	6.09767e-05	6.09767e-05	0.00296378																						0.000132145	6.84057e-05
						0.000199023	0.000113098	0.0016272	0.0016272	0.0016272	0.00165991	0.00165991	0.00165991	0.0016272	0.0016272	0.00623776	0.000121951	0.000121951	0.000121951	0.00165991	0.00165991	0.00165991	0.000121951	0.000121951	0.000121951	0.0059223																						0.000264274	0.000136812
		// MP2fc C-PCM		All
		-	-	-	Static	-	-	-	-	-	-	-	-	-	-	-	-	-	-	-	-	-	-	-	-	800																						nm	-
		Functional	BasisSet	Geometry	Time	g_||oke	g_xxxx	g_xxyy	g_xyyx	g_xyxy	g_xxzz	g_xxzz	g_xzxz	g_yyxx	g_yxxy	g_yyyy	g_yyzz	g_yzzy	g_yzyz	g_zzxx	g_zxxz	g_zxzx	g_zzyy	g_zyyz	g_zyzy	g_zzzz																						g_||oke	g_xxxx
	Benzene	HF	6-311+G(d,p)	SOL.14.1.1.566_MP2fc_6311Gdp	31.8	5.46559	7.00919	2.54316	2.54316	2.54316	2.54317	2.54317	2.54317	2.54316	2.54316	3.80485	1.26819	1.26819	1.26819	2.54317	2.54317	2.54317	1.26819	1.26819	1.26819	3.80487																						6.56255	8.24429
	Chloroform	HF	6-311+G(d,p)	SOL.1.1.1.167_MP2fc_6311Gdp	42.43	2.55865	2.88004	0.959937	0.959937	0.959937	0.761448	0.761448	0.761448	0.959937	0.959937	2.88004	0.761388	0.761388	0.761388	0.761448	0.761448	0.761448	0.761388	0.761388	0.761388	2.06764																						2.85441	3.23452
	Acetonitrile	HF	6-311+G(d,p)	SOL.2.1.1.542_MP2fc_6311Gdp	5.9	0.917396	0.663466	0.221137	0.221137	0.221137	0.312047	0.312047	0.312047	0.221137	0.221137	0.663464	0.312042	0.312042	0.312042	0.312047	0.312047	0.312047	0.312042	0.312042	0.312042	1.5696																						1.01257	0.734659
	Benzene	HF	6-311G(d,p)	SOL.14.1.1.566_MP2fc_6311Gdp	17.88	1.08666	0.10202	0.204479	0.204479	0.204479	0.204479	0.204479	0.204479	0.204479	0.204479	1.69253	0.564142	0.564142	0.564142	0.204479	0.204479	0.204479	0.564142	0.564142	0.564142	1.69255																						1.21528	0.108264
	Chloroform	HF	6-311G(d,p)	SOL.1.1.1.167_MP2fc_6311Gdp	27.23	0.713641	1.05251	0.350832	0.350832	0.350832	0.112129	0.112129	0.112129	0.350832	0.350832	1.05251	0.112115	0.112115	0.112115	0.112129	0.112129	0.112129	0.112115	0.112115	0.112115	0.313037																						0.788825	1.17155
	Acetonitrile	HF	6-311G(d,p)	SOL.2.1.1.542_MP2fc_6311Gdp	5.65	0.325755	0.249296	0.0830999	0.0830999	0.0830999	0.0943354	0.0943354	0.0943354	0.0830999	0.0830999	0.249298	0.0943407	0.0943407	0.0943407	0.0943354	0.0943354	0.0943354	0.0943407	0.0943407	0.0943407	0.586631																						0.353939	0.268538
	Benzene	HF	aug-cc-pVTZ	SOL.14.1.1.566_MP2fc_6311Gdp	614	6.68475	7.04712	2.98334	2.98334	2.98334	2.98337	2.98337	2.98337	2.98334	2.98334	5.41626	1.80532	1.80532	1.80532	2.98337	2.98337	2.98337	1.80532	1.80532	1.80532	5.41629																						8.22428	8.6157
	Chloroform	HF	aug-cc-pVTZ	SOL.1.1.1.167_MP2fc_6311Gdp	344	2.73713	3.29836	1.09934	1.09934	1.09934	0.733222	0.733222	0.733222	1.09934	1.09934	3.29836	0.733116	0.733116	0.733116	0.733222	0.733222	0.733222	0.733116	0.733116	0.733116	1.95757																						3.07586	3.71516
	Acetonitrile	HF	aug-cc-pVTZ	SOL.2.1.1.542_MP2fc_6311Gdp	104	1.36235	1.07327	0.357738	0.357738	0.357738	0.48359	0.48359	0.48359	0.357738	0.357738	1.07327	0.483574	0.483574	0.483574	0.48359	0.48359	0.48359	0.483574	0.483574	0.483574	2.01541																						1.50366	1.18244
	Benzene	HF	Sadlej-pVTZ	SOL.14.1.1.566_MP2fc_6311Gdp	110	7.36475	7.52414	3.2432	3.2432	3.2432	3.24323	3.24323	3.24323	3.2432	3.2432	6.12281	2.04082	2.04082	2.04082	3.24323	3.24323	3.24323	2.04082	2.04082	2.04082	6.12231																						9.02114	9.12393
	Chloroform	HF	Sadlej-pVTZ	SOL.1.1.1.167_MP2fc_6311Gdp	58.43	3.10774	3.68918	1.22961	1.22961	1.22961	0.882498	0.882498	0.882498	1.22961	1.22961	3.68918	0.882383	0.882383	0.882383	0.882498	0.882498	0.882498	0.882383	0.882383	0.882383	2.17137																						3.48414	4.14408
	Acetonitrile	HF	Sadlej-pVTZ	SOL.2.1.1.542_MP2fc_6311Gdp	17.67	1.63253	1.36956	0.456498	0.456498	0.456498	0.570112	0.570112	0.570112	0.456498	0.456498	1.36955	0.570069	0.570069	0.570069	0.570112	0.570112	0.570112	0.570069	0.570069	0.570069	2.23017																						1.80231	1.51153
	Benzene	HF	aNLO-V	SOL.14.1.1.566_MP2fc_6311Gdp	171	5.20566	5.79827	2.34665	2.34665	2.34665	2.34671	2.34671	2.34671	2.34665	2.34665	4.06632	1.35531	1.35531	1.35531	2.34671	2.34671	2.34671	1.35531	1.35531	1.35531	4.06638																						6.52156	7.2769
	Chloroform	HF	aNLO-V	SOL.1.1.1.167_MP2fc_6311Gdp	120	1.73954	2.48753	0.82912	0.82912	0.82912	0.361993	0.361993	0.361993	0.82912	0.82912	2.48753	0.361919	0.361919	0.361919	0.361993	0.361993	0.361993	0.361919	0.361919	0.361919	0.616567																						1.95208	2.78563
	Acetonitrile	HF	aNLO-V	SOL.2.1.1.542_MP2fc_6311Gdp	24.42	0.752015	0.400752	0.133582	0.133582	0.133582	0.288553	0.288553	0.288553	0.133582	0.133582	0.400752	0.288556	0.288556	0.288556	0.288553	0.288553	0.288553	0.288556	0.288556	0.288556	1.53719																						0.824584	0.439941
		// MP2fc C-PCM		All		Non-G-Standard-orientation
		-	-	-
		Functional	BasisSet	Geometry	Time	g_||oke	g_xxxx	g_xxyy	g_xyyx	g_xyxy	g_xxzz	g_xxzz	g_xzxz	g_yyxx	g_yxxy	g_yyyy	g_yyzz	g_yzzy	g_yzyz	g_zzxx	g_zxxz	g_zxzx	g_zzyy	g_zyyz	g_zyzy	g_zzzz																						g_||oke	g_xxxx
	Benzene	HF	6-311+G(d,p)	SOL.14.1.1.566_MP2fc_6311Gdp	78	5.46559	7.00919	2.54317	2.54317	2.54317	2.54316	2.54316	2.54316	2.54317	2.54317	3.80487	1.26819	1.26819	1.26819	2.54316	2.54316	2.54316	1.26819	1.26819	1.26819	3.80485																						6.56255	8.24429
	Chloroform	HF	6-311+G(d,p)	SOL.1.1.1.167_MP2fc_6311Gdp	72	2.55865	2.88004	0.959937	0.959937	0.959937	0.761448	0.761448	0.761448	0.959937	0.959937	2.88004	0.761388	0.761388	0.761388	0.761448	0.761448	0.761448	0.761388	0.761388	0.761388	2.06764																						2.85441	3.23452
	Acetonitrile	HF	6-311+G(d,p)	SOL.2.1.1.542_MP2fc_6311Gdp	13.38	0.917396	0.663466	0.221137	0.221137	0.221137	0.312047	0.312047	0.312047	0.221137	0.221137	0.663464	0.312042	0.312042	0.312042	0.312047	0.312047	0.312047	0.312042	0.312042	0.312042	1.5696																						1.01257	0.734659
	Benzene	HF	6-311G(d,p)	SOL.14.1.1.566_MP2fc_6311Gdp	47.9	1.08666	0.10202	0.204479	0.204479	0.204479	0.204479	0.204479	0.204479	0.204479	0.204479	1.69255	0.564142	0.564142	0.564142	0.204479	0.204479	0.204479	0.564142	0.564142	0.564142	1.69253																						1.21528	0.108264
	Chloroform	HF	6-311G(d,p)	SOL.1.1.1.167_MP2fc_6311Gdp	45.42	0.713641	1.05251	0.350832	0.350832	0.350832	0.112129	0.112129	0.112129	0.350832	0.350832	1.05251	0.112115	0.112115	0.112115	0.112129	0.112129	0.112129	0.112115	0.112115	0.112115	0.313037																						0.788825	1.17155
	Acetonitrile	HF	6-311G(d,p)	SOL.2.1.1.542_MP2fc_6311Gdp	10.32	0.325755	0.249296	0.0830999	0.0830999	0.0830999	0.0943354	0.0943354	0.0943354	0.0830999	0.0830999	0.249298	0.0943407	0.0943407	0.0943407	0.0943354	0.0943354	0.0943354	0.0943407	0.0943407	0.0943407	0.586631																						0.353939	0.268538
	Benzene	HF	aug-cc-pVTZ	SOL.14.1.1.566_MP2fc_6311Gdp	1660	6.68474	7.04712	2.98336	2.98336	2.98336	2.98334	2.98334	2.98334	2.98336	2.98336	5.41629	1.80532	1.80532	1.80532	2.98334	2.98334	2.98334	1.80532	1.80532	1.80532	5.41625																						8.22428	8.6157
	Chloroform	HF	aug-cc-pVTZ	SOL.1.1.1.167_MP2fc_6311Gdp	717	2.73713	3.29836	1.09934	1.09934	1.09934	0.733222	0.733222	0.733222	1.09934	1.09934	3.29836	0.733116	0.733116	0.733116	0.733222	0.733222	0.733222	0.733116	0.733116	0.733116	1.95757																						3.07586	3.71516
	Acetonitrile	HF	aug-cc-pVTZ	SOL.2.1.1.542_MP2fc_6311Gdp	340	1.36235	1.07327	0.357738	0.357738	0.357738	0.48359	0.48359	0.48359	0.357738	0.357738	1.07327	0.483574	0.483574	0.483574	0.48359	0.48359	0.48359	0.483574	0.483574	0.483574	2.01541																						1.50366	1.18244
	Benzene	HF	Sadlej-pVTZ	SOL.14.1.1.566_MP2fc_6311Gdp	240	7.36487	7.52414	3.24323	3.24323	3.24323	3.2432	3.2432	3.2432	3.24323	3.24323	6.12281	2.04084	2.04084	2.04084	3.2432	3.2432	3.2432	2.04084	2.04084	2.04084	6.12287																						9.02107	9.12393
	Chloroform	HF	Sadlej-pVTZ	SOL.1.1.1.167_MP2fc_6311Gdp	97	3.10774	3.68918	1.22961	1.22961	1.22961	0.882498	0.882498	0.882498	1.22961	1.22961	3.68918	0.882383	0.882383	0.882383	0.882498	0.882498	0.882498	0.882383	0.882383	0.882383	2.17137																						3.48414	4.14408
	Acetonitrile	HF	Sadlej-pVTZ	SOL.2.1.1.542_MP2fc_6311Gdp	33.87	1.63253	1.36956	0.456498	0.456498	0.456498	0.570112	0.570112	0.570112	0.456498	0.456498	1.36955	0.570069	0.570069	0.570069	0.570112	0.570112	0.570112	0.570069	0.570069	0.570069	2.23017																						1.80231	1.51153
	Benzene	HF	aNLO-V	SOL.14.1.1.566_MP2fc_6311Gdp	171	5.20564	5.79827	2.34671	2.34671	2.34671	2.34665	2.34665	2.34665	2.34671	2.34671	4.06636	1.35531	1.35531	1.35531	2.34665	2.34665	2.34665	1.35531	1.35531	1.35531	4.06622																						6.52156	7.2769
	Chloroform	HF	aNLO-V	SOL.1.1.1.167_MP2fc_6311Gdp	98	1.73954	2.48753	0.82912	0.82912	0.82912	0.361993	0.361993	0.361993	0.82912	0.82912	2.48753	0.361919	0.361919	0.361919	0.361993	0.361993	0.361993	0.361919	0.361919	0.361919	0.616567																						1.95208	2.78563
	Acetonitrile	HF	aNLO-V	SOL.2.1.1.542_MP2fc_6311Gdp	22.84	0.752015	0.400752	0.133582	0.133582	0.133582	0.288553	0.288553	0.288553	0.133582	0.133582	0.400752	0.288556	0.288556	0.288556	0.288553	0.288553	0.288553	0.288556	0.288556	0.288556	1.53719																						0.824584	0.439941
		// MP2fc C-PCM		All
		-	-	-	IBM1/LASC43
		Functional	BasisSet	Geometry
	Benzene				2.45283	1	1	1	1	1	0.999997	0.999997	0.999997	1	1	1	1	1	1	0.999997	0.999997	0.999997	1	1	1	0.999996																						1	1
	Chloroform				1.69691	1	1	1	1	1	1	1	1	1	1	1	1	1	1	1	1	1	1	1	1	1																						1	1
	Acetonitrile				2.2678	1	1	1	1	1	1	1	1	1	1	1	1	1	1	1	1	1	1	1	1	1																						1	1
	Benzene				2.67897	1
	Chloroform				1.66801	1	1	1	1	1	1	1	1	1	1	1	1	1	1	1	1	1	1	1	1	1																						1	1
	Acetonitrile				1.82655	1	1	1	1	1	1	1	1	1	1	1	1	1	1	1	1	1	1	1	1	1																						1	1
	Benzene				2.70358	1	1	1.00001	1.00001	1.00001	0.999993	0.999993	0.999993	1.00001	1.00001	1.00001	1	1	1	0.999993	0.999993	0.999993	1	1	1	0.999993																						1	1
	Chloroform				2.0843	1	1	1	1	1	1	1	1	1	1	1	1	1	1	1	1	1	1	1	1	1																						1	1
	Acetonitrile				3.26923	1	1	1	1	1	1	1	1	1	1	1	1	1	1	1	1	1	1	1	1	1																						1	1
	Benzene				2.18182	1.00002	1	1.00001	1.00001	1.00001	0.999993	0.999993	0.999993	1.00001	1.00001	1	1.00001	1.00001	1.00001	0.999993	0.999993	0.999993	1.00001	1.00001	1.00001	1.00009																						0.999992	1
	Chloroform				1.66011	1	1	1	1	1	1	1	1	1	1	1	1	1	1	1	1	1	1	1	1	1																						1	1
	Acetonitrile				1.91681	1	1	1	1	1	1	1	1	1	1	1	1	1	1	1	1	1	1	1	1	1																						1	1
	Benzene
	Chloroform
	Acetonitrile
				Mean	2.20058	1	1	1	1	1	0.999998	0.999998	0.999998	1	1	1	1	1	1	0.999998	0.999998	0.999998	1	1	1	1.00001																						0.999999	1
				StDev	0.500523	4.63713e-06	7.39411e-08	2.76105e-06	2.76105e-06	2.76105e-06	2.87763e-06	2.87763e-06	2.87763e-06	2.76105e-06	2.76105e-06	2.37945e-06	2.26214e-06	2.26214e-06	2.26214e-06	2.87763e-06	2.87763e-06	2.87763e-06	2.26214e-06	2.26214e-06	2.26214e-06	2.8158e-05																						2.43604e-06	7.61453e-08
				'=> LA50 is marginally faster!		9.27426e-06	1.47882e-07	5.52209e-06	5.52209e-06	5.52209e-06	5.75527e-06	5.75527e-06	5.75527e-06	5.52209e-06	5.52209e-06	4.75889e-06	4.52427e-06	4.52427e-06	4.52427e-06	5.75527e-06	5.75527e-06	5.75527e-06	4.52427e-06	4.52427e-06	4.52427e-06	5.63157e-05																						4.87208e-06	1.52291e-07
		// MP2fc C-PCM		All
		-	-	-
		Functional	BasisSet	Geometry
	Benzene					1	1	0.999991	0.999991	0.999991	1.00001	1.00001	1.00001	0.999991	0.999991	0.999984	0.999999	0.999999	0.999999	1.00001	1.00001	1.00001	0.999999	0.999999	0.999999	1.00002																						1	0.999999
	Chloroform					1	1	1	1	1	1	1	1	1	1	1	1	1	1	1	1	1	1	1	1	1																						1	1
	Acetonitrile					1	1	1	1	1	1	1	1	1	1	1	1	1	1	1	1	1	1	1	1	1																						1	1
	Benzene					1
	Chloroform					1	1	1	1	1	1	1	1	1	1	1	1	1	1	1	1	1	1	1	1	1																						1	1
	Acetonitrile					1	1	1	1	1	1	1	1	1	1	1	1	1	1	1	1	1	1	1	1	1																						1	1
	Benzene					1	1	0.99998	0.99998	0.99998	1.00002	1.00002	1.00002	0.99998	0.99998	0.999961	1	1	1	1.00002	1.00002	1.00002	1	1	1	1.00004																						1	1
	Chloroform					1	1	1	1	1	1	1	1	1	1	1	1	1	1	1	1	1	1	1	1	1																						1	1
	Acetonitrile					1	1	1	1	1	1	1	1	1	1	1	1	1	1	1	1	1	1	1	1	1																						1	1
	Benzene					0.999882	1	0.999978	0.999978	0.999978	1.00002	1.00002	1.00002	0.999978	0.999978	1	0.999985	0.999985	0.999985	1.00002	1.00002	1.00002	0.999985	0.999985	0.999985	0.999438																						1.00007	1
	Chloroform					1	1	1	1	1	1	1	1	1	1	1	1	1	1	1	1	1	1	1	1	1																						1	1
	Acetonitrile					1	1	1	1	1	1	1	1	1	1	1	1	1	1	1	1	1	1	1	1	1																						1	1
	Benzene
	Chloroform
	Acetonitrile
				Mean		0.99999	1	0.999995	0.999995	0.999995	1	1	1	0.999995	0.999995	0.999995	0.999999	0.999999	0.999999	1	1	1	0.999999	0.999999	0.999999	0.999954																						1.00001	1
				StDev		3.41495e-05	5.31514e-07	8.47869e-06	8.47869e-06	8.47869e-06	8.84835e-06	8.84835e-06	8.84835e-06	8.47869e-06	8.47869e-06	1.21264e-05	4.62344e-06	4.62344e-06	4.62344e-06	8.84835e-06	8.84835e-06	8.84835e-06	4.62344e-06	4.62344e-06	4.62344e-06	0.00017173																						2.19746e-05	6.66016e-07
						6.82997e-05	1.06303e-06	1.69575e-05	1.69575e-05	1.69575e-05	1.76966e-05	1.76966e-05	1.76966e-05	1.69575e-05	1.69575e-05	2.4253e-05	9.24689e-06	9.24689e-06	9.24689e-06	1.76966e-05	1.76966e-05	1.76966e-05	9.24689e-06	9.24689e-06	9.24689e-06	0.000343476																						4.3949e-05	1.33203e-06
		// MP2fc C-PCM		All
		-	-	-	Static	-	-	-	-	-	-	-	-	-	-	-	-	-	-	-	-	-	-	-	-	800																						nm	-
		Functional	BasisSet	Geometry	Time	g_||oke	g_xxxx	g_xxyy	g_xyyx	g_xyxy	g_xxzz	g_xxzz	g_xzxz	g_yyxx	g_yxxy	g_yyyy	g_yyzz	g_yzzy	g_yzyz	g_zzxx	g_zxxz	g_zxzx	g_zzyy	g_zyyz	g_zyzy	g_zzzz																						g_||oke	g_xxxx
	Benzene	LC-BLYP	6-311+G(d,p)	SOL.14.1.1.566_MP2fc_6311Gdp	281	4.9704	5.76253	2.11475	2.11475	2.11475	2.11475	2.11475	2.11475	2.11475	2.11475	3.98634	1.32889	1.32889	1.32889	2.11475	2.11475	2.11475	1.32889	1.32889	1.32889	3.98635																						5.87014	6.66513
	Chloroform	LC-BLYP	6-311+G(d,p)	SOL.1.1.1.167_MP2fc_6311Gdp	243	3.08382	3.575	1.19161	1.19161	1.19161	0.885755	0.885755	0.885755	1.19161	1.19161	3.575	0.885689	0.885689	0.885689	0.885755	0.885755	0.885755	0.885689	0.885689	0.885689	2.34296																						3.48451	4.07255
	Acetonitrile	LC-BLYP	6-311+G(d,p)	SOL.2.1.1.542_MP2fc_6311Gdp	120	1.07211	0.693214	0.231054	0.231054	0.231054	0.354818	0.354818	0.354818	0.231054	0.231054	0.693213	0.3548	0.3548	0.3548	0.354818	0.354818	0.354818	0.3548	0.3548	0.3548	2.09278																						1.18867	0.766803
	Benzene	LC-BLYP	6-311G(d,p)	SOL.14.1.1.566_MP2fc_6311Gdp	178	1.14613	0.0985263	0.181264	0.181264	0.181264	0.181264	0.181264	0.181264	0.181264	0.181264	1.8401	0.613421	0.613421	0.613421	0.181264	0.181264	0.181264	0.613421	0.613421	0.613421	1.84011																						1.28259	0.104263
	Chloroform	LC-BLYP	6-311G(d,p)	SOL.1.1.1.167_MP2fc_6311Gdp	171	0.991486	1.52969	0.509894	0.509894	0.509894	0.135984	0.135984	0.135984	0.509894	0.509894	1.52969	0.135981	0.135981	0.135981	0.135984	0.135984	0.135984	0.135981	0.135981	0.135981	0.334329																						1.12149	1.74487
	Acetonitrile	LC-BLYP	6-311G(d,p)	SOL.2.1.1.542_MP2fc_6311Gdp	99	0.366944	0.25192	0.0839727	0.0839727	0.0839727	0.0951611	0.0951611	0.0951611	0.0839727	0.0839727	0.251921	0.095167	0.095167	0.095167	0.0951611	0.0951611	0.0951611	0.095167	0.095167	0.095167	0.782278																						0.40129	0.272655
	Benzene	LC-BLYP	aug-cc-pVTZ	SOL.14.1.1.566_MP2fc_6311Gdp	2348	5.77557	5.23543	2.35333	2.35333	2.35333	2.35334	2.35334	2.35334	2.35333	2.35333	5.33584	1.77869	1.77869	1.77869	2.35334	2.35334	2.35334	1.77869	1.77869	1.77869	5.33587																						6.92077	6.22956
	Chloroform	LC-BLYP	aug-cc-pVTZ	SOL.1.1.1.167_MP2fc_6311Gdp	1070	3.24015	3.963	1.32094	1.32094	1.32094	0.845513	0.845513	0.845513	1.32094	1.32094	3.96301	0.845452	0.845452	0.845452	0.845513	0.845513	0.845513	0.845452	0.845452	0.845452	2.25093																						3.68532	4.52144
	Acetonitrile	LC-BLYP	aug-cc-pVTZ	SOL.2.1.1.542_MP2fc_6311Gdp	655	1.56469	1.12475	0.374897	0.374897	0.374897	0.55625	0.55625	0.55625	0.374897	0.374897	1.12475	0.556221	0.556221	0.556221	0.55625	0.55625	0.55625	0.556221	0.556221	0.556221	2.59924																						1.73459	1.2381
	Benzene	LC-BLYP	Sadlej-pVTZ	SOL.14.1.1.566_MP2fc_6311Gdp	524	6.57271	5.96026	2.65753	2.65753	2.65753	2.65754	2.65754	2.65754	2.65753	2.65753	6.10259	2.03422	2.03422	2.03422	2.65754	2.65754	2.65754	2.03422	2.03422	2.03422	6.10213																						7.85749	7.0522
	Chloroform	LC-BLYP	Sadlej-pVTZ	SOL.1.1.1.167_MP2fc_6311Gdp	302	3.67864	4.4163	1.47204	1.47204	1.47204	1.0274	1.0274	1.0274	1.47204	1.47204	4.4163	1.02734	1.02734	1.02734	1.0274	1.0274	1.0274	1.02734	1.02734	1.02734	2.50704																						4.17223	5.02258
	Acetonitrile	LC-BLYP	Sadlej-pVTZ	SOL.2.1.1.542_MP2fc_6311Gdp	164	1.9785	1.50975	0.50323	0.50323	0.50323	0.715014	0.715014	0.715014	0.50323	0.50323	1.50975	0.715	0.715	0.715	0.715014	0.715014	0.715014	0.715	0.715	0.715	3.00654																						2.19262	1.66548
	Benzene	LC-BLYP	aNLO-V	SOL.14.1.1.566_MP2fc_6311Gdp	839	4.55744	4.48561	1.92419	1.92419	1.92419	1.92423	1.92423	1.92423	1.92419	1.92419	3.97667	1.32566	1.32566	1.32566	1.92423	1.92423	1.92423	1.32566	1.32566	1.32566	3.97675																						5.55086	5.46109
	Chloroform	LC-BLYP	aNLO-V	SOL.1.1.1.167_MP2fc_6311Gdp	540	2.11121	2.97486	0.991581	0.991581	0.991581	0.447132	0.447132	0.447132	0.991581	0.991581	2.97487	0.447055	0.447055	0.447055	0.447132	0.447132	0.447132	0.447055	0.447055	0.447055	0.834782																						2.39847	3.37505
	Acetonitrile	LC-BLYP	aNLO-V	SOL.2.1.1.542_MP2fc_6311Gdp	285	0.96744	0.468231	0.156069	0.156069	0.156069	0.36909	0.36909	0.36909	0.156069	0.156069	0.468232	0.369075	0.369075	0.369075	0.36909	0.36909	0.36909	0.369075	0.369075	0.369075	2.11227																						1.07101	0.515698
		// MP2fc C-PCM		All		Non-G-Standard-orientation
		-	-	-
		Functional	BasisSet	Geometry	Time	g_||oke	g_xxxx	g_xxyy	g_xyyx	g_xyxy	g_xxzz	g_xxzz	g_xzxz	g_yyxx	g_yxxy	g_yyyy	g_yyzz	g_yzzy	g_yzyz	g_zzxx	g_zxxz	g_zxzx	g_zzyy	g_zyyz	g_zyzy	g_zzzz																						g_||oke	g_xxxx
	Benzene	LC-BLYP	6-311+G(d,p)	SOL.14.1.1.566_MP2fc_6311Gdp	844	4.9704	5.76254	2.11475	2.11475	2.11475	2.11475	2.11475	2.11475	2.11475	2.11475	3.98635	1.32889	1.32889	1.32889	2.11475	2.11475	2.11475	1.32889	1.32889	1.32889	3.98634																						5.87014	6.66513
	Chloroform	LC-BLYP	6-311+G(d,p)	SOL.1.1.1.167_MP2fc_6311Gdp	573	3.08382	3.575	1.19161	1.19161	1.19161	0.885755	0.885755	0.885755	1.19161	1.19161	3.575	0.885689	0.885689	0.885689	0.885755	0.885755	0.885755	0.885689	0.885689	0.885689	2.34296																						3.48451	4.07255
	Acetonitrile	LC-BLYP	6-311+G(d,p)	SOL.2.1.1.542_MP2fc_6311Gdp	321	1.07211	0.693214	0.231054	0.231054	0.231054	0.354818	0.354818	0.354818	0.231054	0.231054	0.693213	0.3548	0.3548	0.3548	0.354818	0.354818	0.354818	0.3548	0.3548	0.3548	2.09278																						1.18867	0.766803
	Benzene	LC-BLYP	6-311G(d,p)	SOL.14.1.1.566_MP2fc_6311Gdp	560	1.14613	0.0985263	0.181264	0.181264	0.181264	0.181264	0.181264	0.181264	0.181264	0.181264	1.84011	0.613421	0.613421	0.613421	0.181264	0.181264	0.181264	0.613421	0.613421	0.613421	1.8401																						1.28259	0.104263
	Chloroform	LC-BLYP	6-311G(d,p)	SOL.1.1.1.167_MP2fc_6311Gdp	460	0.991486	1.52969	0.509894	0.509894	0.509894	0.135984	0.135984	0.135984	0.509894	0.509894	1.52969	0.135981	0.135981	0.135981	0.135984	0.135984	0.135984	0.135981	0.135981	0.135981	0.334329																						1.12149	1.74487
	Acetonitrile	LC-BLYP	6-311G(d,p)	SOL.2.1.1.542_MP2fc_6311Gdp	265	0.366944	0.25192	0.0839727	0.0839727	0.0839727	0.0951611	0.0951611	0.0951611	0.0839727	0.0839727	0.251921	0.095167	0.095167	0.095167	0.0951611	0.0951611	0.0951611	0.095167	0.095167	0.095167	0.782278																						0.40129	0.272655
	Benzene	LC-BLYP	aug-cc-pVTZ	SOL.14.1.1.566_MP2fc_6311Gdp	7413	5.77557	5.23544	2.35334	2.35334	2.35334	2.35333	2.35333	2.35333	2.35334	2.35334	5.33587	1.77868	1.77868	1.77868	2.35333	2.35333	2.35333	1.77868	1.77868	1.77868	5.33584																						6.92078	6.22957
	Chloroform	LC-BLYP	aug-cc-pVTZ	SOL.1.1.1.167_MP2fc_6311Gdp	3002	3.24015	3.963	1.32094	1.32094	1.32094	0.845513	0.845513	0.845513	1.32094	1.32094	3.96301	0.845452	0.845452	0.845452	0.845513	0.845513	0.845513	0.845452	0.845452	0.845452	2.25093																						3.68532	4.52144
	Acetonitrile	LC-BLYP	aug-cc-pVTZ	SOL.2.1.1.542_MP2fc_6311Gdp	2045	1.56469	1.12475	0.374897	0.374897	0.374897	0.55625	0.55625	0.55625	0.374897	0.374897	1.12475	0.556221	0.556221	0.556221	0.55625	0.55625	0.55625	0.556221	0.556221	0.556221	2.59924																						1.73459	1.2381
	Benzene	LC-BLYP	Sadlej-pVTZ	SOL.14.1.1.566_MP2fc_6311Gdp	1255	6.57282	5.96026	2.65754	2.65754	2.65754	2.65753	2.65753	2.65753	2.65754	2.65754	6.1026	2.03424	2.03424	2.03424	2.65753	2.65753	2.65753	2.03424	2.03424	2.03424	6.10263																						7.85734	7.0522
	Chloroform	LC-BLYP	Sadlej-pVTZ	SOL.1.1.1.167_MP2fc_6311Gdp	759	3.67864	4.4163	1.47204	1.47204	1.47204	1.0274	1.0274	1.0274	1.47204	1.47204	4.4163	1.02734	1.02734	1.02734	1.0274	1.0274	1.0274	1.02734	1.02734	1.02734	2.50704																						4.17223	5.02258
	Acetonitrile	LC-BLYP	Sadlej-pVTZ	SOL.2.1.1.542_MP2fc_6311Gdp	469	1.9785	1.50975	0.50323	0.50323	0.50323	0.715014	0.715014	0.715014	0.50323	0.50323	1.50975	0.715	0.715	0.715	0.715014	0.715014	0.715014	0.715	0.715	0.715	3.00654																						2.19262	1.66548
	Benzene	LC-BLYP	aNLO-V	SOL.14.1.1.566_MP2fc_6311Gdp	784	4.55741	4.48561	1.92423	1.92423	1.92423	1.92419	1.92419	1.92419	1.92423	1.92423	3.9767	1.32566	1.32566	1.32566	1.92419	1.92419	1.92419	1.32566	1.32566	1.32566	3.97657																						5.55085	5.46109
	Chloroform	LC-BLYP	aNLO-V	SOL.1.1.1.167_MP2fc_6311Gdp	565	2.11121	2.97486	0.991581	0.991581	0.991581	0.447132	0.447132	0.447132	0.991581	0.991581	2.97487	0.447055	0.447055	0.447055	0.447132	0.447132	0.447132	0.447055	0.447055	0.447055	0.834782																						2.39847	3.37505
	Acetonitrile	LC-BLYP	aNLO-V	SOL.2.1.1.542_MP2fc_6311Gdp	287	0.96744	0.468231	0.156069	0.156069	0.156069	0.36909	0.36909	0.36909	0.156069	0.156069	0.468232	0.369075	0.369075	0.369075	0.36909	0.36909	0.36909	0.369075	0.369075	0.369075	2.11227																						1.07101	0.515698
		// MP2fc C-PCM		All
		-	-	-	IBM1/LASC43
		Functional	BasisSet	Geometry
	Benzene				3.00356	1	1	1	1	1	0.999998	0.999998	0.999998	1	1	1	0.999999	0.999999	0.999999	0.999998	0.999998	0.999998	0.999999	0.999999	0.999999	0.999998																						1	1
	Chloroform				2.35802	1	1	1	1	1	1	1	1	1	1	1	1	1	1	1	1	1	1	1	1	1																						1	1
	Acetonitrile				2.675	1	1	1	1	1	1	1	1	1	1	1	1	1	1	1	1	1	1	1	1	1																						1	1
	Benzene				3.14607	1
	Chloroform				2.69006	1	1	1	1	1	1	1	1	1	1	1	1	1	1	1	1	1	1	1	1	1																						1	1
	Acetonitrile				2.67677	1	1	1	1	1	1	1	1	1	1	1	1	1	1	1	1	1	1	1	1	1																						1	1
	Benzene				3.15716	1	1	1.00001	1.00001	1.00001	0.999996	0.999996	0.999996	1.00001	1.00001	1.00001	0.999999	0.999999	0.999999	0.999996	0.999996	0.999996	0.999999	0.999999	0.999999	0.999995																						1	1
	Chloroform				2.80561	1	1	1	1	1	1	1	1	1	1	1	1	1	1	1	1	1	1	1	1	1																						1	1
	Acetonitrile				3.12214	1	1	1	1	1	1	1	1	1	1	1	1	1	1	1	1	1	1	1	1	1																						1	1
	Benzene				2.39504	1.00002	1	1.00001	1.00001	1.00001	0.999994	0.999994	0.999994	1.00001	1.00001	1	1.00001	1.00001	1.00001	0.999994	0.999994	0.999994	1.00001	1.00001	1.00001	1.00008																						0.999982	1
	Chloroform				2.51325	1	1	1	1	1	1	1	1	1	1	1	1	1	1	1	1	1	1	1	1	1																						1	1
	Acetonitrile				2.85976	1	1	1	1	1	1	1	1	1	1	1	1	1	1	1	1	1	1	1	1	1																						1	1
	Benzene
	Chloroform
	Acetonitrile
				Mean	2.78353	1	1	1	1	1	0.999999	0.999999	0.999999	1	1	1	1	1	1	0.999999	0.999999	0.999999	1	1	1	1.00001																						0.999998	1
				StDev	0.282415	4.79689e-06	4.26846e-07	2.55498e-06	2.55498e-06	2.55498e-06	2.03716e-06	2.03716e-06	2.03716e-06	2.55498e-06	2.55498e-06	1.8307e-06	3.19145e-06	3.19145e-06	3.19145e-06	2.03716e-06	2.03716e-06	2.03716e-06	3.19145e-06	3.19145e-06	3.19145e-06	2.46616e-05																						5.45138e-06	4.1005e-07
				'=> LA50 is marginally faster!		9.59377e-06	8.53692e-07	5.10994e-06	5.10994e-06	5.10994e-06	4.07432e-06	4.07432e-06	4.07432e-06	5.10994e-06	5.10994e-06	3.66139e-06	6.38289e-06	6.38289e-06	6.38289e-06	4.07432e-06	4.07432e-06	4.07432e-06	6.38289e-06	6.38289e-06	6.38289e-06	4.93229e-05																						1.09028e-05	8.201e-07
		// MP2fc C-PCM		All
		-	-	-
		Functional	BasisSet	Geometry
	Benzene					0.999999	0.999999	0.999995	0.999995	0.999995	1	1	1	0.999995	0.999995	0.999989	1	1	1	1	1	1	1	1	1	1.00001																						0.999999	0.999998
	Chloroform					1	1	1	1	1	1	1	1	1	1	1	1	1	1	1	1	1	1	1	1	1																						1	1
	Acetonitrile					1	1	1	1	1	1	1	1	1	1	1	1	1	1	1	1	1	1	1	1	1																						1	1
	Benzene					1
	Chloroform					1	1	1	1	1	1	1	1	1	1	1	1	1	1	1	1	1	1	1	1	1																						1	1
	Acetonitrile					1	1	1	1	1	1	1	1	1	1	1	1	1	1	1	1	1	1	1	1	1																						1	1
	Benzene					0.999996	0.999993	0.999984	0.999984	0.999984	1.00001	1.00001	1.00001	0.999984	0.999984	0.99997	1	1	1	1.00001	1.00001	1.00001	1	1	1	1.00003																						0.999995	0.999991
	Chloroform					1	1	1	1	1	1	1	1	1	1	1	1	1	1	1	1	1	1	1	1	1																						1	1
	Acetonitrile					1	1	1	1	1	1	1	1	1	1	1	1	1	1	1	1	1	1	1	1	1																						1	1
	Benzene					0.99989	1	0.999985	0.999985	0.999985	1.00002	1.00002	1.00002	0.999985	0.999985	0.999989	0.999979	0.999979	0.999979	1.00002	1.00002	1.00002	0.999979	0.999979	0.999979	0.999506																						1.00014	1
	Chloroform					1	1	1	1	1	1	1	1	1	1	1	1	1	1	1	1	1	1	1	1	1																						1	1
	Acetonitrile					1	1	1	1	1	1	1	1	1	1	1	1	1	1	1	1	1	1	1	1	1																						1	1
	Benzene
	Chloroform
	Acetonitrile
				Mean		0.99999	0.999999	0.999997	0.999997	0.999997	1	1	1	0.999997	0.999997	0.999995	0.999998	0.999998	0.999998	1	1	1	0.999998	0.999998	0.999998	0.999958																						1.00001	0.999999
				StDev		3.15424e-05	2.23641e-06	6.31747e-06	6.31747e-06	6.31747e-06	5.1913e-06	5.1913e-06	5.1913e-06	6.31747e-06	6.31747e-06	9.57509e-06	6.46948e-06	6.46948e-06	6.46948e-06	5.1913e-06	5.1913e-06	5.1913e-06	6.46948e-06	6.46948e-06	6.46948e-06	0.000150159																						4.27959e-05	2.55608e-06
						6.30854e-05	4.47282e-06	1.2635e-05	1.2635e-05	1.2635e-05	1.03826e-05	1.03826e-05	1.03826e-05	1.2635e-05	1.2635e-05	1.91503e-05	1.2939e-05	1.2939e-05	1.2939e-05	1.03826e-05	1.03826e-05	1.03826e-05	1.2939e-05	1.2939e-05	1.2939e-05	0.00030033																						8.55907e-05	5.11216e-06
		// MP2fc C-PCM		All
		-	-	-	Static	-	-	-	-	-	-	-	-	-	-	-	-	-	-	-	-	-	-	-	-	800																						nm	-
		Functional	BasisSet	Geometry	Time	g_||oke	g_xxxx	g_xxyy	g_xyyx	g_xyxy	g_xxzz	g_xxzz	g_xzxz	g_yyxx	g_yxxy	g_yyyy	g_yyzz	g_yzzy	g_yzyz	g_zzxx	g_zxxz	g_zxzx	g_zzyy	g_zyyz	g_zyzy	g_zzzz																						g_||oke	g_xxxx
	Benzene	LC-BLYP(0.330)	6-311+G(d,p)	SOL.14.1.1.566_MP2fc_6311Gdp	287	5.74786	6.37884	2.43722	2.43722	2.43722	2.43723	2.43723	2.43723	2.43722	2.43722	4.72929	1.5765	1.5765	1.5765	2.43723	2.43723	2.43723	1.5765	1.5765	1.5765	4.7293																						6.85873	7.44232
	Chloroform	LC-BLYP(0.330)	6-311+G(d,p)	SOL.1.1.1.167_MP2fc_6311Gdp	240	3.88426	4.55834	1.51939	1.51939	1.51939	1.10575	1.10575	1.10575	1.51939	1.51939	4.55834	1.10571	1.10571	1.10571	1.10575	1.10575	1.10575	1.10571	1.10571	1.10571	2.84291																						4.46526	5.29168
	Acetonitrile	LC-BLYP(0.330)	6-311+G(d,p)	SOL.2.1.1.542_MP2fc_6311Gdp	121	1.29728	0.835216	0.278391	0.278391	0.278391	0.42453	0.42453	0.42453	0.278391	0.278391	0.835215	0.424518	0.424518	0.424518	0.42453	0.42453	0.42453	0.424518	0.424518	0.424518	2.56107																						1.454	0.933931
	Benzene	LC-BLYP(0.330)	6-311G(d,p)	SOL.14.1.1.566_MP2fc_6311Gdp	174	1.26119	0.0993067	0.191743	0.191743	0.191743	0.191743	0.191743	0.191743	0.191743	0.191743	2.03978	0.68004	0.68004	0.68004	0.191743	0.191743	0.191743	0.68004	0.68004	0.68004	2.03979																						1.41679	0.105185
	Chloroform	LC-BLYP(0.330)	6-311G(d,p)	SOL.1.1.1.167_MP2fc_6311Gdp	175	1.23788	1.93907	0.646345	0.646345	0.646345	0.162128	0.162128	0.162128	0.646345	0.646345	1.93907	0.162146	0.162146	0.162146	0.162128	0.162128	0.162128	0.162146	0.162146	0.162146	0.370041																						1.43003	2.26241
	Acetonitrile	LC-BLYP(0.330)	6-311G(d,p)	SOL.2.1.1.542_MP2fc_6311Gdp	94	0.412008	0.271593	0.0905308	0.0905308	0.0905308	0.101985	0.101985	0.101985	0.0905308	0.0905308	0.271595	0.101993	0.101993	0.101993	0.101985	0.101985	0.101985	0.101993	0.101993	0.101993	0.927835																						0.453973	0.295268
	Benzene	LC-BLYP(0.330)	aug-cc-pVTZ	SOL.14.1.1.566_MP2fc_6311Gdp	2427	6.74966	6.03677	2.75463	2.75463	2.75463	2.75465	2.75465	2.75465	2.75463	2.75463	6.25978	2.08667	2.08667	2.08667	2.75465	2.75465	2.75465	2.08667	2.08667	2.08667	6.25981																						8.19732	7.27995
	Chloroform	LC-BLYP(0.330)	aug-cc-pVTZ	SOL.1.1.1.167_MP2fc_6311Gdp	1076	4.08319	5.00749	1.6691	1.6691	1.6691	1.06363	1.06363	1.06363	1.6691	1.6691	5.00749	1.06359	1.06359	1.06359	1.06363	1.06363	1.06363	1.06359	1.06359	1.06359	2.80833																						4.73363	5.82646
	Acetonitrile	LC-BLYP(0.330)	aug-cc-pVTZ	SOL.2.1.1.542_MP2fc_6311Gdp	639	1.90924	1.3479	0.449323	0.449323	0.449323	0.677683	0.677683	0.677683	0.449323	0.449323	1.34791	0.677688	0.677688	0.677688	0.677683	0.677683	0.677683	0.677688	0.677688	0.677688	3.24098																						2.14325	1.50048
	Benzene	LC-BLYP(0.330)	Sadlej-pVTZ	SOL.14.1.1.566_MP2fc_6311Gdp	559	7.67367	6.87066	3.10987	3.10987	3.10987	3.10988	3.10988	3.10988	3.10987	3.10987	7.14692	2.38234	2.38234	2.38234	3.10988	3.10988	3.10988	2.38234	2.38234	2.38234	7.14658																						9.29381	8.23022
	Chloroform	LC-BLYP(0.330)	Sadlej-pVTZ	SOL.1.1.1.167_MP2fc_6311Gdp	298	4.63025	5.5675	1.85578	1.85578	1.85578	1.29739	1.29739	1.29739	1.85578	1.85578	5.5675	1.29734	1.29734	1.29734	1.29739	1.29739	1.29739	1.29734	1.29734	1.29734	3.11524																						5.345	6.44949
	Acetonitrile	LC-BLYP(0.330)	Sadlej-pVTZ	SOL.2.1.1.542_MP2fc_6311Gdp	160	2.42804	1.83859	0.612891	0.612891	0.612891	0.875639	0.875639	0.875639	0.612891	0.612891	1.83859	0.875632	0.875632	0.875632	0.875639	0.875639	0.875639	0.875632	0.875632	0.875632	3.73469																						2.72285	2.05066
	Benzene	LC-BLYP(0.330)	aNLO-V	SOL.14.1.1.566_MP2fc_6311Gdp	846	5.67377	5.53748	2.39255	2.39255	2.39255	2.39261	2.39261	2.39261	2.39255	2.39255	4.97267	1.65783	1.65783	1.65783	2.39261	2.39261	2.39261	1.65783	1.65783	1.65783	4.97275																						7.01748	6.84721
	Chloroform	LC-BLYP(0.330)	aNLO-V	SOL.1.1.1.167_MP2fc_6311Gdp	537	2.71164	3.79682	1.26556	1.26556	1.26556	0.58067	0.58067	0.58067	1.26556	1.26556	3.79684	0.580573	0.580573	0.580573	0.58067	0.58067	0.58067	0.580573	0.580573	0.580573	1.1109																						3.13736	4.38823
	Acetonitrile	LC-BLYP(0.330)	aNLO-V	SOL.2.1.1.542_MP2fc_6311Gdp	283	1.26097	0.596924	0.198966	0.198966	0.198966	0.479266	0.479266	0.479266	0.198966	0.198966	0.596925	0.479241	0.479241	0.479241	0.479266	0.479266	0.479266	0.479241	0.479241	0.479241	2.79606																						1.41626	0.665732
		// MP2fc C-PCM		All		Non-G-Standard-orientation
		-	-	-
		Functional	BasisSet	Geometry	Time	g_||oke	g_xxxx	g_xxyy	g_xyyx	g_xyxy	g_xxzz	g_xxzz	g_xzxz	g_yyxx	g_yxxy	g_yyyy	g_yyzz	g_yzzy	g_yzyz	g_zzxx	g_zxxz	g_zxzx	g_zzyy	g_zyyz	g_zyzy	g_zzzz																						g_||oke	g_xxxx
	Benzene	LC-BLYP(0.330)	6-311+G(d,p)	SOL.14.1.1.566_MP2fc_6311Gdp	861	5.74787	6.37885	2.43723	2.43723	2.43723	2.43722	2.43722	2.43722	2.43723	2.43723	4.7293	1.57649	1.57649	1.57649	2.43722	2.43722	2.43722	1.57649	1.57649	1.57649	4.72929																						6.85874	7.44233
	Chloroform	LC-BLYP(0.330)	6-311+G(d,p)	SOL.1.1.1.167_MP2fc_6311Gdp	577	3.88426	4.55834	1.51939	1.51939	1.51939	1.10575	1.10575	1.10575	1.51939	1.51939	4.55834	1.10571	1.10571	1.10571	1.10575	1.10575	1.10575	1.10571	1.10571	1.10571	2.84291																						4.46526	5.29168
	Acetonitrile	LC-BLYP(0.330)	6-311+G(d,p)	SOL.2.1.1.542_MP2fc_6311Gdp	319	1.29728	0.835216	0.278391	0.278391	0.278391	0.42453	0.42453	0.42453	0.278391	0.278391	0.835215	0.424518	0.424518	0.424518	0.42453	0.42453	0.42453	0.424518	0.424518	0.424518	2.56107																						1.454	0.933931
	Benzene	LC-BLYP(0.330)	6-311G(d,p)	SOL.14.1.1.566_MP2fc_6311Gdp	572	1.26119	0.0993067	0.191743	0.191743	0.191743	0.191743	0.191743	0.191743	0.191743	0.191743	2.03979	0.68004	0.68004	0.68004	0.191743	0.191743	0.191743	0.68004	0.68004	0.68004	2.03978																						1.41679	0.105185
	Chloroform	LC-BLYP(0.330)	6-311G(d,p)	SOL.1.1.1.167_MP2fc_6311Gdp	471	1.23788	1.93907	0.646345	0.646345	0.646345	0.162128	0.162128	0.162128	0.646345	0.646345	1.93907	0.162146	0.162146	0.162146	0.162128	0.162128	0.162128	0.162146	0.162146	0.162146	0.370041																						1.43003	2.26241
	Acetonitrile	LC-BLYP(0.330)	6-311G(d,p)	SOL.2.1.1.542_MP2fc_6311Gdp	265	0.412008	0.271593	0.0905308	0.0905308	0.0905308	0.101985	0.101985	0.101985	0.0905308	0.0905308	0.271595	0.101993	0.101993	0.101993	0.101985	0.101985	0.101985	0.101993	0.101993	0.101993	0.927835																						0.453973	0.295268
	Benzene	LC-BLYP(0.330)	aug-cc-pVTZ	SOL.14.1.1.566_MP2fc_6311Gdp	7763	6.74968	6.03681	2.75466	2.75466	2.75466	2.75465	2.75465	2.75465	2.75466	2.75466	6.25982	2.08668	2.08668	2.08668	2.75465	2.75465	2.75465	2.08668	2.08668	2.08668	6.25979																						8.19735	7.28
	Chloroform	LC-BLYP(0.330)	aug-cc-pVTZ	SOL.1.1.1.167_MP2fc_6311Gdp	3016	4.08319	5.00749	1.6691	1.6691	1.6691	1.06363	1.06363	1.06363	1.6691	1.6691	5.00749	1.06359	1.06359	1.06359	1.06363	1.06363	1.06363	1.06359	1.06359	1.06359	2.80833																						4.73363	5.82646
	Acetonitrile	LC-BLYP(0.330)	aug-cc-pVTZ	SOL.2.1.1.542_MP2fc_6311Gdp	2000	1.90924	1.3479	0.449323	0.449323	0.449323	0.677683	0.677683	0.677683	0.449323	0.449323	1.34791	0.677688	0.677688	0.677688	0.677683	0.677683	0.677683	0.677688	0.677688	0.677688	3.24098																						2.14325	1.50048
	Benzene	LC-BLYP(0.330)	Sadlej-pVTZ	SOL.14.1.1.566_MP2fc_6311Gdp	1365	7.67375	6.87067	3.10988	3.10988	3.10988	3.10987	3.10987	3.10987	3.10988	3.10988	7.14695	2.38236	2.38236	2.38236	3.10987	3.10987	3.10987	2.38236	2.38236	2.38236	7.1469																						9.29364	8.23022
	Chloroform	LC-BLYP(0.330)	Sadlej-pVTZ	SOL.1.1.1.167_MP2fc_6311Gdp	787	4.63025	5.5675	1.85578	1.85578	1.85578	1.29739	1.29739	1.29739	1.85578	1.85578	5.5675	1.29734	1.29734	1.29734	1.29739	1.29739	1.29739	1.29734	1.29734	1.29734	3.11524																						5.345	6.44949
	Acetonitrile	LC-BLYP(0.330)	Sadlej-pVTZ	SOL.2.1.1.542_MP2fc_6311Gdp	463	2.42804	1.83859	0.612891	0.612891	0.612891	0.875639	0.875639	0.875639	0.612891	0.612891	1.83859	0.875632	0.875632	0.875632	0.875639	0.875639	0.875639	0.875632	0.875632	0.875632	3.73469																						2.72285	2.05066
	Benzene	LC-BLYP(0.330)	aNLO-V	SOL.14.1.1.566_MP2fc_6311Gdp	839	5.67374	5.53748	2.39261	2.39261	2.39261	2.39255	2.39255	2.39255	2.39261	2.39261	4.97271	1.65783	1.65783	1.65783	2.39255	2.39255	2.39255	1.65783	1.65783	1.65783	4.97256																						7.01747	6.84721
	Chloroform	LC-BLYP(0.330)	aNLO-V	SOL.1.1.1.167_MP2fc_6311Gdp	567	2.71164	3.79682	1.26556	1.26556	1.26556	0.58067	0.58067	0.58067	1.26556	1.26556	3.79684	0.580573	0.580573	0.580573	0.58067	0.58067	0.58067	0.580573	0.580573	0.580573	1.1109																						3.13736	4.38823
	Acetonitrile	LC-BLYP(0.330)	aNLO-V	SOL.2.1.1.542_MP2fc_6311Gdp	282	1.26097	0.596924	0.198966	0.198966	0.198966	0.479266	0.479266	0.479266	0.198966	0.198966	0.596925	0.479241	0.479241	0.479241	0.479266	0.479266	0.479266	0.479241	0.479241	0.479241	2.79606																						1.41626	0.665732
		// MP2fc C-PCM		All
		-	-	-	IBM1/LASC43
		Functional	BasisSet	Geometry
	Benzene				3	1	1	1	1	1	0.999998	0.999998	0.999998	1	1	1	0.999998	0.999998	0.999998	0.999998	0.999998	0.999998	0.999998	0.999998	0.999998	0.999998																						1	1
	Chloroform				2.40417	1	1	1	1	1	1	1	1	1	1	1	1	1	1	1	1	1	1	1	1	1																						1	1
	Acetonitrile				2.63636	1	1	1	1	1	1	1	1	1	1	1	1	1	1	1	1	1	1	1	1	1																						1	1
	Benzene				3.28736	1
	Chloroform				2.69143	1	1	1	1	1	1	1	1	1	1	1	1	1	1	1	1	1	1	1	1	1																						1	1
	Acetonitrile				2.81915	1	1	1	1	1	1	1	1	1	1	1	1	1	1	1	1	1	1	1	1	1																						1	1
	Benzene				3.1986	1	1.00001	1.00001	1.00001	1.00001	1	1	1	1.00001	1.00001	1.00001	1	1	1	1	1	1	1	1	1	0.999997																						1	1.00001
	Chloroform				2.80297	1	1	1	1	1	1	1	1	1	1	1	1	1	1	1	1	1	1	1	1	1																						1	1
	Acetonitrile				3.12989	1	1	1	1	1	1	1	1	1	1	1	1	1	1	1	1	1	1	1	1	1																						1	1
	Benzene				2.44186	1.00001	1	1	1	1	0.999994	0.999994	0.999994	1	1	1	1.00001	1.00001	1.00001	0.999994	0.999994	0.999994	1.00001	1.00001	1.00001	1.00004																						0.999981	1
	Chloroform				2.64094	1	1	1	1	1	1	1	1	1	1	1	1	1	1	1	1	1	1	1	1	1																						1	1
	Acetonitrile				2.89375	1	1	1	1	1	1	1	1	1	1	1	1	1	1	1	1	1	1	1	1	1																						1	1
	Benzene
	Chloroform
	Acetonitrile
				Mean	2.82887	1	1	1	1	1	0.999999	0.999999	0.999999	1	1	1	1	1	1	0.999999	0.999999	0.999999	1	1	1	1																						0.999999	1
				StDev	0.284956	2.96635e-06	2.00788e-06	3.28329e-06	3.28329e-06	3.28329e-06	1.89177e-06	1.89177e-06	1.89177e-06	3.28329e-06	3.28329e-06	2.07892e-06	3.0288e-06	3.0288e-06	3.0288e-06	1.89177e-06	1.89177e-06	1.89177e-06	3.0288e-06	3.0288e-06	3.0288e-06	1.36291e-05																						5.89833e-06	2.01952e-06
				'=> LA50 is marginally faster!		5.93269e-06	4.01576e-06	6.56657e-06	6.56657e-06	6.56657e-06	3.78355e-06	3.78355e-06	3.78355e-06	6.56657e-06	6.56657e-06	4.15784e-06	6.0576e-06	6.0576e-06	6.0576e-06	3.78355e-06	3.78355e-06	3.78355e-06	6.0576e-06	6.0576e-06	6.0576e-06	2.72582e-05																						1.17967e-05	4.03903e-06
		// MP2fc C-PCM		All
		-	-	-
		Functional	BasisSet	Geometry
	Benzene					0.999996	0.99999	0.999988	0.999988	0.999988	1	1	1	0.999988	0.999988	0.999989	1	1	1	1	1	1	1	1	1	1.00001																						0.999995	0.999989
	Chloroform					1	1	1	1	1	1	1	1	1	1	1	1	1	1	1	1	1	1	1	1	1																						1	1
	Acetonitrile					1	1	1	1	1	1	1	1	1	1	1	1	1	1	1	1	1	1	1	1	1																						1	1
	Benzene					1
	Chloroform					1	1	1	1	1	1	1	1	1	1	1	1	1	1	1	1	1	1	1	1	1																						1	1
	Acetonitrile					1	1	1	1	1	1	1	1	1	1	1	1	1	1	1	1	1	1	1	1	1																						1	1
	Benzene					0.999976	0.99996	0.999973	0.999973	0.999973	0.999999	0.999999	0.999999	0.999973	0.999973	0.999963	0.999999	0.999999	0.999999	0.999999	0.999999	0.999999	0.999999	0.999999	0.999999	1.00002																						0.99997	0.999951
	Chloroform					1	1	1	1	1	1	1	1	1	1	1	1	1	1	1	1	1	1	1	1	1																						1	1
	Acetonitrile					1	1	1	1	1	1	1	1	1	1	1	1	1	1	1	1	1	1	1	1	1																						1	1
	Benzene					0.999923	0.999998	0.999986	0.999986	0.999986	1.00002	1.00002	1.00002	0.999986	0.999986	0.999971	0.999977	0.999977	0.999977	1.00002	1.00002	1.00002	0.999977	0.999977	0.999977	0.999681																						1.00017	0.999998
	Chloroform					1	1	1	1	1	1	1	1	1	1	1	1	1	1	1	1	1	1	1	1	1																						1	1
	Acetonitrile					1	1	1	1	1	1	1	1	1	1	1	1	1	1	1	1	1	1	1	1	1																						1	1
	Benzene
	Chloroform
	Acetonitrile
				Mean		0.999991	0.999995	0.999995	0.999995	0.999995	1	1	1	0.999995	0.999995	0.999993	0.999998	0.999998	0.999998	1	1	1	0.999998	0.999998	0.999998	0.999974																						1.00001	0.999994
				StDev		2.25603e-05	1.21365e-05	9.05411e-06	9.05411e-06	9.05411e-06	5.81807e-06	5.81807e-06	5.81807e-06	9.05411e-06	9.05411e-06	1.33909e-05	7.04352e-06	7.04352e-06	7.04352e-06	5.81807e-06	5.81807e-06	5.81807e-06	7.04352e-06	7.04352e-06	7.04352e-06	9.70833e-05																						5.44283e-05	1.47065e-05
						4.5121e-05	2.4273e-05	1.81083e-05	1.81083e-05	1.81083e-05	1.16361e-05	1.16361e-05	1.16361e-05	1.81083e-05	1.81083e-05	2.67821e-05	1.40871e-05	1.40871e-05	1.40871e-05	1.16361e-05	1.16361e-05	1.16361e-05	1.40871e-05	1.40871e-05	1.40871e-05	0.000194172																						0.000108855	2.94131e-05
		// MP2fc C-PCM		All
		-	-	-	Static	-	-	-	-	-	-	-	-	-	-	-	-	-	-	-	-	-	-	-	-	800																						nm	-
		Functional	BasisSet	Geometry	Time	g_||oke	g_xxxx	g_xxyy	g_xyyx	g_xyxy	g_xxzz	g_xxzz	g_xzxz	g_yyxx	g_yxxy	g_yyyy	g_yyzz	g_yzzy	g_yzyz	g_zzxx	g_zxxz	g_zxzx	g_zzyy	g_zyyz	g_zyzy	g_zzzz																						g_||oke	g_xxxx
	Benzene
	Chloroform
	Acetonitrile
	Benzene
	Chloroform
	Acetonitrile
	Benzene
	Chloroform
	Acetonitrile
	Benzene
	Chloroform
	Acetonitrile
	Benzene
	Chloroform
	Acetonitrile
		// MP2fc C-PCM		All		Non-G-Standard-orientation
		-	-	-
		Functional	BasisSet	Geometry	Time	g_||oke	g_xxxx	g_xxyy	g_xyyx	g_xyxy	g_xxzz	g_xxzz	g_xzxz	g_yyxx	g_yxxy	g_yyyy	g_yyzz	g_yzzy	g_yzyz	g_zzxx	g_zxxz	g_zxzx	g_zzyy	g_zyyz	g_zyzy	g_zzzz																						g_||oke	g_xxxx
	Benzene
	Chloroform
	Acetonitrile
	Benzene
	Chloroform
	Acetonitrile
	Benzene
	Chloroform
	Acetonitrile
	Benzene
	Chloroform
	Acetonitrile
	Benzene
	Chloroform
	Acetonitrile
		// MP2fc C-PCM		All
		-	-	-	IBM1/LASC43
		Functional	BasisSet	Geometry
	Benzene				#DIV/0!	1	1	1	1	1	1	1	1	1	1	1	1	1	1	1	1	1	1	1	1	1																						1	1
	Chloroform				#DIV/0!	1	1	1	1	1	1	1	1	1	1	1	1	1	1	1	1	1	1	1	1	1																						1	1
	Acetonitrile				#DIV/0!	1	1	1	1	1	1	1	1	1	1	1	1	1	1	1	1	1	1	1	1	1																						1	1
	Benzene				#DIV/0!	1
	Chloroform				#DIV/0!	1	1	1	1	1	1	1	1	1	1	1	1	1	1	1	1	1	1	1	1	1																						1	1
	Acetonitrile				#DIV/0!	1	1	1	1	1	1	1	1	1	1	1	1	1	1	1	1	1	1	1	1	1																						1	1
	Benzene				#DIV/0!	1	1	1	1	1	1	1	1	1	1	1	1	1	1	1	1	1	1	1	1	1																						1	1
	Chloroform				#DIV/0!	1	1	1	1	1	1	1	1	1	1	1	1	1	1	1	1	1	1	1	1	1																						1	1
	Acetonitrile				#DIV/0!	1	1	1	1	1	1	1	1	1	1	1	1	1	1	1	1	1	1	1	1	1																						1	1
	Benzene				#DIV/0!	1	1	1	1	1	1	1	1	1	1	1	1	1	1	1	1	1	1	1	1	1																						1	1
	Chloroform				#DIV/0!	1	1	1	1	1	1	1	1	1	1	1	1	1	1	1	1	1	1	1	1	1																						1	1
	Acetonitrile				#DIV/0!	1	1	1	1	1	1	1	1	1	1	1	1	1	1	1	1	1	1	1	1	1																						1	1
	Benzene
	Chloroform
	Acetonitrile
				Mean	#DIV/0!	1	1	1	1	1	1	1	1	1	1	1	1	1	1	1	1	1	1	1	1	1																						1	1
				StDev	#DIV/0!	0	0	0	0	0	0	0	0	0	0	0	0	0	0	0	0	0	0	0	0	0																						0	0
				'=> LA50 is marginally faster!		0	0	0	0	0	0	0	0	0	0	0	0	0	0	0	0	0	0	0	0	0																						0	0
		// MP2fc C-PCM		All
		-	-	-
		Functional	BasisSet	Geometry
	Benzene					1	1	1	1	1	1	1	1	1	1	1	1	1	1	1	1	1	1	1	1	1																						1	1
	Chloroform					1	1	1	1	1	1	1	1	1	1	1	1	1	1	1	1	1	1	1	1	1																						1	1
	Acetonitrile					1	1	1	1	1	1	1	1	1	1	1	1	1	1	1	1	1	1	1	1	1																						1	1
	Benzene					1
	Chloroform					1	1	1	1	1	1	1	1	1	1	1	1	1	1	1	1	1	1	1	1	1																						1	1
	Acetonitrile					1	1	1	1	1	1	1	1	1	1	1	1	1	1	1	1	1	1	1	1	1																						1	1
	Benzene					1	1	1	1	1	1	1	1	1	1	1	1	1	1	1	1	1	1	1	1	1																						1	1
	Chloroform					1	1	1	1	1	1	1	1	1	1	1	1	1	1	1	1	1	1	1	1	1																						1	1
	Acetonitrile					1	1	1	1	1	1	1	1	1	1	1	1	1	1	1	1	1	1	1	1	1																						1	1
	Benzene					1	1	1	1	1	1	1	1	1	1	1	1	1	1	1	1	1	1	1	1	1																						1	1
	Chloroform					1	1	1	1	1	1	1	1	1	1	1	1	1	1	1	1	1	1	1	1	1																						1	1
	Acetonitrile					1	1	1	1	1	1	1	1	1	1	1	1	1	1	1	1	1	1	1	1	1																						1	1
	Benzene
	Chloroform
	Acetonitrile
				Mean		1	1	1	1	1	1	1	1	1	1	1	1	1	1	1	1	1	1	1	1	1																						1	1
				StDev		0	0	0	0	0	0	0	0	0	0	0	0	0	0	0	0	0	0	0	0	0																						0	0
						0	0	0	0	0	0	0	0	0	0	0	0	0	0	0	0	0	0	0	0	0																						0	0
[truncated: 34 more columns]

## Sheet: Conversion from experimental
Dati							Pārveidošana
	790 nm			800 nm (Pump); 790 nm (Probe)
								Value of Kerr coefficient	-> Converting -> in this -> direction ->						Gamma value
	M. L. Miguez			P. Zhao															n2;QCC, m2/W	n2;Exp, m2/W
	El	Reor	ΔReor	El	Reor		Compound	n2;El, m2/W	n	M, g/mol	ρ, g/cm3	N, 1/cm3	χ(3), m2/V2	χ(3), esu	γ, esu	γ, SI			2.00263e-19	3e-20
Dichlormethane				3e-20	7.5e-20		Chloroform	4.1e-20	1.4832	119.37	1.4459	7.29447e+21	3.19221e-22	2.28625e-14	8.15956e-37	6.59097e-37	0.659097	1	1.98631e-20	3.2e-20
Ethanol	4.43e-20	1.02e-20	1e-21	3.2e-20	5e-21		Acetonitrile	3.5e-20	0.787	41.05	1.3442	1.97198e+22	7.6723e-23	5.49488e-15	4.79463e-37	3.87291e-37	0.387291	2	3.45864e-20	4.1e-20
Chloroform	5.45e-20	9.1e-20	1e-21	4.1e-20	7.5e-20		Acetone	4e-20	0.7845	58.08	1.3588	1.4089e+22	8.71273e-23	6.24003e-15	7.66678e-37	6.19292e-37	0.619292	3	1.25727e-20	3e-20
Methanol	4.62e-20	1.44e-20	1e-21	3e-20	5e-21		CS₂	1.5e-19	1.2632	76.15	1.6319	1.29055e+22	8.47118e-22	6.06703e-14	2.27806e-36	1.84013e-36	1.84013	5	7.09492e-20	6e-20
Nitrobenzene				6e-20	5e-19		p-Xylene	6.2e-20	1.49575	106.16	0.86104	4.88442e+21	4.90928e-22	3.51601e-14	1.80875e-36	1.46104e-36	1.46104	6	1.392e-20	3.5e-20
Acetonitrile				3.5e-20	4e-20		o-Dichlorobenzene	6e-20	1.306	147	1.551	6.35397e+21	3.62198e-22	2.59405e-14	1.75375e-36	1.41661e-36	1.41661	7	3.09372e-20	4e-20
Acetone	5.66e-20	9.6e-20	1e-21	4e-20	4.5e-20		Pyridine	6e-20	0.98272	79.1	1.5092	1.149e+22	2.05078e-22	1.46876e-14	1.33839e-36	1.0811e-36	1.0811	8	5.54983e-20	1.5e-19
CS₂	2.39e-19	2.6e-18	1e-19	1.5e-19	1.8e-18		Toluene	6e-20	0.8623	92.14	1.4967	9.78222e+21	1.57898e-22	1.13086e-14	1.65271e-36	1.335e-36	1.335	9	5.52816e-20	6.2e-20
p-Xylene				6.2e-20	3.3e-19		Dichlormethane	3e-20	1.4244	84.93	1.3255	9.39874e+21	2.15424e-22	1.54286e-14	5.04649e-37	4.07635e-37	0.407635	10	5.81675e-20	6e-20
o-Dichlorobenzene				6e-20	3.2e-19		Ethanol	3.2e-20	1.3611	46.07	0.7893	1.03175e+22	2.09816e-22	1.5027e-14	5.35511e-37	4.32565e-37	0.432565	11	5.02954e-20	6e-20
Pyridine				6e-20	3.1e-19		Methanol	3e-20	0.792	32.042	1.3292	2.49817e+22	6.66009e-23	4.76993e-15	3.24609e-37	2.62207e-37	0.262207	12	5.42068e-20	6e-20
Toluene	1.15e-19	4.52e-19	1e-20	6e-20	3e-19		Nitrobenzene	6e-20	1.5562	123.11	1.2037	5.88811e+21	5.14269e-22	3.68318e-14	1.32542e-36	1.07062e-36	1.07062	13
Benzene				6e-20	2.3e-19		Benzene	6e-20	1.5011	78.11	0.8756	6.75072e+21	4.78496e-22	3.42698e-14	1.25644e-36	1.0149e-36	1.0149	14
							DMSO	4.5e-20	1.4793	78.13	1.101	8.48634e+21	3.48524e-22	2.49612e-14	7.74226e-37	6.25389e-37	0.625389	15
							THF	3.2e-20	1.405	72.11	0.8833	7.37672e+21	2.23569e-22	1.60119e-14	7.04924e-37	5.6941e-37	0.56941	16
Constants							Tetrachloromethane	4.8e-20	1.4601	153.82	1.594	6.2406e+21	3.62172e-22	2.59386e-14	1.15507e-36	9.33024e-37	0.933024	17
NA=	6.02214e+23	mol-1	c=	299792458	m/s		Water	2.5e-20	1.33336	18.02	0.997	3.33189e+22	1.57305e-22	1.12662e-14	1.34459e-37	1.08611e-37	0.108611	18
kB=	1.38065e-23	m2∙kg/(s2∙K)	ε0=	8.85419e-12	F/m		Hexane	3.2e-20	1.3727	86.17	0.6606	4.61672e+21	2.13407e-22	1.52842e-14	1.17799e-36	9.51531e-37	0.951531	19
T=	300	K					Cyclohexane	3.5e-20	1.4235	84.16	0.7739	5.53771e+21	2.5101e-22	1.79773e-14	1.00053e-36	8.08192e-37	0.808192	20
1 bohr=	5.291e-11	m					n-Buthanol	3.3e-20	1.3988	74.12	0.8095	6.57707e+21	2.28525e-22	1.63669e-14	8.22455e-37	6.64346e-37	0.664346	21
							n-Octanol	4e-20	1.4295	130.23	0.8262	3.82054e+21	2.89292e-22	2.0719e-14	1.64328e-36	1.32738e-36	1.32738	22
							DMFA	4e-20	1.4305	73.09	0.9445	7.78206e+21	2.89697e-22	2.0748e-14	8.05604e-37	6.50735e-37	0.650735	23
	@ 20 °C, most certainly D-line (Haynes and O’Neil:definitely D-line)							Value of Kerr coefficient	<- Converting <- in this <- direction <-							Gamma value
Pubchem
Vielas	n	M, g/mol	ρ, g/cm3				Compound	n2;El, m2/W	n	M, g/mol	ρ, g/cm3	N, 1/cm3	χ(3), m2/V2	χ(3), esu	γIV->I, esu	γQCC, esu			γQCC, esu	γExp, esu
Dichlormethane	1.4244	84.93	1.3255				Dichlormethane	2.00263e-19	1.424	84.93	1.33	9.43064e+21	1.43724e-21	1.02935e-13	3.35927e-36	2.68741e-35			3.35927e-36	5.03228e-37
Ethanol	1.3611	46.07	0.7893				Ethanol	1.98631e-20	1.35724	46.07	0.789	1.03136e+22	1.29499e-22	9.2747e-15	3.34273e-37	2.67418e-36			3.34273e-37	5.38524e-37
Chloroform	1.4832	119.37	1.4459	1.4476	Yes, 2 values from same source; SigmaAldrich better agrees with the first value		Chloroform	3.45864e-20	1.43939	119.38	1.49	7.51632e+21	2.53614e-22	1.81637e-14	7.12059e-37	5.69647e-36			7.12059e-37	8.44101e-37
Methanol	0.792	32.042	1.3292				Methanol	1.25727e-20	1.3477	32.04	0.792	1.48862e+22	8.08215e-23	5.78841e-15	1.48487e-37	1.1879e-36			1.48487e-37	3.54307e-37
Nitrobenzene	1.5562	123.11	1.2037				Nitrobenzene	7.09492e-20	1.5366	123.11	1.2	5.87001e+21	5.92898e-22	4.24632e-14	1.61977e-36	1.29582e-35			1.61977e-36	1.3698e-36
Acetonitrile	0.787	41.05	1.3442				Acetonitrile	1.392e-20	1.3372	41.05	0.786	1.15308e+22	8.80929e-23	6.30919e-15	2.15234e-37	1.72187e-36			2.15234e-37	5.41176e-37
Acetone	0.7845	58.08	1.3588				Acetone	3.09372e-20	1.3498	58.08	0.784	8.12906e+21	1.99493e-22	1.42877e-14	6.67208e-37	5.33766e-36			6.67208e-37	8.6266e-37
CS₂	1.2632	76.15	1.6319				CS₂	5.54983e-20	1.6059	76.139	1.26	9.96585e+21	5.0655e-22	3.6279e-14	6.70782e-37	5.36626e-36			6.70782e-37	1.81298e-36
p-Xylene	1.49575	106.16	0.86104				p-Xylene	5.52816e-20	1.49286	106.16	0.861	4.8842e+21	4.36041e-22	3.12291e-14	1.61977e-36	1.29581e-35			1.61977e-36	1.81662e-36
o-Dichlorobenzene	1.306	147	1.551				o-Dichlorobenzene	5.81675e-20	1.5498	147.01	1.3	5.32534e+21	4.9447e-22	3.54138e-14	1.43469e-36	1.14775e-35			1.43469e-36	1.47989e-36
Pyridine	0.98272	79.1	1.5092				Pyridine	5.02954e-20	1.5093	79.1	0.982	7.47629e+21	4.05497e-22	2.90416e-14	9.39424e-37	7.51539e-36			9.39424e-37	1.12069e-36
Toluene	0.8623	92.14	1.4967				Toluene	5.42068e-20	1.48452	92.14	0.867	5.66659e+21	4.22801e-22	3.02809e-14	1.38599e-36	1.10879e-35			1.38599e-36	1.53412e-36
Benzene	1.5011	78.11	0.8756				Methanol	1.25727e-20	1.3477	32.04	0.792	1.48862e+22	8.08215e-23	5.78841e-15	1.48487e-37	1.1879e-36			1.48487e-37	3.54307e-37
DMSO	1.4793	78.13	1.101				Nitrobenzene	7.09492e-20	1.5366	123.11	1.2	5.87001e+21	5.92898e-22	4.24632e-14	1.61977e-36	1.29582e-35			1.61977e-36	1.3698e-36
THF	1.405	72.11	0.8833				Acetonitrile	1.392e-20	1.3372	41.05	0.786	1.15308e+22	8.80929e-23	6.30919e-15	2.15234e-37	1.72187e-36			2.15234e-37	5.41176e-37
Tetrachloromethane	1.4601	153.82	1.594				Acetone	3.09372e-20	1.3498	58.08	0.784	8.12906e+21	1.99493e-22	1.42877e-14	6.67208e-37	5.33766e-36			6.67208e-37	8.6266e-37
Water	1.33336	18.02	0.997				CS₂	5.54983e-20	1.6059	76.139	1.26	9.96585e+21	5.0655e-22	3.6279e-14	6.70782e-37	5.36626e-36			6.70782e-37	1.81298e-36
Hexane	1.3727	86.17	0.6606				p-Xylene	5.52816e-20	1.49286	106.16	0.861	4.8842e+21	4.36041e-22	3.12291e-14	1.61977e-36	1.29581e-35			1.61977e-36	1.81662e-36
Cyclohexane	1.4235	84.16	0.7739				o-Dichlorobenzene	5.81675e-20	1.5498	147.01	1.3	5.32534e+21	4.9447e-22	3.54138e-14	1.43469e-36	1.14775e-35			1.43469e-36	1.47989e-36
n-Buthanol	1.3988	74.12	0.8095				Pyridine	5.02954e-20	1.5093	79.1	0.982	7.47629e+21	4.05497e-22	2.90416e-14	9.39424e-37	7.51539e-36			9.39424e-37	1.12069e-36
n-Octanol	1.4295	130.23	0.8262				Toluene	5.42068e-20	1.48452	92.14	0.867	5.66659e+21	4.22801e-22	3.02809e-14	1.38599e-36	1.10879e-35			1.38599e-36	1.53412e-36
DMFA	1.4305	73.09	0.9445
O’Neil, M. J. The Merck Index – An Encyclopedia of Chemicals, Drugs, and Biologicals. Cambridge, Uk: Royal Society of Chemistry, 2013, p. 1106–1876
density here is definitely rel. to water at 4°C
Haynes, W.M. CRC Handbook of Chemistry and Physics 94th ed. 2013–2014. CRC Press, Taylor & Francis, Boca Raton (FL), 2013, p. 3–34.
Lide, D.R. CRC Handbook of Chemistry and Physics 88th ed., 2007–2008. CRC Press, Taylor & Francis, Boca Raton (FL), 2007, p. 8–45.
Haynes, W.M. CRC Handbook of Chemistry and Physics 95th ed. 2014–2015. CRC Press, Taylor & Francis, Boca Raton (FL), 2014, p. 3–246.
U.S. Environmental Protection Agency. 1998. Extremely Hazardous Substances (EHS) Chemical Profiles and Emergency First Aid Guides. Washington, D.C.: U.S. Government Printing Office
U.S. Coast Guard, 1999. Chemical Hazard Response Information System (CHRIS) – Hazardous Chemicals Data. Commandant Instruction 16465.12C. Washington, D.C.: U.S. Government Printing Office.
Ineos SDS: Korosi, G., Kovats, E.S., J. Chem. Eng. Data 1981, 26, 323–332.
Gant, R. 1992, LCGC, 10(7), 515. (lambda?)
Budavari, S. The Merck Index – An Encyclopedia of Chemicals, Drugs, and Biologicals. Whitehouse Station, NJ: Merck and Co., Inc., 1996, p. 1370
CRC Handbook 89th
National Center for Biotechnology Information (2021). PubChem
Kim, S., Chen, J., Cheng, T., Gindulyte, A., He, J., He, S., Li, Q., Shoemaker, B. A., Thiessen, P. A., Yu, B., Zaslavsky, L., Zhang, J., & Bolton, E. E. (2019). PubChem in 2021: new data content and improved web interfaces. Nucleic acids research, 49(D1), D1388–D1395. https://doi.org/10.1093/nar/gkaa971

## Sheet: Merging
		Merging data subsets
		Big and small
				Slope			Intercept			MAD
				All	No CS2	No CS2,NB	All	No CS2	No CS2,NB	All	No CS2	No CS2,NB
		No small methods	Mean	0.0605283	0.0863506	0.0777199	0.142874	0.042984	0.0208275	0.217949	0.138618	0.125812
			StDev	0.0430389	0.0404211	0.0367513	0.0311768	0.0245745	0.0118748	0.0443041	0.0404573	0.0330978
			DoF	9751	9751	9751	9751	9751	9751	9751	9751	9751
			shapiro	2.2e-16	2.2e-16	2.2e-16	2.2e-16	2.2e-16	2.2e-16	2.2e-16	2.2e-16	2.2e-16
			pooled variance
		Only small methods	Mean	0.0482986	0.0978985	0.108386	0.0622998	0.0492469	0.019982	0.230436	0.144657	0.146992
			StDev	0.0307012	0.0509459	0.0655024	0.0442743	0.013975	0.015593	0.0397486	0.0371051	0.0458174
			DoF	835	835	835	835	835	835	835	835	835
			shapiro	2.2e-16	2.2e-16	2.2e-16	3.264e-07	6.572e-11	1.14e-12	2.2e-16	2.2e-16	2.2e-16
			ttest	-10.655	6.38386	13.3573	-51.5358	11.5203	-1.53023	8.63473	4.48292	13.0768
			ftest	1.96522	0.629501	0.314798	0.49586	3.09218	0.579958	1.24235	1.18885	0.52184
			Tinv	2.24545	2.24545	2.24545	2.24545	2.24545	2.24545	2.24545	2.24545	2.24545
			Finv	1.08941	1.08941	1.08941	1.08941	1.08941	1.08941	1.08941	1.08941	1.08941
				Adj. R²			Average			Average – Slope
				All	No CS2	No CS2,NB	All	No CS2	No CS2,NB	All	No CS2	No CS2,NB
		No small methods	Mean	0.389879	0.0532963	0.0253854	837.451	790.857	898.117	140.673	136.362	170.437
			StDev	0.0167855	0.0066738	0.0022942	5918.41	6067.78	6216.84	108.37	123.668	201.3
			DoF	9751	9751	9751	9751	9751	9751	9751	9751	9751
			shapiro	2.2e-16	2.2e-16	2.2e-16	2.2e-16	2.2e-16	2.2e-16	2.2e-16	2.2e-16	2.2e-16
			pooled variance
		Only small methods	Mean	0.324691	0.0478476	0.0273272	3.85756e+06	1.97131e+06	1.51183e+06	48539.1	56387	49830.7
			StDev	0.0818795	0.00626493	0.00397663	1.83764e+07	9.93224e+06	7.8765e+06	241574	280377	247725
			DoF	835	835	835	835	835	835	835	835	835
			shapiro	4.222e-06	2.584e-12	1.653e-14	2.2e-16	2.2e-16	2.2e-16	2.2e-16	2.2e-16	2.2e-16
			ttest	-22.978	-24.0062	13.9214	6.0682	5.73637	5.54645	5.79273	5.8008	5.7962
			ftest	0.042026	1.13478	0.332836	1.03726e-07	3.7322e-07	6.22977e-07	2.01242e-07	1.9455e-07	6.60314e-07
			Tinv	2.24545	2.24545	2.24545	2.24545	2.24545	2.24545	2.24545	2.24545	2.24545
			Finv	1.08941	1.08941	1.08941	1.08941	1.08941	1.08941	1.08941	1.08941	1.08941
		These are for the BIG (main) data only.
				Slope			Intercept			MAD
				All	No CS2	No CS2,NB	All	No CS2	No CS2,NB	All	No CS2	No CS2,NB
		CPKS	Mean		0.239695	0.112636		0.0460008	0.0247831		0.205474	0.162433
			StDev		0.119276	0.0746602		0.0249559	0.0135629		0.0657896	0.0478296
			DoF		3839	3839		3839	3839		3839	3839
			shapiro		0.02196	0.0002793		0.1404	0.04612		0.01051	0.004247
			full shapiro		2.2e-16	2.2e-16		1.377e-15	2.2e-16		2.2e-16	2.2e-16
		RE	Mean		0.056133	0.0818316		0.033824	0.0194534		0.114874	0.107715
			StDev		0.0207034	0.0348003		0.0157501	0.0116453		0.0264389	0.0200272
			DoF		1279	1279		1279	1279		1279	1279
			shapiro		0.4054	0.9763		0.1971	0.02475		0.7337	0.05435
			full shapiro		2.2e-16	2.2e-16		0.00585	3.582e-10		2.2e-16	2.2e-16
			ttest	#DIV/0!	-91.3281	-19.8936	#DIV/0!	-20.4088	-13.5879	#DIV/0!	-70.0397	-57.3883
			ftest	#DIV/0!	33.1913	4.60268	#DIV/0!	2.51061	1.35646	#DIV/0!	6.19196	5.70365
			Tinv	#VALUE!	2.24404	2.24404	#VALUE!	2.24404	2.24404	#VALUE!	2.24404	2.24404
			Finv	#VALUE!	1.0789	1.0789	#VALUE!	1.0789	1.0789	#VALUE!	1.0789	1.0789
				Adj. R²			Average			Average – Slope
				All	No CS2	No CS2,NB	All	No CS2	No CS2,NB	All	No CS2	No CS2,NB
		CPKS	Mean		0.0523899	0.025861		469.042	687.539		131.555	164.226
			StDev		0.00546161	0.00239807		3028.37	3886.62		106.317	198.28
			DoF		3839	3839		3839	3839		3839	3839
			shapiro		0.03208	0.0003538		3.953e-06	0.003537		2.129e-05	0.006454
			full shapiro		2.2e-16	2.2e-16		2.2e-16	2.2e-16		2.2e-16	2.2e-16
		RE	Mean		0.0487183	0.026797		223.412	202.227		111.066	148.788
			StDev		0.00464848	0.0014362		286.418	189.448		94.4187	121.339
			DoF		1279	1279		1279	1279		1279	1279
			shapiro		0.08888	0.004269		0.6403	0.009166		0.4992	0.07903
			full shapiro		7.538e-12	2.2e-16		2.2e-16	2.366e-14		2.345e-13	2.757e-14
			ttest	#DIV/0!	-23.3858	16.7862	#DIV/0!	-4.96008	-7.71032	#DIV/0!	-6.50917	-3.31097
			ftest	#DIV/0!	1.38045	2.788	#DIV/0!	111.794	420.884	#DIV/0!	1.2679	2.67027
			Tinv	#VALUE!	2.24404	2.24404	#VALUE!	2.24404	2.24404	#VALUE!	2.24404	2.24404
			Finv	#VALUE!	1.0789	1.0789	#VALUE!	1.0789	1.0789	#VALUE!	1.0789	1.0789
		These are for the BIG (main) data only and EFISHG, solvation removed.
				Slope			Intercept			MAD
				All	No CS2	No CS2,NB	All	No CS2	No CS2,NB	All	No CS2	No CS2,NB
		CPKS	Mean		0.158083	0.0748976		0.0199107	0.0119065		0.133663	0.120393
			StDev		0.0822531	0.0302062		0.0115497	0.00766361		0.0280645	0.0234149
			DoF		1439	1439		1439	1439		1439	1439
			shapiro		0.5492	0.05922		0.439	0.04577		0.3733	0.0006902
			full shapiro		2.2e-16	2.2e-16		1.736e-13	2.2e-16		2.2e-16	2.2e-16
		RE	Mean		0.0455529	0.0782792		0.0262478	0.0142699		0.101875	0.10442
			StDev		0.015189	0.0321082		0.0124954	0.0102775		0.0200355	0.0233037
			DoF		879	879		879	879		879	879
			shapiro		0.04637	0.3592		0.1649	0.0564		0.5648	0.7662
			full shapiro		5.503e-14	3.683e-13		0.0003486	3.932e-10		2.2e-16	2.2e-16
			ttest	#DIV/0!	-50.5249	2.51686	#DIV/0!	12.1943	5.89371	#DIV/0!	-31.7385	-15.9906
			ftest	#DIV/0!	29.3255	0.885039	#DIV/0!	0.854367	0.55602	#DIV/0!	1.96206	1.00957
			Tinv	#VALUE!	2.24525	2.24525	#VALUE!	2.24525	2.24525	#VALUE!	2.24525	2.24525
			Finv	#VALUE!	1.10553	1.10553	#VALUE!	1.10553	1.10553	#VALUE!	1.10553	1.10553
				Adj. R²			Average			Average – Slope
				All	No CS2	No CS2,NB	All	No CS2	No CS2,NB	All	No CS2	No CS2,NB
		CPKS	Mean		0.0466204	0.0296828		1131.81	2388.78		253.924	340.508
			StDev		0.00247108	0.00119067		7116.62	14775.4		311.215	477.989
			DoF		1439	1439		1439	1439		1439	1439
			shapiro		0.01156	0.01206		0.2132	0.2237		0.3169	0.01132
			full shapiro		2.2e-16	2.2e-16		2.2e-16	2.2e-16		2.2e-16	2.2e-16
		RE	Mean		0.0465805	0.0283825		158.665	395.542		107.755	366.328
			StDev		0.00321906	0.000412974		130.596	375.58		69.3897	357.554
			DoF		879	879		879	879		879	879
			shapiro		0.004011	0.01816		0.6517	0.1087		0.1757	0.3139
			full shapiro		2.267e-12	2.2e-16		8.851e-10	3.777e-16		4.998e-09	2.2e-16
			ttest	#DIV/0!	-0.31536	-37.8804	#DIV/0!	-5.18756	-5.11648	#DIV/0!	-17.1394	1.481
			ftest	#DIV/0!	0.589272	8.31256	#DIV/0!	2969.52	1547.65	#DIV/0!	20.1154	1.78711
			Tinv	#VALUE!	2.24525	2.24525	#VALUE!	2.24525	2.24525	#VALUE!	2.24525	2.24525
			Finv	#VALUE!	1.10553	1.10553	#VALUE!	1.10553	1.10553	#VALUE!	1.10553	1.10553

## Sheet: Nitrobenzene dihedral dependenc
		Gamma. *10⁻³⁶ esu (st)								Gamma. *10⁻³⁶ esu (800 nm)
	Dihedral angle, °	HF	BH&HLYP	CAM-B3LYP	LC-BLYP-33	LC-BLYP-47			Dihedral angle, °	HF	BH&HLYP	CAM-B3LYP	LC-BLYP-33	LC-BLYP-47
	0	6.7146	8.15845	8.73543	8.446	7.20847			0	8.38939	10.8591	11.7579	11.1626	9.30035
	2.5	6.71318	8.15846	8.73081	8.44565	7.20731			2.5	8.38705	10.8592	11.7528	11.1622	9.29875
	5	6.70962	8.15053	8.72447	8.44455	7.20405			5	8.38144	10.8504	11.7461	11.1611	9.29401
	7.5	6.70187	8.14063	8.72403	8.44124	7.19721			7.5	8.3691	10.8377	11.745	11.1556	9.2831
	10	6.69311	8.14155	8.72764	8.43803	7.18956			10	8.35547	10.8372	11.7491	11.1507	9.27106
	12.5	6.68178	8.14339	8.72811	8.43306	7.17971			12.5	8.33815	10.8369	11.749	11.1431	9.25598
	15	6.66423	8.13939	8.72455	8.42451	7.16399			15	8.31061	10.8269	11.7413	11.1279	9.22994
	17.5	6.65028	8.13868	8.7237	8.42014	7.15236			17.5	8.28883	10.8241	11.7408	11.1211	9.21163
	20	6.62867	8.13145	8.71886	8.4104	7.13361			20	8.25491	10.8083	11.7299	11.1035	9.18031
	22.5	6.60633	8.12065	8.71633	8.40093	7.11455			22.5	8.2199	10.7904	11.724	11.0866	9.14871
	25	6.58181	8.10302	8.71215	8.39058	7.09283			25	8.18145	10.7639	11.7154	11.0676	9.11246
	27.5	6.5545	8.0816	8.705	8.37818	7.06929			27.5	8.13875	10.7321	11.703	11.0447	9.07288
	30	6.52499	8.06203	8.70094	8.3652	7.04376			30	8.09265	10.7018	11.6938	11.0205	9.02979
	32.5	6.49531	8.04815	8.7013	8.35217	7.01826			32.5	8.0468	10.679	11.6909	10.9971	8.98726
	35	6.46065	8.03712	8.69678	8.33533	6.9878			35	7.9929	10.6561	11.6786	10.9652	8.93524
	37.5	6.42306	8.02832	8.68563	8.31673	6.9544			37.5	7.93377	10.6341	11.6569	10.9295	8.87802
	40	6.38209	8.01777	8.66936	8.29346	6.91742			40	7.87037	10.6075	11.6263	10.8848	8.8142
	45	6.28902	7.97437	8.62433	8.2334	6.83033			45	7.72703	10.5188	11.5398	10.7692	8.66342
	50	6.18356	7.89764	8.56048	8.15371	6.72649			50	7.56551	10.3756	11.413	10.6149	8.48269
	60	5.93471	7.63637	8.32453	7.91543	6.46088			60	7.18772	9.89064	10.9433	10.1487	8.01761
	70	5.65381	7.22967	7.91774	7.56665	6.12778			70	6.76525	9.1092	10.1092	9.4516	7.42903
	75	5.53003	6.98767	7.71189	7.38738	5.97081			75	6.58037	8.65184	9.6586	9.0879	7.15058
	80	5.41342	6.75498	7.47102	7.20715	5.81966			80	6.40648	8.18966	9.14548	8.71649	6.87993
	85	5.34026	6.61214	7.31367	7.08707	5.72095			85	6.29801	7.89312	8.79904	8.46754	6.70325
	90	5.31437	6.53817	7.26907	7.04451	5.68655			90	6.25924	7.75619	8.68788	8.37869	6.64111
		Alpha. *10⁻²⁴ esu (st)								Alpha. *10⁻²⁴ esu (800 nm)
	Dihedral angle, °	HF	BH&HLYP	CAM-B3LYP	LC-BLYP-33	LC-BLYP-47			Dihedral angle, °	HF	BH&HLYP	CAM-B3LYP	LC-BLYP-33	LC-BLYP-47
	0	12.4493	12.7236	12.8626	12.8534	12.5357			0	12.7316	13.047	13.1967	13.1772	12.834
	2.5	12.4491	12.7234	12.8625	12.8533	12.5356			2.5	12.7313	13.0468	13.1965	13.1771	12.8339
	5	12.4485	12.7228	12.8621	12.8531	12.5353			5	12.7306	13.046	13.196	13.1768	12.8334
	7.5	12.4463	12.7206	12.8604	12.8517	12.5337			7.5	12.7281	13.0435	13.194	13.1752	12.8316
	10	12.4442	12.7185	12.8587	12.8504	12.5322			10	12.7256	13.041	13.1921	13.1738	12.8299
	12.5	12.4408	12.715	12.8558	12.8481	12.5296			12.5	12.7218	13.0371	13.1889	13.1712	12.827
	15	12.4351	12.7093	12.8509	12.8438	12.525			15	12.7153	13.0305	13.1832	13.1663	12.8217
	17.5	12.4323	12.7064	12.8487	12.8424	12.5232			17.5	12.712	13.0269	13.1806	13.1645	12.8195
	20	12.426	12.6999	12.8433	12.8378	12.5182			20	12.7048	13.0194	13.1742	13.1592	12.8137
	22.5	12.4201	12.6938	12.8382	12.8336	12.5136			22.5	12.6979	13.0122	13.1682	13.1542	12.8083
	25	12.4138	12.6873	12.8328	12.8293	12.5087			25	12.6906	13.0044	13.1617	13.149	12.8025
	27.5	12.4069	12.68	12.8268	12.8243	12.5033			27.5	12.6826	12.9958	13.1544	13.143	12.7961
	30	12.3998	12.6724	12.8204	12.8192	12.4976			30	12.6742	12.9866	13.1467	13.1367	12.7892
	32.5	12.3933	12.6654	12.8147	12.8146	12.4926			32.5	12.6666	12.9781	13.1396	13.1311	12.7831
	35	12.3853	12.6566	12.8073	12.8087	12.486			35	12.6572	12.9676	13.1306	13.1237	12.7752
	37.5	12.3768	12.6472	12.7994	12.8022	12.4791			37.5	12.6472	12.9562	13.1209	13.1156	12.7667
	40	12.3677	12.637	12.7907	12.7951	12.4714			40	12.6366	12.9438	13.1101	13.1068	12.7575
	45	12.3476	12.6139	12.7708	12.7787	12.4542			45	12.6131	12.9158	13.0854	13.0862	12.7364
	50	12.3265	12.5885	12.7487	12.7606	12.4355			50	12.5883	12.8849	13.0579	13.0635	12.7136
	60	12.2808	12.5306	12.6973	12.7188	12.3936			60	12.535	12.8142	12.9936	13.0107	12.6624
	70	12.2364	12.4688	12.6416	12.6745	12.351			70	12.4831	12.7385	12.9234	12.9544	12.61
	75	12.2163	12.4402	12.6154	12.6535	12.3312			75	12.4599	12.7038	12.8908	12.9282	12.5862
	80	12.2025	12.418	12.5953	12.6384	12.3175			80	12.4435	12.6761	12.8649	12.9085	12.5688
	85	12.1922	12.4023	12.5808	12.6272	12.3072			85	12.4316	12.6569	12.8467	12.8944	12.5563
	90	12.1888	12.3969	12.5759	12.6234	12.3038			90	12.4276	12.6503	12.8405	12.8895	12.5521

## Sheet: Nitrobenzene dihedral depende-1
	Dihedral angle, °	Dipole moment, D	Energy, Eh
		MP2(fc) // RI-MP2(fc)
	0	5.63392	-435.68
	2.5	5.63291	-435.68
	5	5.63147	-435.68
	7.5	5.62722	-435.68
	10	5.62288	-435.68
	12.5	5.61923	-435.68
	15	5.61121	-435.68
	17.5	5.60393	-435.68
	20	5.59135	-435.68
	22.5	5.57908	-435.68
	25	5.56536	-435.68
	27.5	5.54975	-435.68
	30	5.53217	-435.68
	32.5	5.51628	-435.68
	35	5.49511	-435.68
	37.5	5.4726	-435.68
	40	5.44853	-435.68
	45	5.39486	-435.679
	50	5.33348	-435.679
	60	5.19771	-435.678
	70	5.06049	-435.676
	75	5.00762	-435.676
	80	4.97636	-435.675
	85	4.93347	-435.675
	90	4.92692	-435.675

## Sheet: Beta Dalton C-PCM
	// MP2fc C-PCM		6-311+G(d,p)
	-	-	-	Static	-	-	-	-	-	-	-	-	-	800	nm	-	-	-	-	-	-	-	-	-	-	-	-	-	-	-	-	-	-	-	-	-	-	-	-	-	-	-	-	-	-	-	-	-	-
	Functional	BasisSet	Geometry	Time	a_xx	a_yy	a_zz	b_||	b_xxx	b_yxx	b_yyx	b_zxx	b_zyx	b_xyx	b_xyy	b_xyz	b_xzx	b_yzx	b_yzy	b_xzy	b_zzx	b_xxy	b_yxy	b_xzz	b_yyy	b_zxy	b_zyy	b_zzy	b_xxz	b_yxz	b_yyz	b_yzz	b_zxz	b_zyz	b_zzz	b_||pok	b_xxx	b_yxx	b_yyx	b_zxx	b_zyx	b_xyx	b_xyy	b_xyz	b_xzx	b_yzx	b_yzy	b_xzy	b_zzx
Chloroform	CAM-B3LYP	6-311+G(d,p)	SOL.1.1.1.167_MP2fc_6311Gdp_chcl3	43.16	8.77871	8.7767	5.72611	0.115693	0.0473319480169	0.285427404586	-0.0452704	0.285427	0.00101842	-0.110592	0.000829766	-0.110592	0.00101842	-0.0452704	0.285427	-0.0452704	0.00101842	-0.283678	-0.111192	-3.30742e-05	-0.111192	0.00101842	0.000829766	-0.110592	0.000829766	0.00101842	-3.30742e-05	-0.111192	-3.30742e-05	0.00101842	0.0289917	0.112936	0.0489708	0.295287	-0.045219	0.285394	0.00110335	-0.114336	0.000865416	-0.110668	0.00102333	-0.0468044	0.295315	-0.0468537	0.00110709
Acetonitrile	CAM-B3LYP	6-311+G(d,p)	SOL.2.1.1.542_MP2fc_6311Gdp_mecn	21.79	6.55538	3.31445	3.31443	0.59348	-1.11693301746	3.73073052628e-05	0.0638984	3.73073e-05	4.22991e-05	-1.01079e-08	0.0639009	-1.01079e-08	4.22991e-05	0.0638984	3.73073e-05	0.0638984	4.22991e-05	0.013292	-0.086549	-0.0133086	-0.086549	4.22991e-05	0.0639009	-1.01079e-08	0.0639009	4.22991e-05	-0.0133086	-0.086549	-0.0133086	4.22991e-05	0.0863952	0.622176	-1.16351	3.95458e-05	0.0639248	3.79502e-05	3.59541e-05	-1.60975e-06	0.0639314	-5.75632e-07	3.44594e-05	0.0633797	3.855e-05	0.0625061	4.0024e-05
Acetone	CAM-B3LYP	6-311+G(d,p)	SOL.3.1.1.543_MP2fc_6311Gdp_meac	59.03	6.68123	7.50261	5.03375	0.118172	-2.07984278712e-05	-0.405366396745	-8.78152e-06	-0.405366	-0.0417009	2.44559e-06	3.63461e-06	2.44559e-06	-0.0417009	-8.78152e-06	-0.405366	-8.78152e-06	-0.0417009	0.239565	3.85474e-06	0.362755	3.85474e-06	-0.0417009	3.63461e-06	2.44559e-06	3.63461e-06	-0.0417009	0.362755	3.85474e-06	0.362755	-0.0417009	-8.00839e-06	0.118448	-2.22492e-05	-0.425107	-8.77789e-06	-0.405238	-0.0428289	2.57622e-06	3.64213e-06	2.45095e-06	-0.0416965	-9.50255e-06	-0.42864	-9.49823e-06	-0.0428434
Anisole
CS₂	CAM-B3LYP	6-311+G(d,p)	SOL.5.1.1.545_MP2fc_6311Gdp_cs2	6.09	4.03559	4.03559	18.2612	0																												0
p-Xylene	CAM-B3LYP	6-311+G(d,p)	SOL.6.1.1.546_MP2fc_6311Gdp_pxylene	349	20.981	16.9851	10.1022	6.31901e-06	1.01764945862e-05	-2.0502620636e-06	7.12564e-07	-2.05026e-06	-9.47896e-07	9.18955e-07	-1.32491e-06	9.18955e-07	-9.47896e-07	7.12564e-07	-2.05026e-06	7.12564e-07	-9.47896e-07	-5.8574e-07	6.12867e-07	-1.75558e-06	6.12867e-07	-9.47896e-07	-1.32491e-06	9.18955e-07	-1.32491e-06	-9.47896e-07	-1.75558e-06	6.12867e-07	-1.75558e-06	-9.47896e-07	-1.92888e-06	7.47917e-06	1.15657e-05	-2.04197e-06	2.93777e-06	-1.77502e-06	-9.91524e-07	9.58695e-07	-1.11351e-06	8.55111e-07	-9.54203e-07	1.08483e-06	-2.16801e-06	4.12005e-07	-9.76492e-07
o-Dichlorobenzene	CAM-B3LYP	6-311+G(d,p)	SOL.7.1.1.547_MP2fc_6311Gdp_oPhCl2	251	20.8379	17.8416	8.70785	2.38917	-2.43696051264	1.35829429752e-05	-1.00767	1.35829e-05	-9.73538e-06	-5.15762e-08	-0.537314	-5.15762e-08	-9.73538e-06	-1.00767	1.35829e-05	-1.00767	-9.73538e-06	-1.03337e-05	-1.63281e-08	4.56756e-06	-1.63281e-08	-9.73538e-06	-0.537314	-5.15762e-08	-0.537314	-9.73538e-06	4.56756e-06	-1.63281e-08	4.56756e-06	-9.73538e-06	-2.38443e-08	2.63909	-2.74877	1.60875e-05	-1.00746	1.35527e-05	-9.52095e-06	-5.78828e-08	-0.537492	-5.18354e-08	-9.75939e-06	-1.14429	1.60805e-05	-1.1079	-9.49201e-06
Pyridine	CAM-B3LYP	6-311+G(d,p)	SOL.8.1.1.548_MP2fc_6311Gdp_py	112	12.6566	12.8385	6.30873	0.178367	0.274261874362	-0.373641353877	0.139574	-0.373641	0	0	-0.162894	0	0	0.139574	-0.373641	0.139574	0	0.111583	0	0.102678	0	0	-0.162894	0	-0.162894	0	0.102678	0	0.102678	0	0	0.192679	0.301682	-0.404887	0.13964	-0.3736	0	0	-0.162949	0	0	0.147754	-0.410025	0.155825	0
Toluene	CAM-B3LYP	6-311+G(d,p)	SOL.9.1.1.549_MP2fc_6311Gdp_tolu	230	17.3292	15.4121	8.56425	0.656657	1.03701862852	-8.27982939277e-05	-0.293226	-8.27983e-05	-6.34206e-07	0.000287805	0.349755	0.000287805	-6.34206e-07	-0.293226	-8.27983e-05	-0.293226	-6.34206e-07	-0.00031882	0.107529	0.000186911	0.107529	-6.34206e-07	0.349755	0.000287805	0.349755	-6.34206e-07	0.000186911	0.107529	0.000186911	-6.34206e-07	-0.0639302	0.729793	1.14121	-6.92999e-05	-0.293233	-8.26713e-05	-1.27627e-06	0.000437093	0.349523	0.000344016	-2.97276e-07	-0.302027	-9.6586e-05	-0.307305	-1.59575e-06
DCM	CAM-B3LYP	6-311+G(d,p)	SOL.10.1.1.550_MP2fc_6311Gdp_dcm	26.92	7.65236	5.03555	4.30394	0.151608	7.72463791605e-05	-0.239054759952	7.10024e-06	-0.239055	-4.30234e-08	1.56974e-05	1.99886e-06	1.56974e-05	-4.30234e-08	7.10024e-06	-0.239055	7.10024e-06	-4.30234e-08	-0.0203327	4.46484e-06	0.00670759	4.46484e-06	-4.30234e-08	1.99886e-06	1.56974e-05	1.99886e-06	-4.30234e-08	0.00670759	4.46484e-06	0.00670759	-4.30234e-08	1.79469e-05	0.147796	8.32411e-05	-0.246758	7.09739e-06	-0.239075	-4.80341e-08	1.83854e-05	1.98849e-06	1.56897e-05	-4.26778e-08	7.51665e-06	-0.249582	7.67742e-06	-4.76022e-08
Ethanol	CAM-B3LYP	6-311+G(d,p)	SOL.11.1.1.551_MP2fc_6311Gdp_etoh	38.9	5.24178	4.85329	4.57278	0.28813	-0.202436379891	-0.193023215616	-0.181977	-0.193023	3.89858e-05	1.47549e-05	-0.0609931	1.47549e-05	3.89858e-05	-0.181977	-0.193023	-0.181977	3.89858e-05	-0.0256631	1.05636e-05	0.0391833	1.05636e-05	3.89858e-05	-0.0609931	1.47549e-05	-0.0609931	3.89858e-05	0.0391833	1.05636e-05	0.0391833	3.89858e-05	-1.03393e-05	0.298159	-0.212519	-0.19677	-0.181945	-0.193026	4.18905e-05	1.68086e-05	-0.0609958	1.4709e-05	3.89964e-05	-0.189465	-0.196213	-0.190512	4.18896e-05
Methanol	CAM-B3LYP	6-311+G(d,p)	SOL.12.1.1.552_MP2fc_6311Gdp_meoh	14.7	3.11813	2.82905	2.78874	0.29423	-0.222169679255	0.0524850043945	-0.117737	0.052485	-5.92409e-06	-1.9786e-05	-0.139146	-1.9786e-05	-5.92409e-06	-0.117737	0.052485	-0.117737	-5.92409e-06	-0.0807165	8.6314e-05	0.133035	8.6314e-05	-5.92409e-06	-0.139146	-1.9786e-05	-0.139146	-5.92409e-06	0.133035	8.6314e-05	0.133035	-5.92409e-06	-9.20791e-05	0.304428	-0.230617	0.0553377	-0.117711	0.0524681	-6.13835e-06	-2.11634e-05	-0.13913	-1.97883e-05	-5.92625e-06	-0.123459	0.0545983	-0.12376	-6.14984e-06
Nitrobenzene	CAM-B3LYP	6-311+G(d,p)	SOL.13.1.1.84_MP2fc_6311Gdp_phno2	312	8.49116	16.345	20.3195	3.81236	-1.727846e-10	8.63923e-11	8.63923e-11	8.63923e-11	-0.0879518	-0.598597	8.63923e-11	-0.598597	-0.0879518	8.63923e-11	8.63923e-11	8.63923e-11	-0.0879518	8.63923e-11	-0.69705	0	-0.69705	-0.0879518	8.63923e-11	-0.598597	8.63923e-11	-0.0879518	0	-0.69705	0	-0.0879518	7.64959	5.09122	-8.63923e-11	8.63923e-11	8.63923e-11	8.63923e-11	-0.134511	-0.616231	8.63923e-11	-0.598567	-0.0881219	8.63923e-11	8.63923e-11	8.63923e-11	-0.134399
Benzene	CAM-B3LYP	6-311+G(d,p)	SOL.14.1.1.566_MP2fc_6311Gdp_phh	125	13.8299	13.8325	7.00101	7.52676e-06	6.91138e-10	-1.72785e-10	1.72785e-10	-1.72785e-10	-3.51306e-06	4.88773e-06	0	4.88773e-06	-3.51306e-06	1.72785e-10	-1.72785e-10	1.72785e-10	-3.51306e-06	-5.18354e-10	4.06303e-06	0	4.06303e-06	-3.51306e-06	0	4.88773e-06	0	-3.51306e-06	0	4.06303e-06	0	-3.51306e-06	3.59383e-06	8.06204e-06	6.91138e-10	-1.72785e-10	1.72785e-10	-1.72785e-10	-3.9642e-06	5.52557e-06	0	4.89335e-06	-3.51021e-06	2.59177e-10	-1.72785e-10	2.59177e-10	-3.95642e-06
DMSO
	// MP2fc C-PCM		6-311G(d,p)
	-	-	-	Static	-	-	-	-	-	-	-	-	-	800	nm	-	-	-	-	-	-	-	-	-	-	-	-	-	-	-	-	-	-	-	-	-	-	-	-	-	-	-	-	-	-	-	-	-	-
	Functional	BasisSet	Geometry	Time	a_xx	a_yy	a_zz	b_||	b_xxx	b_yxx	b_yyx	b_zxx	b_zyx	b_xyx	b_xyy	b_xyz	b_xzx	b_yzx	b_yzy	b_xzy	b_zzx	b_xxy	b_yxy	b_xzz	b_yyy	b_zxy	b_zyy	b_zzy	b_xxz	b_yxz	b_yyz	b_yzz	b_zxz	b_zyz	b_zzz	b_||pok	b_xxx	b_yxx	b_yyx	b_zxx	b_zyx	b_xyx	b_xyy	b_xyz	b_xzx	b_yzx	b_yzy	b_xzy	b_zzx
Chloroform	CAM-B3LYP	6-311G(d,p)	SOL.1.1.1.167_MP2fc_6311Gdp_chcl3	29.45	7.74183	7.74064	4.04084	0.142398	-0.0119213556361	-0.0726881918241	0.0117306	-0.0726882	3.39446e-05	0.047145	-4.25492e-05	0.047145	3.39446e-05	0.0117306	-0.0726882	0.0117306	3.39446e-05	0.072497	0.0470647	-3.44713e-05	0.0470647	3.39446e-05	-4.25492e-05	0.047145	-4.25492e-05	3.39446e-05	-3.44713e-05	0.0470647	-3.44713e-05	3.39446e-05	-0.33154	0.145229	-0.01288	-0.0785663	0.011758	-0.0727159	5.34836e-05	0.0517958	-3.38847e-05	0.0470908	4.86485e-05	0.0126719	-0.0785344	0.0126745	5.24699e-05
Acetonitrile	CAM-B3LYP	6-311G(d,p)	SOL.2.1.1.542_MP2fc_6311Gdp_mecn	16.62	5.88215	2.98074	2.98065	0.120684	-0.297154650461	2.5143614992e-05	0.249124	2.51436e-05	2.88152e-05	6.56607e-05	0.24917	6.56607e-05	2.88152e-05	0.249124	2.51436e-05	0.249124	2.88152e-05	0.0257496	-0.167848	-0.0258211	-0.167848	2.88152e-05	0.24917	6.56607e-05	0.24917	2.88152e-05	-0.0258211	-0.167848	-0.0258211	2.88152e-05	0.167735	0.122202	-0.30516	2.52099e-05	0.249151	2.62296e-05	2.33731e-05	6.98471e-05	0.249198	6.73696e-05	2.24786e-05	0.256642	2.48188e-05	0.25737	2.6402e-05
Acetone	CAM-B3LYP	6-311G(d,p)	SOL.3.1.1.543_MP2fc_6311Gdp_meac	42.7	6.30388	6.63114	4.63669	0.5299	-1.49274663401e-05	-0.321932878982	-4.68929e-06	-0.321933	-0.0682021	7.67924e-06	7.09782e-06	7.67924e-06	-0.0682021	-4.68929e-06	-0.321933	-4.68929e-06	-0.0682021	0.612297	7.44339e-06	0.592803	7.44339e-06	-0.0682021	7.09782e-06	7.67924e-06	7.09782e-06	-0.0682021	0.592803	7.44339e-06	0.592803	-0.0682021	-1.47321e-05	0.543352	-1.56848e-05	-0.333216	-4.68186e-06	-0.321871	-0.0710021	8.03422e-06	7.10585e-06	7.68261e-06	-0.0681967	-4.94613e-06	-0.339847	-4.95918e-06	-0.0710173
Anisole
CS₂	CAM-B3LYP	6-311G(d,p)	SOL.5.1.1.545_MP2fc_6311Gdp_cs2	4.79	3.02312	3.02312	17.7019	0																												0
p-Xylene	CAM-B3LYP	6-311G(d,p)	SOL.6.1.1.546_MP2fc_6311Gdp_pxylene	243	20.2076	16.0363	7.93703	3.52103e-06	1.8283202449e-06	-7.815911381e-07	9.94289e-07	-7.81591e-07	-1.657e-06	1.77553e-06	1.05943e-06	1.77553e-06	-1.657e-06	9.94289e-07	-7.81591e-07	9.94289e-07	-1.657e-06	7.64226e-07	1.11567e-06	-2.16681e-06	1.11567e-06	-1.657e-06	1.05943e-06	1.77553e-06	1.05943e-06	-1.657e-06	-2.16681e-06	1.11567e-06	-2.16681e-06	-1.657e-06	9.29408e-07	3.76482e-06	2.19143e-06	-7.6941e-07	8.59344e-07	-5.92478e-07	-1.75065e-06	2.00992e-06	1.05934e-06	1.77631e-06	-1.66357e-06	1.10064e-06	-8.22973e-07	1.12794e-06	-1.74245e-06
o-Dichlorobenzene	CAM-B3LYP	6-311G(d,p)	SOL.7.1.1.547_MP2fc_6311Gdp_oPhCl2	157	19.941	16.6747	5.61213	2.21445	-2.4919185418	1.14727246554e-05	-0.994792	1.14727e-05	7.68891e-07	2.85095e-08	-0.204037	2.85095e-08	7.68891e-07	-0.994792	1.14727e-05	-0.994792	7.68891e-07	-2.02314e-05	-1.85743e-08	2.25553e-06	-1.85743e-08	7.68891e-07	-0.204037	2.85095e-08	-0.204037	7.68891e-07	2.25553e-06	-1.85743e-08	2.25553e-06	7.68891e-07	5.26993e-09	2.41744	-2.75337	1.32731e-05	-0.994767	1.14623e-05	1.20414e-06	3.23971e-08	-0.204074	3.00645e-08	7.61116e-07	-1.11473	1.34076e-05	-1.08747	1.20828e-06
Pyridine	CAM-B3LYP	6-311G(d,p)	SOL.8.1.1.548_MP2fc_6311Gdp_py	75	11.6252	12.0565	4.38405	0.462124	-0.456246132422	0.058297160242	-0.146397	0.0582972	0	0	-0.0487506	0	0	-0.146397	0.0582972	-0.146397	0	0.321924	0	0.0307604	0	0	-0.0487506	0	-0.0487506	0	0.0307604	0	0.0307604	0	0	0.480356	-0.473181	0.0594801	-0.146361	0.0583187	0	0	-0.0487655	0	0	-0.156706	0.0541832	-0.14835	0
Toluene	CAM-B3LYP	6-311G(d,p)	SOL.9.1.1.549_MP2fc_6311Gdp_tolu	155	16.5541	14.5627	6.27526	0.162915	0.771247977303	-8.16567924678e-05	-0.240819	-8.16568e-05	2.33821e-06	0.0639894	-0.261582	0.0639894	2.33821e-06	-0.240819	-8.16568e-05	-0.240819	2.33821e-06	-0.000379526	0.19551	0.000488348	0.19551	2.33821e-06	-0.261582	0.0639894	-0.261582	2.33821e-06	0.000488348	0.19551	0.000488348	2.33821e-06	-0.221456	0.188138	0.824568	-6.51862e-05	-0.240824	-8.18176e-05	2.40317e-06	0.0649166	-0.261776	0.0640202	2.62926e-06	-0.242954	-8.62339e-05	-0.252587	2.21389e-06
DCM	CAM-B3LYP	6-311G(d,p)	SOL.10.1.1.550_MP2fc_6311Gdp_dcm	18.84	7.18947	4.22457	3.05117	0.28956	3.34944674946e-05	0.0473118576603	-3.2277e-06	0.0473119	-3.45569e-10	2.12015e-06	-3.42554e-06	2.12015e-06	-3.45569e-10	-3.2277e-06	0.0473119	-3.2277e-06	-3.45569e-10	-0.266155	1.13194e-05	-0.263758	1.13194e-05	-3.45569e-10	-3.42554e-06	2.12015e-06	-3.42554e-06	-3.45569e-10	-0.263758	1.13194e-05	-0.263758	-3.45569e-10	-2.36469e-05	0.295421	3.64962e-05	0.0531455	-3.22096e-06	0.0473087	-3.45569e-10	3.07859e-06	-3.43012e-06	2.11203e-06	-3.45569e-10	-3.34969e-06	0.0511502	-3.27626e-06	-4.31961e-10
Ethanol	CAM-B3LYP	6-311G(d,p)	SOL.11.1.1.551_MP2fc_6311Gdp_etoh	28.32	4.99139	4.46329	4.15721	0.506831	-0.193843695298	-0.285673899788	-0.30416	-0.285674	3.62523e-05	-4.67834e-05	-0.129725	-4.67834e-05	3.62523e-05	-0.30416	-0.285674	-0.30416	3.62523e-05	-0.241228	3.24207e-05	-0.0383487	3.24207e-05	3.62523e-05	-0.129725	-4.67834e-05	-0.129725	3.62523e-05	-0.0383487	3.24207e-05	-0.0383487	3.62523e-05	-2.4265e-05	0.520189	-0.199159	-0.293213	-0.304144	-0.285675	3.80387e-05	-4.83557e-05	-0.129718	-4.68133e-05	3.62539e-05	-0.315883	-0.292545	-0.315484	3.80403e-05
Methanol	CAM-B3LYP	6-311G(d,p)	SOL.12.1.1.552_MP2fc_6311Gdp_meoh	12.38	2.80681	2.65265	2.38917	0.511739	-0.353344920214	0.134753973478	-0.16494	0.134754	-1.07393e-05	-2.26001e-05	-0.278038	-2.26001e-05	-1.07393e-05	-0.16494	0.134754	-0.16494	-1.07393e-05	-0.0978169	0.000149753	0.268523	0.000149753	-1.07393e-05	-0.278038	-2.26001e-05	-0.278038	-1.07393e-05	0.268523	0.000149753	0.268523	-1.07393e-05	-0.000169945	0.526174	-0.364052	0.140328	-0.164919	0.134738	-1.1296e-05	-2.38711e-05	-0.278021	-2.26038e-05	-1.07419e-05	-0.1719	0.139827	-0.171944	-1.13082e-05
Nitrobenzene	CAM-B3LYP	6-311G(d,p)	SOL.13.1.1.84_MP2fc_6311Gdp_phno2	201	6.30055	14.9601	18.3035	2.30714	0.0	-0.0	0	0	0.140268	-0.203839	0	-0.203839	0.140268	0	0	0	0.140268	0	-0.755234	0	-0.755234	0.140268	0	-0.203839	0	0.140268	0	-0.755234	0	0.140268	4.80431	3.15067	0	0	0	0	0.114383	-0.197106	0	-0.203789	0.14018	0	0	0	0.114439
Benzene	CAM-B3LYP	6-311G(d,p)	SOL.14.1.1.566_MP2fc_6311Gdp_phh	88	13.1161	13.1185	4.60454	1.0718e-06	5.18354e-10	-2.59177e-10	2.59177e-10	-2.59177e-10	2.35557e-06	-1.33251e-06	0	-1.33251e-06	2.35557e-06	2.59177e-10	-2.59177e-10	2.59177e-10	2.35557e-06	-4.31961e-10	-7.06689e-07	0	-7.06689e-07	2.35557e-06	0	-1.33251e-06	0	2.35557e-06	0	-7.06689e-07	0	2.35557e-06	2.5287e-07	1.09684e-06	5.18354e-10	-2.59177e-10	1.72785e-10	-2.59177e-10	2.45968e-06	-1.36768e-06	0	-1.33917e-06	2.35592e-06	2.59177e-10	-2.59177e-10	2.59177e-10	2.47514e-06
DMSO
	// MP2fc C-PCM		aug-cc-pVTZ
	-	-	-	Static	-	-	-	-	-	-	-	-	-	800	nm	-	-	-	-	-	-	-	-	-	-	-	-	-	-	-	-	-	-	-	-	-	-	-	-	-	-	-	-	-	-	-	-	-	-
	Functional	BasisSet	Geometry	Time	a_xx	a_yy	a_zz	b_||	b_xxx	b_yxx	b_yyx	b_zxx	b_zyx	b_xyx	b_xyy	b_xyz	b_xzx	b_yzx	b_yzy	b_xzy	b_zzx	b_xxy	b_yxy	b_xzz	b_yyy	b_zxy	b_zyy	b_zzy	b_xxz	b_yxz	b_yyz	b_yzz	b_zxz	b_zyz	b_zzz	b_||pok	b_xxx	b_yxx	b_yyx	b_zxx	b_zyx	b_xyx	b_xyy	b_xyz	b_xzx	b_yzx	b_yzy	b_xzy	b_zzx
Chloroform	CAM-B3LYP	aug-cc-pVTZ	SOL.1.1.1.167_MP2fc_6311Gdp_chcl3	587	10.5179	10.5149	7.46021	0.0623353	0.0205142499899	0.134091418575	-0.0220539	0.134091	5.13651e-05	-0.0596917	0.00039997	-0.0596917	5.13651e-05	-0.0220539	0.134091	-0.0220539	5.13651e-05	-0.13428	-0.0600879	0.000379273	-0.0600879	5.13651e-05	0.00039997	-0.0596917	0.00039997	5.13651e-05	0.000379273	-0.0600879	0.000379273	5.13651e-05	0.223665	0.0691342	0.0213073	0.139364	-0.0219915	0.13407	1.11702e-05	-0.0642087	0.000478302	-0.0597643	9.58091e-07	-0.0229299	0.139377	-0.0229315	8.23932e-06
Acetonitrile	CAM-B3LYP	aug-cc-pVTZ	SOL.2.1.1.542_MP2fc_6311Gdp_mecn	155	6.78855	3.96518	3.96531	0.549086	-0.807168347666	2.9201461323e-05	-0.0539509	2.92015e-05	7.01206e-05	-7.96566e-05	-0.0540232	-7.96566e-05	7.01206e-05	-0.0539509	2.92015e-05	-0.0539509	7.01206e-05	0.00819285	-0.0530582	-0.0081633	-0.0530582	7.01206e-05	-0.0540232	-7.96566e-05	-0.0540232	7.01206e-05	-0.0081633	-0.0530582	-0.0081633	7.01206e-05	0.0530067	0.577073	-0.848236	3.08856e-05	-0.0539245	2.88915e-05	6.30075e-05	-8.2198e-05	-0.0539931	-7.92996e-05	6.08519e-05	-0.0569997	3.01008e-05	-0.0592963	6.82599e-05
Acetone	CAM-B3LYP	aug-cc-pVTZ	SOL.3.1.1.543_MP2fc_6311Gdp_meac	682	7.40423	7.75075	5.50663	0.100714	-2.02332494446e-05	-0.294299769305	-8.08295e-06	-0.2943	-0.0219922	2.09484e-06	1.76499e-06	2.09484e-06	-0.0219922	-8.08295e-06	-0.2943	-8.08295e-06	-0.0219922	0.230316	1.4101e-06	0.23184	1.4101e-06	-0.0219922	1.76499e-06	2.09484e-06	1.76499e-06	-0.0219922	0.23184	1.4101e-06	0.23184	-0.0219922	-7.02801e-06	0.099176	-2.17925e-05	-0.314648	-8.08364e-06	-0.294215	-0.0234994	2.14158e-06	1.77908e-06	2.10529e-06	-0.0219888	-8.83888e-06	-0.318043	-8.83793e-06	-0.023503
Anisole
CS₂	CAM-B3LYP	aug-cc-pVTZ	SOL.5.1.1.545_MP2fc_6311Gdp_cs2	19.49	6.35213	6.35213	18.4173	0																												0
p-Xylene	CAM-B3LYP	aug-cc-pVTZ	SOL.6.1.1.546_MP2fc_6311Gdp_pxylene	12913	22.1482	17.621	10.7375	0.000316964	0.000166975495356	-0.000151628853576	0.000191836	-0.000151629	5.98111e-06	-2.36197e-05	0.000146145	-2.36197e-05	5.98111e-06	0.000191836	-0.000151629	0.000191836	5.98111e-06	-7.95155e-07	9.28631e-07	-1.05796e-06	9.28631e-07	5.98111e-06	0.000146145	-2.36197e-05	0.000146145	5.98111e-06	-1.05796e-06	9.28631e-07	-1.05796e-06	5.98111e-06	-4.32307e-07	0.000335458	0.000181844	-0.000160813	0.000191715	-0.000151552	8.07301e-06	-2.85413e-05	0.000146113	-2.35826e-05	5.9755e-06	0.000198089	-0.000168319	0.00020955	8.08399e-06
o-Dichlorobenzene	CAM-B3LYP	aug-cc-pVTZ	SOL.7.1.1.547_MP2fc_6311Gdp_oPhCl2	2813	22.4573	19.4905	10.2406	1.4915	-1.68240672732	1.32323630218e-05	-0.598976	1.32324e-05	4.43659e-06	7.79259e-08	-0.204443	7.79259e-08	4.43659e-06	-0.598976	1.32324e-05	-0.598976	4.43659e-06	-7.4179e-06	2.43626e-08	7.38611e-06	2.43626e-08	4.43659e-06	-0.204443	7.79259e-08	-0.204443	4.43659e-06	7.38611e-06	2.43626e-08	7.38611e-06	4.43659e-06	9.6673e-08	1.70551	-1.95832	1.69125e-05	-0.598533	1.46654e-05	5.21801e-06	8.38869e-08	-0.204634	7.56797e-08	4.42095e-06	-0.713369	1.56226e-05	-0.678266	5.232e-06
Pyridine	CAM-B3LYP	aug-cc-pVTZ	SOL.8.1.1.548_MP2fc_6311Gdp_py	1114	13.2344	13.4758	6.94899	0.255734	0.309164985328	-0.306639723453	0.14015	-0.30664	0	0	-0.0889319	0	0	0.14015	-0.30664	0.14015	0	0.0229329	0	0.0561322	0	0	-0.0889319	0	-0.0889319	0	0.0561322	0	0.0561322	0	0	0.277332	0.342509	-0.338342	0.140218	-0.306597	0	0	-0.0889782	0	0	0.152944	-0.34061	0.156469	0
Toluene	CAM-B3LYP	aug-cc-pVTZ	SOL.9.1.1.549_MP2fc_6311Gdp_tolu	3622	18.2757	16.0784	9.20793	0.624093	0.863979441472	8.0193652475e-06	-0.0983643	8.01937e-06	-1.31286e-05	0.00199699	0.27444	0.00199699	-1.31286e-05	-0.0983643	8.01937e-06	-0.0983643	-1.31286e-05	-0.000236139	0.0702438	0.000138527	0.0702438	-1.31286e-05	0.27444	0.00199699	0.27444	-1.31286e-05	0.000138527	0.0702438	0.000138527	-1.31286e-05	-0.0578223	0.699382	0.962895	2.38992e-05	-0.0984614	8.01798e-06	-1.36522e-05	-0.000589415	0.274141	0.00205594	-1.2795e-05	-0.0950213	7.51026e-06	-0.0991573	-1.4057e-05
DCM	CAM-B3LYP	aug-cc-pVTZ	SOL.10.1.1.550_MP2fc_6311Gdp_dcm	169	9.14088	6.51688	5.83672	0.157312	2.83589636134e-05	-0.0779878357189	5.2682e-07	-0.0779878	5.35632e-09	-2.57976e-06	3.96022e-07	-2.57976e-06	5.35632e-09	5.2682e-07	-0.0779878	5.2682e-07	5.35632e-09	0.195618	-3.59763e-06	0.144557	-3.59763e-06	5.35632e-09	3.96022e-07	-2.57976e-06	3.96022e-07	5.35632e-09	0.144557	-3.59763e-06	0.144557	5.35632e-09	1.83922e-05	0.168429	3.09897e-05	-0.0828112	5.27511e-07	-0.0780428	5.6155e-09	-2.09095e-06	3.85137e-07	-2.59471e-06	5.26993e-09	6.07424e-07	-0.0843525	6.23148e-07	5.70189e-09
Ethanol	CAM-B3LYP	aug-cc-pVTZ	SOL.11.1.1.551_MP2fc_6311Gdp_etoh	417	5.89122	5.38983	5.02413	0.285872	-0.228531882264	-0.112615424361	-0.173494	-0.112615	3.57275e-05	2.78162e-05	-0.0668119	2.78162e-05	3.57275e-05	-0.173494	-0.112615	-0.173494	3.57275e-05	-0.0138702	1.34785e-05	0.041643	1.34785e-05	3.57275e-05	-0.0668119	2.78162e-05	-0.0668119	3.57275e-05	0.041643	1.34785e-05	0.041643	3.57275e-05	3.29621e-06	0.296418	-0.240238	-0.115346	-0.173445	-0.112627	3.89273e-05	3.11876e-05	-0.0668227	2.7765e-05	3.57389e-05	-0.181503	-0.114251	-0.182337	3.89331e-05
Methanol	CAM-B3LYP	aug-cc-pVTZ	SOL.12.1.1.552_MP2fc_6311Gdp_meoh	105	3.71212	3.26885	3.21958	0.336239	-0.306008781653	0.0500532114721	-0.108217	0.0500532	-9.25728e-06	-9.36864e-06	-0.139143	-9.36864e-06	-9.25728e-06	-0.108217	0.0500532	-0.108217	-9.25728e-06	-0.0495287	5.57848e-05	0.0879575	5.57848e-05	-9.25728e-06	-0.139143	-9.36864e-06	-0.139143	-9.25728e-06	0.0879575	5.57848e-05	0.0879575	-9.25728e-06	-6.06044e-05	0.348046	-0.316797	0.0526517	-0.108178	0.050035	-1.01559e-05	-9.40959e-06	-0.139136	-9.367e-06	-9.25858e-06	-0.114425	0.0516923	-0.114704	-1.01688e-05
Nitrobenzene	CAM-B3LYP	aug-cc-pVTZ	SOL.13.1.1.84_MP2fc_6311Gdp_phno2	4707	9.33204	16.8571	21.3411	3.75131	7.775307e-10	2.591769e-10	4.31961e-10	2.59177e-10	-0.0277068	-0.488078	-1.72785e-10	-0.488078	-0.0277068	4.31961e-10	2.59177e-10	4.31961e-10	-0.0277068	-3.3693e-09	-0.702942	8.63923e-11	-0.702942	-0.0277068	-1.72785e-10	-0.488078	-1.72785e-10	-0.0277068	8.63923e-11	-0.702942	8.63923e-11	-0.0277068	7.4432	4.96551	8.63923e-10	2.59177e-10	4.31961e-10	2.59177e-10	-0.0702559	-0.506503	-1.72785e-10	-0.488066	-0.0279137	4.31961e-10	2.59177e-10	4.31961e-10	-0.0701218
Benzene	CAM-B3LYP	aug-cc-pVTZ	SOL.14.1.1.566_MP2fc_6311Gdp_phh	1283	14.5536	14.5564	7.65524	7.1788e-06	-4.4924e-09	2.41898e-09	-1.46867e-09	2.41898e-09	-2.61924e-06	4.19193e-06	-4.23322e-09	4.19193e-06	-2.61924e-06	-1.46867e-09	2.41898e-09	-1.46867e-09	-2.61924e-06	1.21813e-08	3.93456e-06	4.40601e-09	3.93456e-06	-2.61924e-06	-4.23322e-09	4.19193e-06	-4.23322e-09	-2.61924e-06	4.40601e-09	3.93456e-06	4.40601e-09	-2.61924e-06	3.83815e-06	7.72862e-06	-4.92436e-09	3.28291e-09	-9.50315e-10	3.28291e-09	-2.95609e-06	4.74155e-06	-4.14683e-09	4.19046e-06	-2.61406e-06	-1.46867e-09	2.50538e-09	-1.55506e-09	-2.95194e-06
DMSO
	// MP2fc C-PCM		Sadlej-pVTZ
	-	-	-	Static	-	-	-	-	-	-	-	-	-	800	nm	-	-	-	-	-	-	-	-	-	-	-	-	-	-	-	-	-	-	-	-	-	-	-	-	-	-	-	-	-	-	-	-	-	-
	Functional	BasisSet	Geometry	Time	a_xx	a_yy	a_zz	b_||	b_xxx	b_yxx	b_yyx	b_zxx	b_zyx	b_xyx	b_xyy	b_xyz	b_xzx	b_yzx	b_yzy	b_xzy	b_zzx	b_xxy	b_yxy	b_xzz	b_yyy	b_zxy	b_zyy	b_zzy	b_xxz	b_yxz	b_yyz	b_yzz	b_zxz	b_zyz	b_zzz	b_||pok	b_xxx	b_yxx	b_yyx	b_zxx	b_zyx	b_xyx	b_xyy	b_xyz	b_xzx	b_yzx	b_yzy	b_xzy	b_zzx
Chloroform	CAM-B3LYP	Sadlej-pVTZ	SOL.1.1.1.167_MP2fc_6311Gdp_chcl3	63	10.5738	10.5708	7.53477	0.0978482	0.0352827585584	0.225236601154	-0.0368309	0.225237	0.00011036	-0.0611102	0.000461394	-0.0611102	0.00011036	-0.0368309	0.225237	-0.0368309	0.00011036	-0.225433	-0.0616808	0.000468655	-0.0616808	0.00011036	0.000461394	-0.0611102	0.000461394	0.00011036	0.000468655	-0.0616808	0.000468655	0.00011036	0.285868	0.105141	0.0367439	0.234636	-0.0367636	0.225215	6.98595e-05	-0.0664771	0.000539681	-0.0612004	5.89688e-05	-0.0383735	0.234646	-0.0383775	6.74056e-05
Acetonitrile	CAM-B3LYP	Sadlej-pVTZ	SOL.2.1.1.542_MP2fc_6311Gdp_mecn	34.41	6.85212	3.96079	3.9609	0.778385	-1.00081697174	4.39765316459e-05	-0.148261	4.39765e-05	0.000248724	9.53385e-05	-0.148229	9.53385e-05	0.000248724	-0.148261	4.39765e-05	-0.148261	0.000248724	0.00932575	-0.0581642	-0.00878255	-0.0581642	0.000248724	-0.148229	9.53385e-05	-0.148229	0.000248724	-0.00878255	-0.0581642	-0.00878255	0.000248724	0.0580661	0.814094	-1.05004	4.84419e-05	-0.14824	4.36773e-05	0.000255615	0.000103224	-0.148204	9.54688e-05	0.000239522	-0.154216	4.7152e-05	-0.157782	0.000260733
Acetone	CAM-B3LYP	Sadlej-pVTZ	SOL.3.1.1.543_MP2fc_6311Gdp_meac	114	7.40643	7.78255	5.5037	0.0630104	-1.9298311974e-05	-0.319653740908	-8.07034e-06	-0.319654	-0.016593	2.33337e-06	1.63074e-06	2.33337e-06	-0.016593	-8.07034e-06	-0.319654	-8.07034e-06	-0.016593	0.203441	3.10045e-06	0.22123	3.10045e-06	-0.016593	1.63074e-06	2.33337e-06	1.63074e-06	-0.016593	0.22123	3.10045e-06	0.22123	-0.016593	-8.55949e-06	0.0616635	-2.07246e-05	-0.340427	-8.06662e-06	-0.319572	-0.0175561	2.5516e-06	1.64569e-06	2.34296e-06	-0.0165894	-8.77115e-06	-0.344077	-8.77348e-06	-0.0175593
Anisole
CS₂	CAM-B3LYP	Sadlej-pVTZ	SOL.5.1.1.545_MP2fc_6311Gdp_cs2	7.65	6.32205	6.32205	18.3523	0																												0
p-Xylene	CAM-B3LYP	Sadlej-pVTZ	SOL.6.1.1.546_MP2fc_6311Gdp_pxylene	1478	22.1757	17.6429	10.6887	0.000163072	6.12029834813e-05	-9.56291055391e-05	8.28785e-05	-9.56291e-05	-4.96688e-05	3.80229e-05	0.000107495	3.80229e-05	-4.96688e-05	8.28785e-05	-9.56291e-05	8.28785e-05	-4.96688e-05	1.17502e-06	1.30072e-06	-5.1628e-07	1.30072e-06	-4.96688e-05	0.000107495	3.80229e-05	0.000107495	-4.96688e-05	-5.1628e-07	1.30072e-06	-5.1628e-07	-4.96688e-05	1.43325e-07	0.000168193	5.88871e-05	-0.000101932	8.28277e-05	-9.56606e-05	-5.33573e-05	4.73463e-05	0.00010748	3.8042e-05	-4.96539e-05	8.67994e-05	-0.000103081	9.39353e-05	-5.3378e-05
o-Dichlorobenzene	CAM-B3LYP	Sadlej-pVTZ	SOL.7.1.1.547_MP2fc_6311Gdp_oPhCl2	422	22.4332	19.4977	10.1809	1.55444	-1.75854667719	1.46214648135e-05	-0.646551	1.46215e-05	4.61153e-06	-1.1231e-09	-0.185633	-1.1231e-09	4.61153e-06	-0.646551	1.46215e-05	-0.646551	4.61153e-06	-9.08104e-06	1.79696e-08	6.71234e-06	1.79696e-08	4.61153e-06	-0.185633	-1.1231e-09	-0.185633	4.61153e-06	6.71234e-06	1.79696e-08	6.71234e-06	4.61153e-06	1.93519e-08	1.7795	-2.04694	1.71848e-05	-0.646093	1.47257e-05	5.40012e-06	2.50538e-09	-0.185825	4.31961e-10	4.59348e-06	-0.768071	1.71135e-05	-0.73129	5.42224e-06
Pyridine	CAM-B3LYP	Sadlej-pVTZ	SOL.8.1.1.548_MP2fc_6311Gdp_py	188	13.2445	13.4635	6.86773	0.288763	0.327819569873	-0.345520826964	0.151179	-0.345521	0	0	-0.0748103	0	0	0.151179	-0.345521	0.151179	0	0.0372733	0	0.0469939	0	0	-0.0748103	0	-0.0748103	0	0.0469939	0	0.0469939	0	0	0.309919	0.360545	-0.378626	0.151253	-0.345475	0	0	-0.0748555	0	0	0.164818	-0.379986	0.166859	0
Toluene	CAM-B3LYP	Sadlej-pVTZ	SOL.9.1.1.549_MP2fc_6311Gdp_tolu	474	18.2899	16.0997	9.13349	0.694171	0.949567861466	-3.7643716879e-06	-0.0659025	-3.76437e-06	-3.44409e-05	0.0153736	0.273225	0.0153736	-3.44409e-05	-0.0659025	-3.76437e-06	-0.0659025	-3.44409e-05	-0.000238854	0.0716409	0.000129948	0.0716409	-3.44409e-05	0.273225	0.0153736	0.273225	-3.44409e-05	0.000129948	0.0716409	0.000129948	-3.44409e-05	-0.0751783	0.776321	1.05612	9.67663e-06	-0.0659998	-3.82597e-06	-3.6153e-05	0.0138969	0.272942	0.0154308	-3.40945e-05	-0.0592407	-6.04236e-06	-0.0631235	-3.65569e-05
DCM	CAM-B3LYP	Sadlej-pVTZ	SOL.10.1.1.550_MP2fc_6311Gdp_dcm	40.45	9.18043	6.56026	5.90933	0.230996	2.89531698528e-05	-0.130713962232	8.92605e-07	-0.130714	-8.63923e-11	-4.71607e-06	1.03481e-06	-4.71607e-06	-8.63923e-11	8.92605e-07	-0.130714	8.92605e-07	-8.63923e-11	0.34377	1.16569e-06	0.171938	1.16569e-06	-8.63923e-11	1.03481e-06	-4.71607e-06	1.03481e-06	-8.63923e-11	0.171938	1.16569e-06	0.171938	-8.63923e-11	2.4536e-05	0.24411	3.15213e-05	-0.140348	8.83707e-07	-0.130777	-8.63923e-11	-4.26605e-06	1.01995e-06	-4.73248e-06	-8.63923e-11	9.92993e-07	-0.140677	9.94721e-07	-8.63923e-11
Ethanol	CAM-B3LYP	Sadlej-pVTZ	SOL.11.1.1.551_MP2fc_6311Gdp_etoh	75	5.89101	5.39736	5.03294	0.30847	-0.243652202394	-0.116443433136	-0.183711	-0.116443	4.14202e-05	3.29083e-05	-0.082618	3.29083e-05	4.14202e-05	-0.183711	-0.116443	-0.183711	4.14202e-05	0.0038335	1.15347e-05	0.0475368	1.15347e-05	4.14202e-05	-0.082618	3.29083e-05	-0.082618	4.14202e-05	0.0475368	1.15347e-05	0.0475368	4.14202e-05	1.7311e-05	0.320806	-0.256531	-0.119584	-0.18366	-0.116457	4.49371e-05	3.65344e-05	-0.0826277	3.28691e-05	4.14312e-05	-0.192832	-0.118512	-0.193636	4.49422e-05
Methanol	CAM-B3LYP	Sadlej-pVTZ	SOL.12.1.1.552_MP2fc_6311Gdp_meoh	26.65	3.70558	3.27075	3.22088	0.353375	-0.319431859564	0.0478360174548	-0.107026	0.047836	-1.01231e-05	-2.14953e-05	-0.157658	-2.14953e-05	-1.01231e-05	-0.107026	0.047836	-0.107026	-1.01231e-05	-0.0636673	6.19215e-05	0.0911945	6.19215e-05	-1.01231e-05	-0.157658	-2.14953e-05	-0.157658	-1.01231e-05	0.0911945	6.19215e-05	0.0911945	-1.01231e-05	-6.70753e-05	0.368184	-0.333677	0.0508158	-0.106989	0.0478175	-1.05558e-05	-2.34281e-05	-0.157651	-2.14959e-05	-1.01249e-05	-0.113582	0.0500495	-0.114386	-1.05691e-05
Nitrobenzene	CAM-B3LYP	Sadlej-pVTZ	SOL.13.1.1.84_MP2fc_6311Gdp_phno2	605	9.25879	16.8304	21.3435	3.78257	8.63923e-11	-0.0	0	0	-0.0151025	-0.474358	-1.72785e-10	-0.474358	-0.0151025	0	0	0	-0.0151025	-8.63923e-11	-0.730304	0	-0.730304	-0.0151025	-1.72785e-10	-0.474358	-1.72785e-10	-0.0151025	0	-0.730304	0	-0.0151025	7.50894	5.01565	8.63923e-11	0	0	0	-0.0580123	-0.494223	-1.72785e-10	-0.47433	-0.0153032	0	0	0	-0.0578803
Benzene	CAM-B3LYP	Sadlej-pVTZ	SOL.14.1.1.566_MP2fc_6311Gdp_phh	216	14.5659	14.5687	7.53777	1.03217e-05	4.41465e-08	1.3218e-08	1.20949e-08	1.3218e-08	-5.18984e-06	6.94015e-06	1.04535e-08	6.94015e-06	-5.18984e-06	1.20949e-08	1.3218e-08	1.20949e-08	-5.18984e-06	5.25265e-08	5.38604e-06	1.99566e-08	5.38604e-06	-5.18984e-06	1.04535e-08	6.94015e-06	1.04535e-08	-5.18984e-06	1.99566e-08	5.38604e-06	1.99566e-08	-5.18984e-06	4.87633e-06	1.10724e-05	4.42329e-08	1.18357e-08	7.51613e-09	1.03671e-08	-5.77109e-06	7.76978e-06	9.67594e-09	6.94274e-06	-5.18699e-06	1.1231e-08	1.40819e-08	1.28725e-08	-5.75511e-06
DMSO
	// MP2fc C-PCM		aNLO-V
	-	-	-	Static	-	-	-	-	-	-	-	-	-	800	nm	-	-	-	-	-	-	-	-	-	-	-	-	-	-	-	-	-	-	-	-
	Functional	BasisSet	Geometry	Time	a_xx	a_yy	a_zz	b_||	b_xxx	b_yxx	b_yyx	b_zxx	b_zyx	b_xyx	b_xyy	b_xyz	b_xzx	b_yzx	b_yzy	b_xzy	b_zzx	b_xxy	b_yxy	b_xzz	b_yyy	b_zxy	b_zyy	b_zzy	b_xxz	b_yxz	b_yyz	b_yzz	b_zxz	b_zyz	b_zzz	b_||pok	b_xxx	b_yxx	b_yyx	b_zxx	b_zyx	b_xyx	b_xyy	b_xyz	b_xzx	b_yzx	b_yzy	b_xzy	b_zzx
Chloroform	CAM-B3LYP	aNLO-V	SOL.1.1.1.167_MP2fc_6311Gdp_chcl3	49.71	9.89662	9.89377	7.16807	0.0966336	0.0177862126009	0.112562237978	-0.0179898	0.112562	0.000205247	-0.0183545	0.000403246	-0.0183545	0.000205247	-0.0179898	0.112562	-0.0179898	0.000205247	-0.111718	-0.0187917	0.00040137	-0.0187917	0.000205247	0.000403246	-0.0183545	0.000403246	0.000205247	0.00040137	-0.0187917	0.00040137	0.000205247	0.198197	0.101512	0.018171	0.114977	-0.0179615	0.112565	0.000169043	-0.0195951	0.000456308	-0.018413	0.000152219	-0.018346	0.114967	-0.0183471	0.000163506
Acetonitrile	CAM-B3LYP	aNLO-V	SOL.2.1.1.542_MP2fc_6311Gdp_mecn	23.45	6.32173	3.39311	3.39319	0.23815	-0.681818262522	0.000735527627663	0.14277	0.000735528	-0.000275702	2.97966e-05	0.142135	2.97966e-05	-0.000275702	0.14277	0.000735528	0.14277	-0.000275702	0.0102023	-0.0622497	-0.00916046	-0.0622497	-0.000275702	0.142135	2.97966e-05	0.142135	-0.000275702	-0.00916046	-0.0622497	-0.00916046	-0.000275702	0.0619106	0.260159	-0.720733	0.00077983	0.142774	0.000736236	-0.000299995	3.4576e-05	0.142139	3.2111e-05	-0.000282631	0.145767	0.000775298	0.143152	-0.000296167
Acetone	CAM-B3LYP	aNLO-V	SOL.3.1.1.543_MP2fc_6311Gdp_meac	88	7.11066	7.17284	5.16958	0.0983605	-1.99861674666e-05	-0.417365161523	-9.38497e-06	-0.417365	-0.0620037	6.37679e-06	3.15176e-06	6.37679e-06	-0.0620037	-9.38497e-06	-0.417365	-9.38497e-06	-0.0620037	0.276955	3.7877e-06	0.304344	3.7877e-06	-0.0620037	3.15176e-06	6.37679e-06	3.15176e-06	-0.0620037	0.304344	3.7877e-06	0.304344	-0.0620037	-8.25366e-06	0.0937996	-2.14446e-05	-0.452282	-9.39551e-06	-0.417258	-0.0666104	7.05549e-06	3.15522e-06	6.37653e-06	-0.061998	-1.01673e-05	-0.458182	-1.01997e-05	-0.0666153
Anisole
CS₂	CAM-B3LYP	aNLO-V	SOL.5.1.1.545_MP2fc_6311Gdp_cs2	6.25	7.23795	7.23795	18.6065	0																												0
p-Xylene	CAM-B3LYP	aNLO-V	SOL.6.1.1.546_MP2fc_6311Gdp_pxylene	825	20.7619	16.4693	10.0223	0.000371945	0.000458505447783	2.52830521642e-05	9.7871e-05	2.52831e-05	-3.62461e-05	-3.19443e-05	6.22289e-05	-3.19443e-05	-3.62461e-05	9.7871e-05	2.52831e-05	9.7871e-05	-3.62461e-05	-7.33298e-07	2.73345e-07	-1.40569e-06	2.73345e-07	-3.62461e-05	6.22289e-05	-3.19443e-05	6.22289e-05	-3.62461e-05	-1.40569e-06	2.73345e-07	-1.40569e-06	-3.62461e-05	-1.17278e-06	0.000398405	0.000493709	3.02652e-05	9.56519e-05	2.44939e-05	-4.1675e-05	-3.4172e-05	6.20128e-05	-3.191e-05	-3.62543e-05	0.000103405	2.80778e-05	0.000108733	-4.16502e-05
o-Dichlorobenzene	CAM-B3LYP	aNLO-V	SOL.7.1.1.547_MP2fc_6311Gdp_oPhCl2	281	21.0078	18.3343	9.726	0.915618	-1.07608456534	1.37158143326e-05	-0.370327	1.37158e-05	2.49345e-06	-1.64145e-08	-0.0796181	-1.64145e-08	2.49345e-06	-0.370327	1.37158e-05	-0.370327	2.49345e-06	-2.30927e-06	-3.18788e-08	4.17508e-06	-3.18788e-08	2.49345e-06	-0.0796181	-1.64145e-08	-0.0796181	2.49345e-06	4.17508e-06	-3.18788e-08	4.17508e-06	2.49345e-06	-1.53778e-08	1.07326	-1.27682	1.43987e-05	-0.369908	1.2349e-05	2.79764e-06	-1.8488e-08	-0.0797861	-1.8056e-08	2.46253e-06	-0.458242	1.56852e-05	-0.430413	2.86822e-06
Pyridine	CAM-B3LYP	aNLO-V	SOL.8.1.1.548_MP2fc_6311Gdp_py	123	12.201	12.502	6.13857	0.192583	0.282761307971	-0.279678441078	0.127979	-0.279678	0	0	-0.138742	0	0	0.127979	-0.279678	0.127979	0	0.0208103	0	0.088459	0	0	-0.138742	0	-0.138742	0	0.088459	0	0.088459	0	0	0.214868	0.317061	-0.311267	0.128016	-0.279655	0	0	-0.138779	0	0	0.141072	-0.31348	0.144542	0
Toluene	CAM-B3LYP	aNLO-V	SOL.9.1.1.549_MP2fc_6311Gdp_tolu	294	17.0948	15.0131	8.52915	0.549235	0.826886309891	-3.8101596069e-05	-0.12254	-3.81016e-05	-1.07613e-05	0.0441614	0.210102	0.0441614	-1.07613e-05	-0.12254	-3.81016e-05	-0.12254	-1.07613e-05	-0.00022236	0.0724626	0.000190915	0.0724626	-1.07613e-05	0.210102	0.0441614	0.210102	-1.07613e-05	0.000190915	0.0724626	0.000190915	-1.07613e-05	-0.0750865	0.612175	0.913972	-2.75228e-05	-0.122563	-3.79966e-05	-1.19515e-05	0.0445543	0.20991	0.0441781	-1.05301e-05	-0.125105	-3.90837e-05	-0.127093	-1.2157e-05
DCM	CAM-B3LYP	aNLO-V	SOL.10.1.1.550_MP2fc_6311Gdp_dcm	26.67	8.53954	6.15746	5.57665	0.18233	2.76031173807e-05	-0.0517592769365	6.15113e-08	-0.0517593	-1.72785e-10	-1.62397e-05	9.54376e-07	-1.62397e-05	-1.72785e-10	6.15113e-08	-0.0517593	6.15113e-08	-1.72785e-10	0.234745	-3.51262e-06	0.120898	-3.51262e-06	-1.72785e-10	9.54376e-07	-1.62397e-05	9.54376e-07	-1.72785e-10	0.120898	-3.51262e-06	0.120898	-1.72785e-10	1.28647e-05	0.190051	3.0284e-05	-0.054613	4.45784e-08	-0.0518224	-1.72785e-10	-1.77707e-05	9.39775e-07	-1.62588e-05	-1.72785e-10	9.17486e-08	-0.0558781	1.70538e-07	-1.72785e-10
Ethanol	CAM-B3LYP	aNLO-V	SOL.11.1.1.551_MP2fc_6311Gdp_etoh	53.92	5.50968	4.9333	4.5387	0.17257	-0.0802958615637	-0.0675638008436	-0.135901	-0.0675638	5.94873e-05	9.12951e-06	-0.0695541	9.12951e-06	5.94873e-05	-0.135901	-0.0675638	-0.135901	5.94873e-05	0.0081924	-2.49298e-05	0.0920807	-2.49298e-05	5.94873e-05	-0.0695541	9.12951e-06	-0.0695541	5.94873e-05	0.0920807	-2.49298e-05	0.0920807	5.94873e-05	-2.71168e-05	0.17723	-0.0839187	-0.0682308	-0.13586	-0.0675684	6.40471e-05	1.22917e-05	-0.0695359	9.10532e-06	5.94972e-05	-0.14079	-0.067178	-0.143475	6.40462e-05
Methanol	CAM-B3LYP	aNLO-V	SOL.12.1.1.552_MP2fc_6311Gdp_meoh	22.13	3.45358	2.99321	2.83432	0.239732	-0.169939675989	0.0505773969251	-0.0796935	0.0505774	-1.03756e-05	-1.64604e-05	-0.11643	-1.64604e-05	-1.03756e-05	-0.0796935	0.0505774	-0.0796935	-1.03756e-05	-0.00703605	6.68111e-05	0.116585	6.68111e-05	-1.03756e-05	-0.11643	-1.64604e-05	-0.11643	-1.03756e-05	0.116585	6.68111e-05	0.116585	-1.03756e-05	-8.05112e-05	0.246304	-0.175267	0.0537598	-0.0796694	0.050561	-1.03944e-05	-1.85811e-05	-0.116412	-1.6462e-05	-1.03748e-05	-0.0831035	0.0522967	-0.0857606	-1.04049e-05
Nitrobenzene	CAM-B3LYP	aNLO-V	SOL.13.1.1.84_MP2fc_6311Gdp_phno2	459	8.8959	16.4786	19.5107	2.02767	0.0	-0.0	0	0	-0.0768091	-0.254478	0	-0.254478	-0.0768091	0	0	0	-0.0768091	-8.63923e-11	-0.421209	1.72785e-10	-0.421209	-0.0768091	0	-0.254478	0	-0.0768091	1.72785e-10	-0.421209	1.72785e-10	-0.0768091	4.05515	2.47356	0	0	0	0	-0.09846	-0.265785	0	-0.25453	-0.0769569	8.63923e-11	0	8.63923e-11	-0.098388
Benzene	CAM-B3LYP	aNLO-V	SOL.14.1.1.566_MP2fc_6311Gdp_phh	143	13.5976	13.6001	7.02383	9.07124e-06	1.81424e-09	-6.91138e-10	6.04746e-10	-6.91138e-10	-3.43124e-06	5.5082e-06	8.63923e-11	5.5082e-06	-3.43124e-06	6.04746e-10	-6.91138e-10	6.04746e-10	-3.43124e-06	-1.55506e-09	4.16851e-06	0	4.16851e-06	-3.43124e-06	8.63923e-11	5.5082e-06	8.63923e-11	-3.43124e-06	0	4.16851e-06	0	-3.43124e-06	5.44202e-06	9.68428e-06	1.81424e-09	-5.18354e-10	7.77531e-10	-4.31961e-10	-3.83521e-06	6.13835e-06	8.63923e-11	5.5044e-06	-3.42511e-06	6.04746e-10	-6.91138e-10	5.18354e-10	-3.84273e-06
DMSO
	// MP2fc C-PCM		6-311+G(d,p)
	-	-	-	Static	-	-	-	-	-	-	-	-	-	800	nm	-	-	-	-	-	-	-	-	-	-	-	-	-	-	-	-	-	-	-	-	-	-	-	-	-	-	-	-	-	-	-	-	-	-
	Functional	BasisSet	Geometry	Time	a_xx	a_yy	a_zz	b_||	b_xxx	b_yxx	b_yyx	b_zxx	b_zyx	b_xyx	b_xyy	b_xyz	b_xzx	b_yzx	b_yzy	b_xzy	b_zzx	b_xxy	b_yxy	b_xzz	b_yyy	b_zxy	b_zyy	b_zzy	b_xxz	b_yxz	b_yyz	b_yzz	b_zxz	b_zyz	b_zzz	b_||pok	b_xxx	b_yxx	b_yyx	b_zxx	b_zyx	b_xyx	b_xyy	b_xyz	b_xzx	b_yzx	b_yzy	b_xzy	b_zzx
Chloroform	HF	6-311+G(d,p)	SOL.1.1.1.167_MP2fc_6311Gdp_chcl3	28.42	8.19453	8.19283	5.33359	0.0763983	0.0290771993903	0.181840582136	-0.0296077	0.181841	2.95247e-05	-0.0675128	0.000164842	-0.0675128	2.95247e-05	-0.0296077	0.181841	-0.0296077	2.95247e-05	-0.181981	-0.0677571	0.000107177	-0.0677571	2.95247e-05	0.000164842	-0.0675128	0.000164842	2.95247e-05	0.000107177	-0.0677571	0.000107177	2.95247e-05	0.00793984	0.0738639	0.0294748	0.184399	-0.0295711	0.181818	3.48175e-05	-0.0690056	0.000191555	-0.0675578	2.97488e-05	-0.0300329	0.184419	-0.0300335	3.84307e-05
Acetonitrile	HF	6-311+G(d,p)	SOL.2.1.1.542_MP2fc_6311Gdp_mecn	12.53	6.19753	3.16389	3.16385	0.300583	-0.699090914886	2.99717350698e-05	0.0990703	2.99717e-05	3.39866e-05	1.23124e-05	0.0990486	1.23124e-05	3.39866e-05	0.0990703	2.99717e-05	0.0990703	3.39866e-05	0.0153805	-0.100229	-0.0154156	-0.100229	3.39866e-05	0.0990486	1.23124e-05	0.0990486	3.39866e-05	-0.0154156	-0.100229	-0.0154156	3.39866e-05	0.100072	0.314528	-0.723575	3.18979e-05	0.0990941	3.06831e-05	2.80025e-05	1.66537e-05	0.0990755	1.56471e-05	2.69386e-05	0.10011	3.03949e-05	0.0998697	3.18289e-05
Acetone	HF	6-311+G(d,p)	SOL.3.1.1.543_MP2fc_6311Gdp_meac	35.96	6.0219	7.00234	4.79861	0.306009	-1.52222368677e-05	-0.322016163838	-4.72238e-06	-0.322016	-0.0501284	1.93735e-06	3.93828e-06	1.93735e-06	-0.0501284	-4.72238e-06	-0.322016	-4.72238e-06	-0.0501284	0.467191	2.83505e-06	0.36484	2.83505e-06	-0.0501284	3.93828e-06	1.93735e-06	3.93828e-06	-0.0501284	0.36484	2.83505e-06	0.36484	-0.0501284	-9.04985e-06	0.31683	-1.59536e-05	-0.333618	-4.72091e-06	-0.321927	-0.0514418	2.01588e-06	3.9432e-06	1.94227e-06	-0.0501215	-4.95408e-06	-0.335593	-4.94216e-06	-0.0514564
Anisole
CS₂	HF	6-311+G(d,p)	SOL.5.1.1.545_MP2fc_6311Gdp_cs2	3.17	3.91261	3.91261	18.182	0																												0
p-Xylene	HF	6-311+G(d,p)	SOL.6.1.1.546_MP2fc_6311Gdp_pxylene	391	19.8215	16.4687	10.0829	0.000364723	-0.000209760331615	0.000208871614025	-0.000169948	0.000208872	1.6863e-05	1.39712e-05	-0.000190941	1.39712e-05	1.6863e-05	-0.000169948	0.000208872	-0.000169948	1.6863e-05	3.40299e-07	9.21719e-07	-2.04059e-07	9.21719e-07	1.6863e-05	-0.000190941	1.39712e-05	-0.000190941	1.6863e-05	-2.04059e-07	9.21719e-07	-2.04059e-07	1.6863e-05	-1.36275e-06	0.000383899	-0.000223094	0.000231493	-0.000169911	0.000208887	1.69676e-05	1.73457e-05	-0.000190913	1.40019e-05	1.68554e-05	-0.000178258	0.000217284	-0.000188802	1.69808e-05
o-Dichlorobenzene	HF	6-311+G(d,p)	SOL.7.1.1.547_MP2fc_6311Gdp_oPhCl2	163	19.7142	16.9988	8.59036	1.76976	-1.63358227535	4.5692023547e-06	-0.690449	4.5692e-06	-1.2296e-05	7.68891e-09	-0.625566	7.68891e-09	-1.2296e-05	-0.690449	4.5692e-06	-0.690449	-1.2296e-05	-5.15658e-06	9.50315e-09	5.75364e-06	9.50315e-09	-1.2296e-05	-0.625566	7.68891e-09	-0.625566	-1.2296e-05	5.75364e-06	9.50315e-09	5.75364e-06	-1.2296e-05	-6.56581e-09	1.9049	-1.78861	5.46189e-06	-0.690309	4.38838e-06	-1.27138e-05	6.65221e-09	-0.6257	6.65221e-09	-1.22975e-05	-0.75725	5.66898e-06	-0.74104	-1.27102e-05
Pyridine	HF	6-311+G(d,p)	SOL.8.1.1.548_MP2fc_6311Gdp_py	67	12.23	12.4343	6.40048	0.0309457	0.145952529923	-0.461212873006	0.114825	-0.461213	0	0	-0.217325	0	0	0.114825	-0.461213	0.114825	0	0.296318	0	0.13711	0	0	-0.217325	0	-0.217325	0	0.13711	0	0.13711	0	0	0.0281573	0.154438	-0.49216	0.114877	-0.46118	0	0	-0.217385	0	0	0.115666	-0.498964	0.126414	0
Toluene	HF	6-311+G(d,p)	SOL.9.1.1.549_MP2fc_6311Gdp_tolu	145	16.5982	14.9789	8.64728	0.609291	0.915888936649	-5.41079294515e-05	-0.31702	-5.41079e-05	3.15254e-06	-0.01645	0.416142	-0.01645	3.15254e-06	-0.31702	-5.41079e-05	-0.31702	3.15254e-06	-0.000310584	0.11234	0.000189682	0.11234	3.15254e-06	0.416142	-0.01645	0.416142	3.15254e-06	0.000189682	0.11234	0.000189682	3.15254e-06	-0.0648271	0.670477	0.99857	-4.10439e-05	-0.317021	-5.40322e-05	2.78995e-06	-0.0182334	0.415916	-0.0164112	3.455e-06	-0.328484	-6.39734e-05	-0.331975	2.48948e-06
DCM	HF	6-311+G(d,p)	SOL.10.1.1.550_MP2fc_6311Gdp_dcm	16.04	7.24281	4.77056	4.02267	0.131337	1.51926043088e-05	-0.187198070168	-2.09847e-06	-0.187198	3.46433e-08	-1.60062e-05	-1.96517e-06	-1.60062e-05	3.46433e-08	-2.09847e-06	-0.187198	-2.09847e-06	3.46433e-08	-0.0119201	1.82288e-08	-0.0197773	1.82288e-08	3.46433e-08	-1.96517e-06	-1.60062e-05	-1.96517e-06	3.46433e-08	-0.0197773	1.82288e-08	-0.0197773	3.46433e-08	-2.06633e-06	0.128228	1.62929e-05	-0.191399	-2.10287e-06	-0.187213	3.63712e-08	-1.63446e-05	-1.97389e-06	-1.60107e-05	3.44705e-08	-2.14296e-06	-0.191759	-2.09069e-06	3.72351e-08
Ethanol	HF	6-311+G(d,p)	SOL.11.1.1.551_MP2fc_6311Gdp_etoh	21.43	4.90093	4.54533	4.28699	0.264877	-0.200898511768	-0.197394500727	-0.144368	-0.197395	2.89444e-05	-3.09811e-06	-0.0537097	-3.09811e-06	2.89444e-05	-0.144368	-0.197395	-0.144368	2.89444e-05	-0.0248639	1.31612e-05	0.0332956	1.31612e-05	2.89444e-05	-0.0537097	-3.09811e-06	-0.0537097	2.89444e-05	0.0332956	1.31612e-05	0.0332956	2.89444e-05	-7.75889e-07	0.272334	-0.209242	-0.201176	-0.144348	-0.197397	3.00446e-05	-2.86451e-06	-0.0537159	-3.13181e-06	2.89556e-05	-0.148547	-0.200826	-0.149318	3.00426e-05
Methanol	HF	6-311+G(d,p)	SOL.12.1.1.552_MP2fc_6311Gdp_meoh	8.89	2.90745	2.68394	2.56961	0.260481	-0.181357042014	0.0331909916469	-0.103309	0.033191	-4.83555e-06	-1.16323e-05	-0.140386	-1.16323e-05	-4.83555e-06	-0.103309	0.033191	-0.103309	-4.83555e-06	-0.0834006	9.20196e-05	0.13855	9.20196e-05	-4.83555e-06	-0.140386	-1.16323e-05	-0.140386	-4.83555e-06	0.13855	9.20196e-05	0.13855	-4.83555e-06	-9.77518e-05	0.267009	-0.185848	0.0343388	-0.10329	0.03318	-5.03538e-06	-1.19407e-05	-0.140374	-1.16354e-05	-4.83745e-06	-0.107483	0.0337725	-0.107687	-5.046e-06
Nitrobenzene	HF	6-311+G(d,p)	SOL.13.1.1.84_MP2fc_6311Gdp_phno2	208	8.4577	16.1033	18.5343	1.90904	0.0	-0.0	0	0	-0.0840728	-0.594208	0	-0.594208	-0.0840728	0	0	0	-0.0840728	0	-1.32555	0	-1.32555	-0.0840728	0	-0.594208	0	-0.0840728	0	-1.32555	0	-0.0840728	5.10149	2.44023	0	0	0	0	-0.1117	-0.619095	0	-0.594181	-0.0842209	0	0	0	-0.111592
Benzene	HF	6-311+G(d,p)	SOL.14.1.1.566_MP2fc_6311Gdp_phh	83	13.48	13.4825	7.18433	8.53848e-06	2.59177e-10	-1.72785e-10	1.72785e-10	-1.72785e-10	-3.85171e-06	5.18941e-06	1.72785e-10	5.18941e-06	-3.85171e-06	1.72785e-10	-1.72785e-10	1.72785e-10	-3.85171e-06	-2.59177e-10	4.46769e-06	-8.63923e-11	4.46769e-06	-3.85171e-06	1.72785e-10	5.18941e-06	1.72785e-10	-3.85171e-06	-8.63923e-11	4.46769e-06	-8.63923e-11	-3.85171e-06	4.57369e-06	9.10143e-06	2.59177e-10	-1.72785e-10	8.63923e-11	-1.72785e-10	-4.3216e-06	5.79736e-06	1.72785e-10	5.18095e-06	-3.84809e-06	1.72785e-10	-1.72785e-10	1.72785e-10	-4.3153e-06
DMSO
	// MP2fc C-PCM		6-311G(d,p)
	-	-	-	Static	-	-	-	-	-	-	-	-	-	800	nm	-	-	-	-	-	-	-	-	-	-	-	-	-	-	-	-	-	-	-	-	-	-	-	-	-	-	-	-	-	-	-	-	-	-
	Functional	BasisSet	Geometry	Time	a_xx	a_yy	a_zz	b_||	b_xxx	b_yxx	b_yyx	b_zxx	b_zyx	b_xyx	b_xyy	b_xyz	b_xzx	b_yzx	b_yzy	b_xzy	b_zzx	b_xxy	b_yxy	b_xzz	b_yyy	b_zxy	b_zyy	b_zzy	b_xxz	b_yxz	b_yyz	b_yzz	b_zxz	b_zyz	b_zzz	b_||pok	b_xxx	b_yxx	b_yyx	b_zxx	b_zyx	b_xyx	b_xyy	b_xyz	b_xzx	b_yzx	b_yzy	b_xzy	b_zzx
Chloroform	HF	6-311G(d,p)	SOL.1.1.1.167_MP2fc_6311Gdp_chcl3	19.74	7.34798	7.34698	3.89667	0.096022	-0.0204998375944	-0.126025026197	0.0203897	-0.126025	2.25134e-05	0.0667414	-4.3097e-05	0.0667414	2.25134e-05	0.0203897	-0.126025	0.0203897	2.25134e-05	0.125854	0.066676	-3.68911e-05	0.066676	2.25134e-05	-4.3097e-05	0.0667414	-4.3097e-05	2.25134e-05	-3.68911e-05	0.066676	-3.68911e-05	2.25134e-05	-0.293454	0.096861	-0.0220226	-0.135418	0.020411	-0.126045	3.49586e-05	0.071779	-3.56013e-05	0.0667058	3.2151e-05	0.0219053	-0.135395	0.0219067	3.50342e-05
Acetonitrile	HF	6-311G(d,p)	SOL.2.1.1.542_MP2fc_6311Gdp_mecn	9.86	5.69629	2.90066	2.90056	0.225071	-0.103287504146	3.84464741306e-05	0.239209	3.84465e-05	2.59479e-05	6.45825e-05	0.239198	6.45825e-05	2.59479e-05	0.239209	3.84465e-05	0.239209	2.59479e-05	0.0243029	-0.158435	-0.0243741	-0.158435	2.59479e-05	0.239198	6.45825e-05	0.239198	2.59479e-05	-0.0243741	-0.158435	-0.0243741	2.59479e-05	0.158336	0.23043	-0.103521	4.102e-05	0.239232	3.95964e-05	2.07849e-05	7.22378e-05	0.239223	6.9192e-05	2.00402e-05	0.245758	3.9418e-05	0.246378	2.3801e-05
Acetone	HF	6-311G(d,p)	SOL.3.1.1.543_MP2fc_6311Gdp_meac	26.83	5.76352	6.37267	4.47499	0.612498	-1.1888444403e-05	-0.248126478445	-3.75616e-06	-0.248126	-0.0663135	5.505e-06	6.19303e-06	5.505e-06	-0.0663135	-3.75616e-06	-0.248126	-3.75616e-06	-0.0663135	0.727388	5.77489e-06	0.541568	5.77489e-06	-0.0663135	6.19303e-06	5.505e-06	6.19303e-06	-0.0663135	0.541568	5.77489e-06	0.541568	-0.0663135	-1.38154e-05	0.630662	-1.23381e-05	-0.255719	-3.75288e-06	-0.248077	-0.0685926	5.68764e-06	6.19908e-06	5.50708e-06	-0.0663069	-3.85897e-06	-0.258712	-3.87469e-06	-0.0686071
Anisole
CS₂	HF	6-311G(d,p)	SOL.5.1.1.545_MP2fc_6311Gdp_cs2	2.64	2.94363	2.94363	17.6753	0																												0
p-Xylene	HF	6-311G(d,p)	SOL.6.1.1.546_MP2fc_6311Gdp_pxylene	262	19.2167	15.5967	7.84247	7.77556e-05	-2.1686195146e-05	-0.000114024013232	-2.02965e-05	-0.000114024	-6.32046e-07	-5.76201e-05	2.25389e-05	-5.76201e-05	-6.32046e-07	-2.02965e-05	-0.000114024	-2.02965e-05	-6.32046e-07	7.21635e-07	1.20733e-06	-2.16888e-06	1.20733e-06	-6.32046e-07	2.25389e-05	-5.76201e-05	2.25389e-05	-6.32046e-07	-2.16888e-06	1.20733e-06	-2.16888e-06	-6.32046e-07	8.91741e-07	8.04377e-05	-2.1894e-05	-0.000122228	-2.03346e-05	-0.000114003	-5.16885e-07	-6.21028e-05	2.25149e-05	-5.76624e-05	-6.34033e-07	-2.03437e-05	-0.000117239	-2.18971e-05	-5.23624e-07
o-Dichlorobenzene	HF	6-311G(d,p)	SOL.7.1.1.547_MP2fc_6311Gdp_oPhCl2	106	18.9653	16.0025	5.58584	1.44821	-1.60031655453	2.2769554588e-06	-0.618507	2.27696e-06	-2.35825e-06	3.35202e-08	-0.19486	3.35202e-08	-2.35825e-06	-0.618507	2.27696e-06	-0.618507	-2.35825e-06	-1.6431e-05	-7.25695e-09	2.45423e-06	-7.25695e-09	-2.35825e-06	-0.19486	3.35202e-08	-0.19486	-2.35825e-06	2.45423e-06	-7.25695e-09	2.45423e-06	-2.35825e-06	4.31961e-10	1.53758	-1.71443	2.83617e-06	-0.618505	2.28853e-06	-2.60447e-06	3.26563e-08	-0.19488	3.22243e-08	-2.35877e-06	-0.668036	2.97086e-06	-0.657639	-2.59851e-06
Pyridine	HF	6-311G(d,p)	SOL.8.1.1.548_MP2fc_6311Gdp_py	47.19	11.3624	11.7388	4.39999	0.342791	-0.343894535804	-0.126819819461	-0.083889	-0.12682	0	0	-0.0553693	0	0	-0.083889	-0.12682	-0.083889	0	0.396771	0	0.0349565	0	0	-0.0553693	0	-0.0553693	0	0.0349565	0	0.0349565	0	0	0.357577	-0.357117	-0.138241	-0.0838621	-0.126803	0	0	-0.0553838	0	0	-0.0924919	-0.144976	-0.0818254	0
Toluene	HF	6-311G(d,p)	SOL.9.1.1.549_MP2fc_6311Gdp_tolu	100	15.9247	14.1866	6.25081	0.022895	0.525823006295	-2.15115963077e-05	-0.276827	-2.15116e-05	2.60127e-07	0.0279664	-0.210843	0.0279664	2.60127e-07	-0.276827	-2.15116e-05	-0.276827	2.60127e-07	-0.000341398	0.179059	0.000448309	0.179059	2.60127e-07	-0.210843	0.0279664	-0.210843	2.60127e-07	0.000448309	0.179059	0.000448309	2.60127e-07	-0.206407	0.0328172	0.552768	-4.64601e-06	-0.276825	-2.15615e-05	3.48507e-07	0.0264784	-0.211022	0.0279865	5.18959e-07	-0.283116	-2.20269e-05	-0.290626	1.76327e-07
DCM	HF	6-311G(d,p)	SOL.10.1.1.550_MP2fc_6311Gdp_dcm	12.28	6.89332	4.09963	2.9493	0.243706	1.30708958131e-05	0.0629697762532	-3.75893e-06	0.0629698	-5.18354e-10	-7.28892e-07	-3.3325e-06	-7.28892e-07	-5.18354e-10	-3.75893e-06	0.0629698	-3.75893e-06	-5.18354e-10	-0.228566	1.1171e-05	-0.240581	1.1171e-05	-5.18354e-10	-3.3325e-06	-7.28892e-07	-3.3325e-06	-5.18354e-10	-0.240581	1.1171e-05	-0.240581	-5.18354e-10	-2.13354e-05	0.247305	1.39994e-05	0.0696502	-3.76515e-06	0.0629674	-5.18354e-10	-3.55159e-07	-3.33846e-06	-7.31224e-07	-5.18354e-10	-3.8785e-06	0.0684213	-3.84688e-06	-5.18354e-10
Ethanol	HF	6-311G(d,p)	SOL.11.1.1.551_MP2fc_6311Gdp_etoh	16.74	4.72954	4.26395	3.99011	0.429332	-0.19879888022	-0.275120224109	-0.236132	-0.27512	2.67579e-05	-3.90917e-05	-0.0896149	-3.90917e-05	2.67579e-05	-0.236132	-0.27512	-0.236132	2.67579e-05	-0.190409	2.68529e-05	-0.0211619	2.68529e-05	2.67579e-05	-0.0896149	-3.90917e-05	-0.0896149	2.67579e-05	-0.0211619	2.68529e-05	-0.0211619	2.67579e-05	-1.90616e-05	0.438708	-0.204338	-0.281769	-0.236122	-0.275122	2.75054e-05	-4.01135e-05	-0.0896134	-3.91183e-05	2.67634e-05	-0.243258	-0.281393	-0.24316	2.75066e-05
Methanol	HF	6-311G(d,p)	SOL.12.1.1.552_MP2fc_6311Gdp_meoh	7.31	2.67921	2.55574	2.28288	0.424476	-0.292886568036	0.0983793827251	-0.140786	0.0983794	-7.98498e-06	-1.4588e-05	-0.232247	-1.4588e-05	-7.98498e-06	-0.140786	0.0983794	-0.140786	-7.98498e-06	-0.0954928	0.000136027	0.235969	0.000136027	-7.98498e-06	-0.232247	-1.4588e-05	-0.232247	-7.98498e-06	0.235969	0.000136027	0.235969	-7.98498e-06	-0.000150294	0.433754	-0.299522	0.101476	-0.140769	0.0983685	-8.28744e-06	-1.5004e-05	-0.232233	-1.45894e-05	-7.98559e-06	-0.146004	0.101064	-0.145916	-8.29884e-06
Nitrobenzene	HF	6-311G(d,p)	SOL.13.1.1.84_MP2fc_6311Gdp_phno2	136	6.25084	14.8648	17.1085	1.35189	0.0	-0.0	0	0	0.142689	-0.1843	0	-0.1843	0.142689	0	0	0	0.142689	0	-1.22242	0	-1.22242	0.142689	0	-0.1843	0	0.142689	0	-1.22242	0	0.142689	3.65987	1.75888	0	0	0	0	0.129255	-0.182917	0	-0.18426	0.142603	0	0	0	0.129316
Benzene	HF	6-311G(d,p)	SOL.14.1.1.566_MP2fc_6311Gdp_phh	58.54	12.8102	12.8126	4.64913	8.41599e-07	3.45569e-10	-8.63923e-11	8.63923e-11	-8.63923e-11	1.85147e-06	-9.83231e-07	0	-9.83231e-07	1.85147e-06	8.63923e-11	-8.63923e-11	8.63923e-11	1.85147e-06	-2.59177e-10	-4.33776e-07	0	-4.33776e-07	1.85147e-06	0	-9.83231e-07	0	1.85147e-06	0	-4.33776e-07	0	1.85147e-06	1.43411e-08	8.45694e-07	3.45569e-10	-8.63923e-11	8.63923e-11	-8.63923e-11	1.92016e-06	-9.72e-07	0	-9.78652e-07	1.85355e-06	8.63923e-11	-8.63923e-11	8.63923e-11	1.92292e-06
DMSO
	// MP2fc C-PCM		aug-cc-pVTZ
	-	-	-	Static	-	-	-	-	-	-	-	-	-	800	nm	-	-	-	-	-	-	-	-	-	-	-	-	-	-	-	-	-	-	-	-	-	-	-	-	-	-	-	-	-	-	-	-	-	-
	Functional	BasisSet	Geometry	Time	a_xx	a_yy	a_zz	b_||	b_xxx	b_yxx	b_yyx	b_zxx	b_zyx	b_xyx	b_xyy	b_xyz	b_xzx	b_yzx	b_yzy	b_xzy	b_zzx	b_xxy	b_yxy	b_xzz	b_yyy	b_zxy	b_zyy	b_zzy	b_xxz	b_yxz	b_yyz	b_yzz	b_zxz	b_zyz	b_zzz	b_||pok	b_xxx	b_yxx	b_yyx	b_zxx	b_zyx	b_xyx	b_xyy	b_xyz	b_xzx	b_yzx	b_yzy	b_xzy	b_zzx
Chloroform	HF	aug-cc-pVTZ	SOL.1.1.1.167_MP2fc_6311Gdp_chcl3	177	9.93787	9.93524	7.08324	0.0640447	0.0141498679949	0.0931137748911	-0.015328	0.0931138	2.53428e-05	-0.035516	0.000422201	-0.035516	2.53428e-05	-0.015328	0.0931138	-0.015328	2.53428e-05	-0.0931243	-0.0358929	0.000402512	-0.0358929	2.53428e-05	0.000422201	-0.035516	0.000422201	2.53428e-05	0.000402512	-0.0358929	0.000402512	2.53428e-05	0.178147	0.0690243	0.014273	0.0941088	-0.0152834	0.0931029	-1.91657e-05	-0.0375011	0.000485763	-0.0355594	-2.42806e-05	-0.0155006	0.0941138	-0.0155029	-2.20245e-05
Acetonitrile	HF	aug-cc-pVTZ	SOL.2.1.1.542_MP2fc_6311Gdp_mecn	88	6.41329	3.81883	3.81895	0.283556	-0.443228545928	2.20016134333e-05	-0.014661	2.20016e-05	5.86357e-05	-6.02737e-05	-0.0147034	-6.02737e-05	5.86357e-05	-0.014661	2.20016e-05	-0.014661	5.86357e-05	0.00919025	-0.0596525	-0.00917771	-0.0596525	5.86357e-05	-0.0147034	-6.02737e-05	-0.0147034	5.86357e-05	-0.00917771	-0.0596525	-0.00917771	5.86357e-05	0.0595581	0.296807	-0.462735	2.34899e-05	-0.0146365	2.17729e-05	5.19835e-05	-5.64312e-05	-0.0146764	-5.6353e-05	5.03913e-05	-0.0159375	2.28006e-05	-0.0172784	5.67971e-05
Acetone	HF	aug-cc-pVTZ	SOL.3.1.1.543_MP2fc_6311Gdp_meac	396	6.71469	7.20374	5.23713	0.287642	-1.35077816742e-05	-0.202532021091	-4.25128e-06	-0.202532	-0.0263476	1.87843e-06	2.19514e-06	1.87843e-06	-0.0263476	-4.25128e-06	-0.202532	-4.25128e-06	-0.0263476	0.454188	1.2704e-06	0.227747	1.2704e-06	-0.0263476	2.19514e-06	1.87843e-06	2.19514e-06	-0.0263476	0.227747	1.2704e-06	0.227747	-0.0263476	-7.39198e-06	0.297946	-1.42078e-05	-0.212504	-4.25154e-06	-0.20248	-0.0275204	1.96067e-06	2.20594e-06	1.8856e-06	-0.0263429	-4.48212e-06	-0.214479	-4.46277e-06	-0.0275256
Anisole
CS₂	HF	aug-cc-pVTZ	SOL.5.1.1.545_MP2fc_6311Gdp_cs2	12.1	6.32559	6.32559	18.2795	0																												0
p-Xylene	HF	aug-cc-pVTZ	SOL.6.1.1.546_MP2fc_6311Gdp_pxylene	7371	21.0251	17.1111	10.6955	0.00020682	-0.000330852962833	-4.33397340026e-05	3.26385e-05	-4.33397e-05	3.0008e-05	8.72694e-05	-3.18857e-05	8.72694e-05	3.0008e-05	3.26385e-05	-4.33397e-05	3.26385e-05	3.0008e-05	-1.43584e-07	1.6367e-06	-7.2224e-07	1.6367e-06	3.0008e-05	-3.18857e-05	8.72694e-05	-3.18857e-05	3.0008e-05	-7.2224e-07	1.6367e-06	-7.2224e-07	3.0008e-05	-3.62848e-08	0.000220831	-0.00035519	-5.03017e-05	3.26821e-05	-4.33645e-05	3.53844e-05	9.72774e-05	-3.18693e-05	8.72662e-05	2.99891e-05	3.50434e-05	-4.88582e-05	3.66823e-05	3.54193e-05
o-Dichlorobenzene	HF	aug-cc-pVTZ	SOL.7.1.1.547_MP2fc_6311Gdp_oPhCl2	1660	21.4012	18.702	10.1363	1.11699	-1.10811080442	5.5794739109e-06	-0.393576	5.57947e-06	1.59454e-06	1.38228e-09	-0.359963	1.38228e-09	1.59454e-06	-0.393576	5.57947e-06	-0.393576	1.59454e-06	-3.16602e-06	-3.97405e-08	7.94628e-06	-3.97405e-08	1.59454e-06	-0.359963	1.38228e-09	-0.359963	1.59454e-06	7.94628e-06	-3.97405e-08	7.94628e-06	1.59454e-06	1.26306e-07	1.23745	-1.24957	6.64996e-06	-0.393208	5.65377e-06	1.71376e-06	2.59177e-10	-0.360117	1.81424e-09	1.58815e-06	-0.450451	6.68763e-06	-0.434064	1.72387e-06
Pyridine	HF	aug-cc-pVTZ	SOL.8.1.1.548_MP2fc_6311Gdp_py	615	12.8411	13.1234	7.0487	0.0688803	0.148261097879	-0.325652143263	0.0946493	-0.325652	0	0	-0.145951	0	0	0.0946493	-0.325652	0.0946493	0	0.172088	0	0.0920983	0	0	-0.145951	0	-0.145951	0	0.0920983	0	0.0920983	0	0	0.0677581	0.157398	-0.350938	0.0947033	-0.325618	0	0	-0.146004	0	0	0.0975271	-0.354905	0.103773	0
Toluene	HF	aug-cc-pVTZ	SOL.9.1.1.549_MP2fc_6311Gdp_tolu	2071	17.5895	15.6725	9.28397	0.644499	0.812614945727	4.01864150526e-05	-0.0979223	4.01864e-05	-1.22775e-05	-0.0200163	0.359455	-0.0200163	-1.22775e-05	-0.0979223	4.01864e-05	-0.0979223	-1.22775e-05	-0.000225742	0.0632404	0.000119824	0.0632404	-1.22775e-05	0.359455	-0.0200163	0.359455	-1.22775e-05	0.000119824	0.0632404	0.000119824	-1.22775e-05	-0.0492463	0.714223	0.897448	5.52373e-05	-0.0980214	4.02377e-05	-1.26604e-05	-0.0241606	0.359165	-0.0199799	-1.19719e-05	-0.0961012	4.17376e-05	-0.0984601	-1.30348e-05
DCM	HF	aug-cc-pVTZ	SOL.10.1.1.550_MP2fc_6311Gdp_dcm	95	8.67079	6.2224	5.53597	0.140762	1.23844225973e-05	-0.0644339801672	-4.01379e-07	-0.064434	3.45569e-10	-7.24097e-06	5.37878e-07	-7.24097e-06	3.45569e-10	-4.01379e-07	-0.064434	-4.01379e-07	3.45569e-10	0.1888	-1.18306e-06	0.110237	-1.18306e-06	3.45569e-10	5.37878e-07	-7.24097e-06	5.37878e-07	3.45569e-10	0.110237	-1.18306e-06	0.110237	3.45569e-10	1.4964e-05	0.149199	1.33393e-05	-0.0666884	-4.07512e-07	-0.0644776	5.18354e-10	-7.55233e-06	5.27511e-07	-7.24417e-06	3.45569e-10	-3.79781e-07	-0.0668433	-3.75547e-07	6.04746e-10
Ethanol	HF	aug-cc-pVTZ	SOL.11.1.1.551_MP2fc_6311Gdp_etoh	212	5.47917	5.00149	4.66896	0.278366	-0.241829540845	-0.119712532541	-0.135919	-0.119713	2.29196e-05	2.78244e-06	-0.0680763	2.78244e-06	2.29196e-05	-0.135919	-0.119713	-0.135919	2.29196e-05	-0.0293753	1.1711e-05	0.0207011	1.1711e-05	2.29196e-05	-0.0680763	2.78244e-06	-0.0680763	2.29196e-05	0.0207011	1.1711e-05	0.0207011	2.29196e-05	5.50544e-06	0.287004	-0.251908	-0.122542	-0.135885	-0.11972	2.40398e-05	3.61422e-06	-0.0680897	2.75375e-06	2.29296e-05	-0.140506	-0.122187	-0.140846	2.40424e-05
Methanol	HF	aug-cc-pVTZ	SOL.12.1.1.552_MP2fc_6311Gdp_meoh	58.9	3.42616	3.04741	2.94253	0.288213	-0.24717180975	0.0294426789917	-0.0964447	0.0294427	-4.52782e-06	-1.07073e-05	-0.132793	-1.07073e-05	-4.52782e-06	-0.0964447	0.0294427	-0.0964447	-4.52782e-06	-0.0547723	5.68452e-05	0.086769	5.68452e-05	-4.52782e-06	-0.132793	-1.07073e-05	-0.132793	-4.52782e-06	0.086769	5.68452e-05	0.086769	-4.52782e-06	-6.39531e-05	0.296058	-0.253499	0.0302945	-0.0964153	0.0294319	-4.73732e-06	-1.10554e-05	-0.132787	-1.07061e-05	-4.53007e-06	-0.100974	0.0298723	-0.101024	-4.74708e-06
Nitrobenzene	HF	aug-cc-pVTZ	SOL.13.1.1.84_MP2fc_6311Gdp_phno2	2869	9.31036	16.5958	19.5943	1.81243	6.047461e-10	4.319615e-10	1.72785e-10	4.31961e-10	-0.0340775	-0.515844	-2.59177e-10	-0.515844	-0.0340775	1.72785e-10	4.31961e-10	1.72785e-10	-0.0340775	-1.98702e-09	-1.25607	8.63923e-11	-1.25607	-0.0340775	-2.59177e-10	-0.515844	-2.59177e-10	-0.0340775	8.63923e-11	-1.25607	8.63923e-11	-0.0340775	4.79262	2.31046	6.04746e-10	4.31961e-10	1.72785e-10	4.31961e-10	-0.0602984	-0.543323	-1.72785e-10	-0.515841	-0.0342499	1.72785e-10	4.31961e-10	1.72785e-10	-0.0601752
Benzene	HF	aug-cc-pVTZ	SOL.14.1.1.566_MP2fc_6311Gdp_phh	794	14.2558	14.2585	7.84537	8.40967e-06	-6.91138e-09	-3.3693e-09	-6.04746e-10	-3.3693e-09	-3.30787e-06	4.89352e-06	-2.59177e-09	4.89352e-06	-3.30787e-06	-6.04746e-10	-3.3693e-09	-6.04746e-10	-3.30787e-06	3.28291e-09	4.45836e-06	1.81424e-09	4.45836e-06	-3.30787e-06	-2.59177e-09	4.89352e-06	-2.59177e-09	-3.30787e-06	1.81424e-09	4.45836e-06	1.81424e-09	-3.30787e-06	4.66423e-06	9.01359e-06	-7.17056e-09	-3.3693e-09	-8.63923e-11	-3.19652e-09	-3.70545e-06	5.46371e-06	-2.50538e-09	4.88739e-06	-3.30546e-06	-5.18354e-10	-3.54208e-09	-6.91138e-10	-3.69612e-06
DMSO
	// MP2fc C-PCM		Sadlej-pVTZ
	-	-	-	Static	-	-	-	-	-	-	-	-	-	800	nm	-	-	-	-	-	-	-	-	-	-	-	-	-	-	-	-	-	-	-	-	-	-	-	-	-	-	-	-	-	-	-	-	-	-
	Functional	BasisSet	Geometry	Time	a_xx	a_yy	a_zz	b_||	b_xxx	b_yxx	b_yyx	b_zxx	b_zyx	b_xyx	b_xyy	b_xyz	b_xzx	b_yzx	b_yzy	b_xzy	b_zzx	b_xxy	b_yxy	b_xzz	b_yyy	b_zxy	b_zyy	b_zzy	b_xxz	b_yxz	b_yyz	b_yzz	b_zxz	b_zyz	b_zzz	b_||pok	b_xxx	b_yxx	b_yyx	b_zxx	b_zyx	b_xyx	b_xyy	b_xyz	b_xzx	b_yzx	b_yzy	b_xzy	b_zzx
Chloroform	HF	Sadlej-pVTZ	SOL.1.1.1.167_MP2fc_6311Gdp_chcl3	40.69	9.96618	9.96356	7.12295	0.0864333	0.0254568606857	0.16287929499	-0.0266393	0.162879	7.71941e-05	-0.0383528	0.000372443	-0.0383528	7.71941e-05	-0.0266393	0.162879	-0.0266393	7.71941e-05	-0.162916	-0.0387863	0.000398437	-0.0387863	7.71941e-05	0.000372443	-0.0383528	0.000372443	7.71941e-05	0.000398437	-0.0387863	0.000398437	7.71941e-05	0.221192	0.0918077	0.0259987	0.166462	-0.0265907	0.162867	3.34963e-05	-0.0407588	0.000435132	-0.0384103	2.8079e-05	-0.0272305	0.166467	-0.027234	3.09822e-05
Acetonitrile	HF	Sadlej-pVTZ	SOL.2.1.1.542_MP2fc_6311Gdp_mecn	20.58	6.4045	3.7984	3.7985	0.401931	-0.528798828723	2.33057915941e-05	-0.0704715	2.33058e-05	5.60131e-05	-8.40355e-05	-0.0706147	-8.40355e-05	5.60131e-05	-0.0704715	2.33058e-05	-0.0704715	5.60131e-05	0.00930145	-0.060432	-0.00929924	-0.060432	5.60131e-05	-0.0706147	-8.40355e-05	-0.0706147	5.60131e-05	-0.00929924	-0.060432	-0.00929924	5.60131e-05	0.0603693	0.418554	-0.551753	2.51721e-05	-0.0704515	2.31867e-05	4.94698e-05	-8.36416e-05	-0.070592	-8.04054e-05	4.79091e-05	-0.0729842	2.44412e-05	-0.0750927	5.41559e-05
Acetone	HF	Sadlej-pVTZ	SOL.3.1.1.543_MP2fc_6311Gdp_meac	70	6.69103	7.19453	5.21886	0.267181	-1.35204813423e-05	-0.213918189906	-4.02683e-06	-0.213918	-0.0227534	1.12967e-06	2.30788e-06	1.12967e-06	-0.0227534	-4.02683e-06	-0.213918	-4.02683e-06	-0.0227534	0.438461	1.02548e-06	0.220759	1.02548e-06	-0.0227534	2.30788e-06	1.12967e-06	2.30788e-06	-0.0227534	0.220759	1.02548e-06	0.220759	-0.0227534	-8.02792e-06	0.277582	-1.42067e-05	-0.223793	-4.0296e-06	-0.213867	-0.0237749	1.16889e-06	2.31791e-06	1.13407e-06	-0.0227486	-4.24514e-06	-0.225862	-4.22838e-06	-0.0237804
Anisole
CS₂	HF	Sadlej-pVTZ	SOL.5.1.1.545_MP2fc_6311Gdp_cs2	3.96	6.27286	6.27286	18.1799	0																												0
p-Xylene	HF	Sadlej-pVTZ	SOL.6.1.1.546_MP2fc_6311Gdp_pxylene	851	20.993	17.0567	10.6718	0.000103291	-0.000196237949642	-2.00290180474e-05	3.11379e-05	-2.0029e-05	-1.1032e-05	-0.00013832	6.51059e-05	-0.00013832	-1.1032e-05	3.11379e-05	-2.0029e-05	3.11379e-05	-1.1032e-05	-7.58697e-07	9.8133e-07	-9.31655e-07	9.8133e-07	-1.1032e-05	6.51059e-05	-0.00013832	6.51059e-05	-1.1032e-05	-9.31655e-07	9.8133e-07	-9.31655e-07	-1.1032e-05	-1.10116e-06	0.000107742	-0.000203239	-2.01759e-05	3.11487e-05	-1.98724e-05	-1.09189e-05	-0.000154643	6.51069e-05	-0.000138323	-1.10451e-05	3.35473e-05	-2.12513e-05	3.56855e-05	-1.08961e-05
o-Dichlorobenzene	HF	Sadlej-pVTZ	SOL.7.1.1.547_MP2fc_6311Gdp_oPhCl2	283	21.32	18.6431	10.1211	1.14358	-1.14561088719	4.6691582458e-06	-0.426896	4.66916e-06	1.01286e-06	-1.72785e-08	-0.333457	-1.72785e-08	1.01286e-06	-0.426896	4.66916e-06	-0.426896	1.01286e-06	-4.16221e-06	-1.1231e-08	7.58585e-06	-1.1231e-08	1.01286e-06	-0.333457	-1.72785e-08	-0.333457	1.01286e-06	7.58585e-06	-1.1231e-08	7.58585e-06	1.01286e-06	-2.41035e-08	1.26977	-1.2938	5.76833e-06	-0.42652	4.80618e-06	1.09329e-06	-2.08205e-08	-0.333612	-1.93519e-08	1.00327e-06	-0.488201	5.7488e-06	-0.47078	1.11524e-06
Pyridine	HF	Sadlej-pVTZ	SOL.8.1.1.548_MP2fc_6311Gdp_py	114	12.7837	13.0568	7.02194	0.0632328	0.141325299156	-0.344122883353	0.0954228	-0.344123	0	0	-0.147778	0	0	0.0954228	-0.344123	0.0954228	0	0.194391	0	0.0932432	0	0	-0.147778	0	-0.147778	0	0.0932432	0	0.0932432	0	0	0.0602787	0.148709	-0.369404	0.0954847	-0.344084	0	0	-0.147833	0	0	0.0984281	-0.372692	0.10359	0
Toluene	HF	Sadlej-pVTZ	SOL.9.1.1.549_MP2fc_6311Gdp_tolu	285	17.5403	15.6181	9.25749	0.709466	0.884166642352	3.0268406228e-05	-0.0570201	3.02684e-05	-2.33935e-05	-0.0147655	0.355251	-0.0147655	-2.33935e-05	-0.0570201	3.02684e-05	-0.0570201	-2.33935e-05	-0.000216717	0.0618439	0.000107885	0.0618439	-2.33935e-05	0.355251	-0.0147655	0.355251	-2.33935e-05	0.000107885	0.0618439	0.000107885	-2.33935e-05	-0.0575322	0.784381	0.974536	4.2891e-05	-0.0571163	3.01861e-05	-2.41482e-05	-0.0184195	0.354976	-0.0147309	-2.30908e-05	-0.0515961	3.0381e-05	-0.0534222	-2.45116e-05
DCM	HF	Sadlej-pVTZ	SOL.10.1.1.550_MP2fc_6311Gdp_dcm	24.33	8.68668	6.24222	5.57653	0.194912	1.25396695604e-05	-0.106093001044	6.13385e-09	-0.106093	-8.63923e-11	-9.02039e-06	9.81071e-07	-9.02039e-06	-8.63923e-11	6.13385e-09	-0.106093	6.13385e-09	-8.63923e-11	0.297462	2.02054e-06	0.133485	2.02054e-06	-8.63923e-11	9.81071e-07	-9.02039e-06	9.81071e-07	-8.63923e-11	0.133485	2.02054e-06	0.133485	-8.63923e-11	1.85601e-05	0.204881	1.34769e-05	-0.111173	2.07342e-09	-0.106142	-8.63923e-11	-9.43413e-06	9.70013e-07	-9.02376e-06	-8.63923e-11	4.86389e-08	-0.11069	4.55287e-08	-8.63923e-11
Ethanol	HF	Sadlej-pVTZ	SOL.11.1.1.551_MP2fc_6311Gdp_etoh	43.21	5.45474	4.98435	4.65498	0.288627	-0.25251109337	-0.119287632402	-0.138187	-0.119288	2.69595e-05	3.81724e-06	-0.0786224	3.81724e-06	2.69595e-05	-0.138187	-0.119288	-0.138187	2.69595e-05	-0.0102261	1.10205e-05	0.0239559	1.10205e-05	2.69595e-05	-0.0786224	3.81724e-06	-0.0786224	2.69595e-05	0.0239559	1.10205e-05	0.0239559	2.69595e-05	1.72426e-05	0.298042	-0.263245	-0.122201	-0.138154	-0.119295	2.82521e-05	4.53551e-06	-0.0786363	3.78476e-06	2.69771e-05	-0.143033	-0.121924	-0.143375	2.82507e-05
Methanol	HF	Sadlej-pVTZ	SOL.12.1.1.552_MP2fc_6311Gdp_meoh	16.72	3.40672	3.03453	2.93502	0.283225	-0.243742753965	0.0218182311763	-0.0892882	0.0218182	-7.0732e-06	-1.03423e-05	-0.137256	-1.03423e-05	-7.0732e-06	-0.0892882	0.0218182	-0.0892882	-7.0732e-06	-0.0636091	5.84696e-05	0.0824511	5.84696e-05	-7.0732e-06	-0.137256	-1.03423e-05	-0.137256	-7.0732e-06	0.0824511	5.84696e-05	0.0824511	-7.0732e-06	-6.55053e-05	0.291906	-0.251029	0.022597	-0.0892607	0.0218074	-7.36676e-06	-1.07124e-05	-0.137251	-1.03431e-05	-7.07518e-06	-0.0937652	0.022278	-0.0940303	-7.37903e-06
Nitrobenzene	HF	Sadlej-pVTZ	SOL.13.1.1.84_MP2fc_6311Gdp_phno2	398	9.29046	16.5142	19.538	1.8498	8.63923e-11	-8.63923e-11	0	-8.63923e-11	-0.0223664	-0.509126	-8.63923e-11	-0.509126	-0.0223664	0	-8.63923e-11	0	-0.0223664	0	-1.28144	0	-1.28144	-0.0223664	-8.63923e-11	-0.509126	-8.63923e-11	-0.0223664	0	-1.28144	0	-0.0223664	4.87356	2.35671	8.63923e-11	-8.63923e-11	0	-8.63923e-11	-0.0484482	-0.537268	-8.63923e-11	-0.509108	-0.0225313	8.63923e-11	-8.63923e-11	0	-0.0483278
Benzene	HF	Sadlej-pVTZ	SOL.14.1.1.566_MP2fc_6311Gdp_phh	141	14.1957	14.1984	7.78924	1.03269e-05	1.1231e-09	-8.63923e-10	2.59177e-10	-8.63923e-10	-4.83926e-06	6.26439e-06	-1.72785e-10	6.26439e-06	-4.83926e-06	2.59177e-10	-8.63923e-10	2.59177e-10	-4.83926e-06	7.77531e-09	5.4682e-06	9.50315e-10	5.4682e-06	-4.83926e-06	-1.72785e-10	6.26439e-06	-1.72785e-10	-4.83926e-06	9.50315e-10	5.4682e-06	9.50315e-10	-4.83926e-06	5.47891e-06	1.10513e-05	9.50315e-10	2.93734e-09	1.81424e-09	3.11012e-09	-5.36133e-06	6.96045e-06	0	6.24729e-06	-4.82587e-06	3.45569e-10	-7.77531e-10	0	-5.37472e-06
DMSO
	// MP2fc C-PCM		aNLO-V
	-	-	-	Static	-	-	-	-	-	-	-	-	-	800	nm	-	-	-	-	-	-	-	-	-	-	-	-	-	-	-	-	-	-	-	-
	Functional	BasisSet	Geometry	Time	a_xx	a_yy	a_zz	b_||	b_xxx	b_yxx	b_yyx	b_zxx	b_zyx	b_xyx	b_xyy	b_xyz	b_xzx	b_yzx	b_yzy	b_xzy	b_zzx	b_xxy	b_yxy	b_xzz	b_yyy	b_zxy	b_zyy	b_zzy	b_xxz	b_yxz	b_yyz	b_yzz	b_zxz	b_zyz	b_zzz	b_||pok	b_xxx	b_yxx	b_yyx	b_zxx	b_zyx	b_xyx	b_xyy	b_xyz	b_xzx	b_yzx	b_yzy	b_xzy	b_zzx
Chloroform	HF	aNLO-V	SOL.1.1.1.167_MP2fc_6311Gdp_chcl3	31.35	9.55535	9.55275	6.99496	0.0664107	0.0108456417398	0.0707802317877	-0.0116328	0.0707802	0.000107107	-0.00984981	0.000367874	-0.00984981	0.000107107	-0.0116328	0.0707802	-0.0116328	0.000107107	-0.0709277	-0.0102355	0.000336204	-0.0102355	0.000107107	0.000367874	-0.00984981	0.000367874	0.000107107	0.000336204	-0.0102355	0.000336204	0.000107107	0.130769	0.0696133	0.0105921	0.0693642	-0.0116116	0.0707866	5.85212e-05	-0.0099177	0.000414979	-0.00988864	5.32903e-05	-0.0114079	0.0693548	-0.0114095	5.33526e-05
Acetonitrile	HF	aNLO-V	SOL.2.1.1.542_MP2fc_6311Gdp_mecn	15.31	6.05377	3.28626	3.28632	0.0470987	-0.286045134672	2.5935832383e-05	0.182287	2.59358e-05	3.57214e-05	-3.50642e-05	0.182256	-3.50642e-05	3.57214e-05	0.182287	2.59358e-05	0.182287	3.57214e-05	0.0100025	-0.0651472	-0.0100315	-0.0651472	3.57214e-05	0.182256	-3.50642e-05	0.182256	3.57214e-05	-0.0100315	-0.0651472	-0.0100315	3.57214e-05	0.0650528	0.0400412	-0.301941	2.85729e-05	0.18229	2.67426e-05	2.98288e-05	-2.99497e-05	0.182258	-2.90825e-05	2.899e-05	0.185863	2.69139e-05	0.184904	3.37701e-05
Acetone	HF	aNLO-V	SOL.3.1.1.543_MP2fc_6311Gdp_meac	55.61	6.48771	6.89494	5.04239	0.229852	-1.65677105479e-05	-0.243536748588	-5.56574e-06	-0.243537	-0.0464897	4.01819e-06	2.65924e-06	4.01819e-06	-0.0464897	-5.56574e-06	-0.243537	-5.56574e-06	-0.0464897	0.354959	2.0056e-06	0.271664	2.0056e-06	-0.0464897	2.65924e-06	4.01819e-06	2.65924e-06	-0.0464897	0.271664	2.0056e-06	0.271664	-0.0464897	-5.31606e-06	0.23555	-1.74327e-05	-0.258105	-5.56513e-06	-0.24347	-0.0487407	4.1654e-06	2.66728e-06	4.02484e-06	-0.0464837	-5.87519e-06	-0.26104	-5.85351e-06	-0.0487459
Anisole
CS₂	HF	aNLO-V	SOL.5.1.1.545_MP2fc_6311Gdp_cs2	3.6	7.47797	7.47797	19.5542	0																												0
p-Xylene	HF	aNLO-V	SOL.6.1.1.546_MP2fc_6311Gdp_pxylene	476	19.9107	16.1134	10.0965	2.44267e-05	-2.3471060064e-06	-3.31622027088e-05	3.62848e-06	-3.31622e-05	1.49407e-05	2.30082e-05	-7.15242e-06	2.30082e-05	1.49407e-05	3.62848e-06	-3.31622e-05	3.62848e-06	1.49407e-05	-3.14468e-08	2.46391e-07	-5.50751e-07	2.46391e-07	1.49407e-05	-7.15242e-06	2.30082e-05	-7.15242e-06	1.49407e-05	-5.50751e-07	2.46391e-07	-5.50751e-07	1.49407e-05	-1.24897e-06	2.52825e-05	4.42553e-06	-3.68511e-05	3.57751e-06	-3.31443e-05	1.67462e-05	2.58049e-05	-7.13125e-06	2.2991e-05	1.49458e-05	4.25396e-06	-3.32406e-05	5.13334e-06	1.67434e-05
o-Dichlorobenzene	HF	aNLO-V	SOL.7.1.1.547_MP2fc_6311Gdp_oPhCl2	177	20.2497	17.7961	9.78102	0.503095	-0.517457219242	3.382258545e-06	-0.172072	3.38226e-06	4.69715e-07	1.61554e-08	-0.148962	1.61554e-08	4.69715e-07	-0.172072	3.38226e-06	-0.172072	4.69715e-07	4.23063e-07	5.18354e-10	5.90967e-06	5.18354e-10	4.69715e-07	-0.148962	1.61554e-08	-0.148962	4.69715e-07	5.90967e-06	5.18354e-10	5.90967e-06	4.69715e-07	1.365e-08	0.573216	-0.598948	3.91366e-06	-0.171708	3.43254e-06	3.76411e-07	1.6069e-08	-0.149087	1.68465e-08	4.65568e-07	-0.206761	3.98338e-06	-0.195348	3.90407e-07
Pyridine	HF	aNLO-V	SOL.8.1.1.548_MP2fc_6311Gdp_py	76	11.9284	12.2551	6.26768	0.00832228	0.104935407204	-0.309024954209	0.079024	-0.309025	0	0	-0.172338	0	0	0.079024	-0.309025	0.079024	0	0.192695	0	0.108759	0	0	-0.172338	0	-0.172338	0	0.108759	0	0.108759	0	0	0.0104918	0.115158	-0.335967	0.0790467	-0.309011	0	0	-0.172377	0	0	0.0825063	-0.339891	0.0887038	0
Toluene	HF	aNLO-V	SOL.9.1.1.549_MP2fc_6311Gdp_tolu	172	16.5971	14.7417	8.68558	0.481513	0.678622895489	2.49622775543e-05	-0.127053	2.49623e-05	-8.74774e-06	0.00606513	0.25095	0.00606513	-8.74774e-06	-0.127053	2.49623e-05	-0.127053	-8.74774e-06	-0.000221296	0.0646864	0.000162804	0.0646864	-8.74774e-06	0.25095	0.00606513	0.25095	-8.74774e-06	0.000162804	0.0646864	0.000162804	-8.74774e-06	-0.0689298	0.531285	0.742165	3.73654e-05	-0.127079	2.47719e-05	-9.46635e-06	0.00340155	0.25075	0.00606699	-8.53159e-06	-0.131038	2.71641e-05	-0.1313	-9.66618e-06
DCM	HF	aNLO-V	SOL.10.1.1.550_MP2fc_6311Gdp_dcm	18	8.27623	6.0308	5.44613	0.137668	9.8972746726e-06	-0.0497889272321	-7.88675e-07	-0.0497889	-8.63923e-11	-6.94983e-06	6.53299e-07	-6.94983e-06	-8.63923e-11	-7.88675e-07	-0.0497889	-7.88675e-07	-8.63923e-11	0.194926	2.68075e-07	0.0843103	2.68075e-07	-8.63923e-11	6.53299e-07	-6.94983e-06	6.53299e-07	-8.63923e-11	0.0843103	2.68075e-07	0.0843103	-8.63923e-11	9.95568e-06	0.143382	1.06343e-05	-0.0507612	-7.86602e-07	-0.0498434	-8.63923e-11	-7.11346e-06	6.47683e-07	-6.95734e-06	-8.63923e-11	-7.97401e-07	-0.0507373	-7.83233e-07	-8.63923e-11
Ethanol	HF	aNLO-V	SOL.11.1.1.551_MP2fc_6311Gdp_etoh	32	5.27595	4.71379	4.31836	0.181597	-0.103077095268	-0.0983466666523	-0.103079	-0.0983467	3.44558e-05	-2.30384e-05	-0.0739609	-2.30384e-05	3.44558e-05	-0.103079	-0.0983467	-0.103079	3.44558e-05	-0.0312797	-3.6556e-06	0.015003	-3.6556e-06	3.44558e-05	-0.0739609	-2.30384e-05	-0.0739609	3.44558e-05	0.015003	-3.6556e-06	0.015003	3.44558e-05	-1.08548e-05	0.185997	-0.107556	-0.10054	-0.103048	-0.0983497	3.60557e-05	-2.27296e-05	-0.0739564	-2.30599e-05	3.4467e-05	-0.1055	-0.100266	-0.107426	3.60514e-05
Methanol	HF	aNLO-V	SOL.12.1.1.552_MP2fc_6311Gdp_meoh	13.38	3.33069	2.89529	2.68001	0.240017	-0.165784761343	0.0400454974619	-0.0649546	0.0400455	-1.14169e-05	-1.00898e-05	-0.146992	-1.00898e-05	-1.14169e-05	-0.0649546	0.0400455	-0.0649546	-1.14169e-05	-0.0226369	6.73594e-05	0.114276	6.73594e-05	-1.14169e-05	-0.146992	-1.00898e-05	-0.146992	-1.14169e-05	0.114276	6.73594e-05	0.114276	-1.14169e-05	-7.60017e-05	0.246105	-0.169983	0.0415722	-0.0649351	0.0400355	-1.17986e-05	-1.04264e-05	-0.14698	-1.00911e-05	-1.14193e-05	-0.0674653	0.0410141	-0.0689145	-1.18067e-05
Nitrobenzene	HF	aNLO-V	SOL.13.1.1.84_MP2fc_6311Gdp_phno2	291	8.94565	16.9429	18.1579	0.567131	0.0	-0.0	0	0	-0.0775153	-0.338805	0	-0.338805	-0.0775153	0	0	0	-0.0775153	0	-1.01691	8.63923e-11	-1.01691	-0.0775153	0	-0.338805	0	-0.0775153	8.63923e-11	-1.01691	8.63923e-11	-0.0775153	2.30094	0.716421	0	0	0	0	-0.0959604	-0.358749	0	-0.338862	-0.0776717	0	0	0	-0.0958691
Benzene	HF	aNLO-V	SOL.14.1.1.566_MP2fc_6311Gdp_phh	95	13.4265	13.429	7.26928	7.50566e-06	2.93734e-09	-3.02373e-09	2.41898e-09	-3.02373e-09	-2.83185e-06	4.28687e-06	2.33259e-09	4.28687e-06	-2.83185e-06	2.41898e-09	-3.02373e-09	2.41898e-09	-2.83185e-06	-2.50538e-09	3.48757e-06	-2.85095e-09	3.48757e-06	-2.83185e-06	2.33259e-09	4.28687e-06	2.33259e-09	-2.83185e-06	-2.85095e-09	3.48757e-06	-2.85095e-09	-2.83185e-06	4.73499e-06	8.00361e-06	3.11012e-09	-3.3693e-09	2.59177e-09	-3.11012e-09	-3.16654e-06	4.76739e-06	2.33259e-09	4.28117e-06	-2.83013e-06	2.59177e-09	-3.28291e-09	2.50538e-09	-3.15963e-06
DMSO
	// MP2fc C-PCM		6-311+G(d,p)
	-	-	-
	Functional	BasisSet	Geometry	Time	a_xx	a_yy	a_zz	b_||	b_xxx	b_yxx	b_yyx	b_zxx	b_zyx	b_xyx	b_xyy	b_xyz	b_xzx	b_yzx	b_yzy	b_xzy	b_zzx	b_xxy	b_yxy	b_xzz	b_yyy	b_zxy	b_zyy	b_zzy	b_xxz	b_yxz	b_yyz	b_yzz	b_zxz	b_zyz	b_zzz	b_||pok	b_xxx	b_yxx	b_yyx	b_zxx	b_zyx	b_xyx	b_xyy	b_xyz	b_xzx	b_yzx	b_yzy	b_xzy	b_zzx
Chloroform	LC-BLYP	6-311+G(d,p)	SOL.1.1.1.167_MP2fc_6311Gdp_chcl3	42.14	8.41202	8.41012	5.54141	0.102527	0.0371802	0.23213	-0.0377682	0.23213	3.04793e-05	-0.0915777	0.000180917	-0.0915777	3.04793e-05	-0.0377682	0.23213	-0.0377682	3.04793e-05	-0.232295	-0.0918349	0.000110763	-0.0918349	3.04793e-05	0.000180917	-0.0915777	0.000180917	3.04793e-05	0.000110763	-0.0918349	0.000110763	3.04793e-05	0.0125351	0.100419	0.0381723	0.238383	-0.0377289	0.232105	3.82466e-05	-0.0946607	0.000210647	-0.091636	3.18529e-05	-0.0387944	0.238405	-0.0387944	4.1444e-05
Acetonitrile	LC-BLYP	6-311+G(d,p)	SOL.2.1.1.542_MP2fc_6311Gdp_mecn	21.91	6.37063	3.24878	3.24875	0.544203	-1.05094	4.48354e-05	0.0719742	4.48354e-05	3.85658e-05	1.53893e-05	0.071957	1.53893e-05	3.85658e-05	0.0719742	4.48354e-05	0.0719742	3.85658e-05	0.0139222	-0.0906288	-0.0139353	-0.0906288	3.85658e-05	0.071957	1.53893e-05	0.071957	3.85658e-05	-0.0139353	-0.0906288	-0.0139353	3.85658e-05	0.0904945	0.569285	-1.09271	4.81307e-05	0.0719999	4.54386e-05	3.23672e-05	1.57958e-05	0.0719862	1.54994e-05	3.10777e-05	0.0724676	4.64304e-05	0.0714112	3.62863e-05
Acetone	LC-BLYP	6-311+G(d,p)	SOL.3.1.1.543_MP2fc_6311Gdp_meac	60	6.37015	7.31246	4.93265	0.065873	-1.86849e-05	-0.420049	-7.56702e-06	-0.420049	-0.0416	2.1319e-06	3.55945e-06	2.1319e-06	-0.0416	-7.56702e-06	-0.420049	-7.56702e-06	-0.0416	0.185626	3.14986e-06	0.344212	3.14986e-06	-0.0416	3.55945e-06	2.1319e-06	3.55945e-06	-0.0416	0.344212	3.14986e-06	0.344212	-0.0416	-8.26809e-06	0.0630903	-1.98036e-05	-0.440315	-7.56391e-06	-0.419943	-0.0426243	2.22331e-06	3.5661e-06	2.13743e-06	-0.0415944	-8.10031e-06	-0.442934	-8.08891e-06	-0.0426386
Anisole
CS₂	LC-BLYP	6-311+G(d,p)	SOL.5.1.1.545_MP2fc_6311Gdp_cs2	7.55	3.87062	3.87062	17.8853	0																												0
p-Xylene	LC-BLYP	6-311+G(d,p)	SOL.6.1.1.546_MP2fc_6311Gdp_pxylene	634	20.1896	16.5543	9.84016	0.000133351	-0.000100083	0.000157639	-9.70592e-06	0.000157639	3.17863e-06	6.1113e-06	-4.73578e-05	6.1113e-06	3.17863e-06	-9.70592e-06	0.000157639	-9.70592e-06	3.17863e-06	5.27339e-07	6.57877e-07	-1.08794e-06	6.57877e-07	3.17863e-06	-4.73578e-05	6.1113e-06	-4.73578e-05	3.17863e-06	-1.08794e-06	6.57877e-07	-1.08794e-06	3.17863e-06	-1.58694e-06	0.000138662	-0.000103269	0.000174052	-9.76915e-06	0.000157711	2.44559e-06	7.17488e-06	-4.73467e-05	6.09843e-06	3.1655e-06	-9.02454e-06	0.000166012	-1.01783e-05	2.46166e-06
o-Dichlorobenzene	LC-BLYP	6-311+G(d,p)	SOL.7.1.1.547_MP2fc_6311Gdp_oPhCl2	256	20.0784	17.2539	8.43677	2.0137	-2.03439	1.18002e-05	-0.867648	1.18002e-05	-1.07622e-05	-1.85743e-08	-0.454126	-1.85743e-08	-1.07622e-05	-0.867648	1.18002e-05	-0.867648	-1.07622e-05	-7.216e-06	-5.18354e-09	4.48773e-06	-5.18354e-09	-1.07622e-05	-0.454126	-1.85743e-08	-0.454126	-1.07622e-05	4.48773e-06	-5.18354e-09	4.48773e-06	-1.07622e-05	-2.23756e-08	2.19729	-2.261	1.39422e-05	-0.867484	1.18803e-05	-1.08591e-05	-2.31531e-08	-0.454284	-2.07342e-08	-1.07791e-05	-0.968342	1.38283e-05	-0.944244	-1.08268e-05
Pyridine	LC-BLYP	6-311+G(d,p)	SOL.8.1.1.548_MP2fc_6311Gdp_py	112	12.3434	12.5168	6.11956	0.17362	0.250694	-0.388025	0.135128	-0.388025	0	0	-0.141136	0	0	0.135128	-0.388025	0.135128	0	0.144462	0	0.0890919	0	0	-0.141136	0	-0.141136	0	0.0890919	0	0.0890919	0	0	0.183434	0.271312	-0.41844	0.135184	-0.38799	0	0	-0.141188	0	0	0.140928	-0.423813	0.149384	0
Toluene	LC-BLYP	6-311+G(d,p)	SOL.9.1.1.549_MP2fc_6311Gdp_tolu	230	16.7713	15.0207	8.31022	0.610688	1.0135	-7.66785e-05	-0.277693	-7.66785e-05	1.28785e-06	0.00265631	0.281111	0.00265631	1.28785e-06	-0.277693	-7.66785e-05	-0.277693	1.28785e-06	-0.000299989	0.10887	0.000198402	0.10887	1.28785e-06	0.281111	0.00265631	0.281111	1.28785e-06	0.000198402	0.10887	0.000198402	1.28785e-06	-0.068751	0.674984	1.10799	-6.66247e-05	-0.277698	-7.6667e-05	9.34246e-07	0.00325177	0.280894	0.00269756	1.60759e-06	-0.284307	-8.77059e-05	-0.290365	6.25826e-07
DCM	LC-BLYP	6-311+G(d,p)	SOL.10.1.1.550_MP2fc_6311Gdp_dcm	26.5	7.36087	4.88991	4.17413	0.146678	2.54144e-05	-0.204417	-1.92983e-06	-0.204417	-6.91138e-08	-1.35515e-05	-2.52024e-06	-1.35515e-05	-6.91138e-08	-1.92983e-06	-0.204417	-1.92983e-06	-6.91138e-08	-0.0290545	-1.75532e-06	-0.0109916	-1.75532e-06	-6.91138e-08	-2.52024e-06	-1.35515e-05	-2.52024e-06	-6.91138e-08	-0.0109916	-1.75532e-06	-0.0109916	-6.91138e-08	-2.1484e-06	0.143752	2.73825e-05	-0.210297	-1.93208e-06	-0.204435	-7.21376e-08	-1.34514e-05	-2.5281e-06	-1.35603e-05	-6.90274e-08	-1.96707e-06	-0.211202	-1.89916e-06	-7.15328e-08
Ethanol	LC-BLYP	6-311+G(d,p)	SOL.11.1.1.551_MP2fc_6311Gdp_etoh	38.27	5.0647	4.72218	4.47218	0.252635	-0.186742	-0.190184	-0.155094	-0.190184	3.11326e-05	1.40812e-05	-0.0437709	1.40812e-05	3.11326e-05	-0.155094	-0.190184	-0.155094	3.11326e-05	-0.0207541	1.21051e-05	0.0418295	1.21051e-05	3.11326e-05	-0.0437709	1.40812e-05	-0.0437709	3.11326e-05	0.0418295	1.21051e-05	0.0418295	3.11326e-05	-9.87697e-06	0.260262	-0.195051	-0.194062	-0.155065	-0.190187	3.31056e-05	1.56335e-05	-0.0437766	1.40439e-05	3.11431e-05	-0.160305	-0.193627	-0.161307	3.31043e-05
Methanol	LC-BLYP	6-311+G(d,p)	SOL.12.1.1.552_MP2fc_6311Gdp_meoh	15.28	3.02341	2.7726	2.7251	0.255322	-0.186354	0.0385777	-0.10997	0.0385777	-4.56868e-06	-1.57072e-05	-0.121031	-1.57072e-05	-4.56868e-06	-0.10997	0.0385777	-0.10997	-4.56868e-06	-0.0870821	8.59373e-05	0.131547	8.59373e-05	-4.56868e-06	-0.121031	-1.57072e-05	-0.121031	-4.56868e-06	0.131547	8.59373e-05	0.131547	-4.56868e-06	-8.87254e-05	0.262792	-0.192227	0.0403297	-0.109947	0.0385632	-4.79114e-06	-1.62449e-05	-0.121017	-1.57097e-05	-4.56938e-06	-0.114785	0.0396559	-0.115095	-4.8016e-06
Nitrobenzene	LC-BLYP	6-311+G(d,p)	SOL.13.1.1.84_MP2fc_6311Gdp_phno2	315	8.27479	16.1337	19.1073	2.97626	0	0	0	0	-0.0675132	-0.489228	0	-0.489228	-0.0675132	0	0	0	-0.0675132	-8.63923e-11	-0.678934	0	-0.678934	-0.0675132	0	-0.489228	0	-0.0675132	0	-0.678934	0	-0.0675132	6.1286	3.82113	0	0	0	0	-0.0972841	-0.504539	0	-0.489208	-0.0676653	0	0	0	-0.0971822
Benzene	LC-BLYP	6-311+G(d,p)	SOL.14.1.1.566_MP2fc_6311Gdp_phh	127	13.4821	13.4846	6.75928	6.55972e-06	6.04746e-10	-1.72785e-10	1.72785e-10	-1.72785e-10	-2.71324e-06	4.17119e-06	8.63923e-11	4.17119e-06	-2.71324e-06	1.72785e-10	-1.72785e-10	1.72785e-10	-2.71324e-06	-4.31961e-10	3.33664e-06	-8.63923e-11	3.33664e-06	-2.71324e-06	8.63923e-11	4.17119e-06	8.63923e-11	-2.71324e-06	-8.63923e-11	3.33664e-06	-8.63923e-11	-2.71324e-06	3.42502e-06	6.99111e-06	6.04746e-10	-1.72785e-10	1.72785e-10	-1.72785e-10	-3.06304e-06	4.67572e-06	8.63923e-11	4.17499e-06	-2.70969e-06	1.72785e-10	-1.72785e-10	1.72785e-10	-3.05811e-06
DMSO
	// MP2fc C-PCM		6-311G(d,p)
	-	-	-
	Functional	BasisSet	Geometry	Time	a_xx	a_yy	a_zz	b_||	b_xxx	b_yxx	b_yyx	b_zxx	b_zyx	b_xyx	b_xyy	b_xyz	b_xzx	b_yzx	b_yzy	b_xzy	b_zzx	b_xxy	b_yxy	b_xzz	b_yyy	b_zxy	b_zyy	b_zzy	b_xxz	b_yxz	b_yyz	b_yzz	b_zxz	b_zyz	b_zzz	b_||pok	b_xxx	b_yxx	b_yyx	b_zxx	b_zyx	b_xyx	b_xyy	b_xyz	b_xzx	b_yzx	b_yzy	b_xzy	b_zzx
Chloroform	LC-BLYP	6-311G(d,p)	SOL.1.1.1.167_MP2fc_6311Gdp_chcl3	28.88	7.47271	7.47159	3.97484	0.129389	-0.0159446	-0.0977943	0.0158151	-0.0977943	2.47428e-05	0.0496639	-4.28673e-05	0.0496639	2.47428e-05	0.0158151	-0.0977943	0.0158151	2.47428e-05	0.0976545	0.0495988	-3.46575e-05	0.0495988	2.47428e-05	-4.28673e-05	0.0496639	-4.28673e-05	2.47428e-05	-3.46575e-05	0.0495988	-3.46575e-05	2.47428e-05	-0.314911	0.131595	-0.017184	-0.105433	0.0158371	-0.0978165	4.00198e-05	0.0538939	-3.51338e-05	0.0496198	3.6528e-05	0.0170453	-0.105407	0.0170474	3.93721e-05
Acetonitrile	LC-BLYP	6-311G(d,p)	SOL.2.1.1.542_MP2fc_6311Gdp_mecn	17.08	5.7476	2.94096	2.94087	0.113748	-0.29344	4.39246e-05	0.24151	4.39246e-05	2.69237e-05	6.36249e-05	0.24151	6.36249e-05	2.69237e-05	0.24151	4.39246e-05	0.24151	2.69237e-05	0.0247609	-0.161375	-0.0248236	-0.161375	2.69237e-05	0.24151	6.36249e-05	0.24151	2.69237e-05	-0.0248236	-0.161375	-0.0248236	2.69237e-05	0.161264	0.11496	-0.30128	4.65493e-05	0.241535	4.49464e-05	2.16319e-05	6.78701e-05	0.241536	6.5629e-05	2.083e-05	0.248595	4.54448e-05	0.249178	2.45588e-05
Acetone	LC-BLYP	6-311G(d,p)	SOL.3.1.1.543_MP2fc_6311Gdp_meac	42.53	6.03363	6.50353	4.56877	0.485928	-1.42015e-05	-0.306181	-4.69266e-06	-0.306181	-0.0638483	6.49756e-06	6.50741e-06	6.49756e-06	-0.0638483	-4.69266e-06	-0.306181	-4.69266e-06	-0.0638483	0.55924	6.75769e-06	0.556821	6.75769e-06	-0.0638483	6.50741e-06	6.49756e-06	6.50741e-06	-0.0638483	0.556821	6.75769e-06	0.556821	-0.0638483	-1.40345e-05	0.497343	-1.48595e-05	-0.316996	-4.68955e-06	-0.306127	-0.0662463	6.76028e-06	6.51208e-06	6.49947e-06	-0.0638426	-4.92332e-06	-0.321698	-4.93067e-06	-0.066261
Anisole
CS₂	LC-BLYP	6-311G(d,p)	SOL.5.1.1.545_MP2fc_6311Gdp_cs2	4.74	2.93378	2.93378	17.7533	0																												0
p-Xylene	LC-BLYP	6-311G(d,p)	SOL.6.1.1.546_MP2fc_6311Gdp_pxylene	446	19.5251	15.7295	7.83947	4.99198e-05	-1.53361e-05	-7.03655e-05	2.42485e-05	-7.03655e-05	-7.47717e-06	-3.95324e-05	1.02277e-05	-3.95324e-05	-7.47717e-06	2.42485e-05	-7.03655e-05	2.42485e-05	-7.47717e-06	7.22672e-07	1.04915e-06	-2.07462e-06	1.04915e-06	-7.47717e-06	1.02277e-05	-3.95324e-05	1.02277e-05	-7.47717e-06	-2.07462e-06	1.04915e-06	-2.07462e-06	-7.47717e-06	9.00899e-07	5.17702e-05	-1.78542e-05	-7.66314e-05	2.42946e-05	-7.02647e-05	-7.81807e-06	-4.31141e-05	1.02217e-05	-3.95258e-05	-7.47993e-06	2.408e-05	-7.35674e-05	2.56608e-05	-7.81885e-06
o-Dichlorobenzene	LC-BLYP	6-311G(d,p)	SOL.7.1.1.547_MP2fc_6311Gdp_oPhCl2	160	19.3066	16.2239	5.54865	1.89309	-2.1215	9.92846e-06	-0.849909	9.92846e-06	-1.00068e-06	2.17709e-08	-0.183736	2.17709e-08	-1.00068e-06	-0.849909	9.92846e-06	-0.849909	-1.00068e-06	-1.66598e-05	-2.34123e-08	2.14158e-06	-2.34123e-08	-1.00068e-06	-0.183736	2.17709e-08	-0.183736	-1.00068e-06	2.14158e-06	-2.34123e-08	2.14158e-06	-1.00068e-06	4.4924e-09	2.04363	-2.31489	1.15336e-05	-0.849897	9.93002e-06	-9.25175e-07	2.2894e-08	-0.18377	2.16845e-08	-1.00699e-06	-0.937676	1.16176e-05	-0.920148	-9.16795e-07
Pyridine	LC-BLYP	6-311G(d,p)	SOL.8.1.1.548_MP2fc_6311Gdp_py	76	11.4064	11.8167	4.33254	0.407072	-0.403	0.00653609	-0.122391	0.00653609	0	0	-0.0483963	0	0	-0.122391	0.00653609	-0.122391	0	0.324955	0	0.0305403	0	0	-0.0483963	0	-0.0483963	0	0.0305403	0	0.0305403	0	0	0.424274	-0.418894	0.00357996	-0.122361	0.00655508	0	0	-0.0484111	0	0	-0.132104	-0.00208965	-0.123155	0
Toluene	LC-BLYP	6-311G(d,p)	SOL.9.1.1.549_MP2fc_6311Gdp_tolu	157	16.1027	14.2813	6.20002	0.173432	0.775466	-8.05543e-05	-0.244119	-8.05543e-05	1.54392e-06	0.0553049	-0.2439	0.0553049	1.54392e-06	-0.244119	-8.05543e-05	-0.244119	1.54392e-06	-0.000360669	0.186201	0.000464225	0.186201	1.54392e-06	-0.2439	0.0553049	-0.2439	1.54392e-06	0.000464225	0.186201	0.000464225	1.54392e-06	-0.21107	0.198657	0.828224	-6.78254e-05	-0.244122	-8.04653e-05	1.59938e-06	0.0563146	-0.244082	0.0553272	1.81553e-06	-0.247003	-8.50848e-05	-0.255946	1.41943e-06
DCM	LC-BLYP	6-311G(d,p)	SOL.10.1.1.550_MP2fc_6311Gdp_dcm	18.98	6.96288	4.14808	3.01156	0.260683	2.5653e-05	0.0630107	-3.21103e-06	0.0630107	-3.45569e-10	2.67056e-06	-3.37993e-06	2.67056e-06	-3.45569e-10	-3.21103e-06	0.0630107	-3.21103e-06	-3.45569e-10	-0.244894	1.12143e-05	-0.252588	1.12143e-05	-3.45569e-10	-3.37993e-06	2.67056e-06	-3.37993e-06	-3.45569e-10	-0.252588	1.12143e-05	-0.252588	-3.45569e-10	-2.28655e-05	0.265191	2.76182e-05	0.0693096	-3.22183e-06	0.063007	-3.45569e-10	3.47237e-06	-3.3852e-06	2.66227e-06	-3.45569e-10	-3.32161e-06	0.068127	-3.26692e-06	-4.31961e-10
Ethanol	LC-BLYP	6-311G(d,p)	SOL.11.1.1.551_MP2fc_6311Gdp_etoh	28.38	4.84081	4.35848	4.08008	0.467294	-0.194942	-0.276137	-0.266273	-0.276137	3.03575e-05	-3.91802e-05	-0.108377	-3.91802e-05	3.03575e-05	-0.266273	-0.276137	-0.266273	3.03575e-05	-0.222092	2.97418e-05	-0.0329294	2.97418e-05	3.03575e-05	-0.108377	-3.91802e-05	-0.108377	3.03575e-05	-0.0329294	2.97418e-05	-0.0329294	3.03575e-05	-2.2901e-05	0.478726	-0.200297	-0.283275	-0.266259	-0.276138	3.1595e-05	-4.02441e-05	-0.108373	-3.92089e-05	3.03619e-05	-0.275449	-0.28289	-0.275197	3.15958e-05
Methanol	LC-BLYP	6-311G(d,p)	SOL.12.1.1.552_MP2fc_6311Gdp_meoh	12.72	2.72954	2.60284	2.34438	0.465062	-0.318569	0.115352	-0.155658	0.115352	-9.33279e-06	-1.91181e-05	-0.252152	-1.91181e-05	-9.33279e-06	-0.155658	0.115352	-0.155658	-9.33279e-06	-0.0953571	0.000140742	0.250481	0.000140742	-9.33279e-06	-0.252152	-1.91181e-05	-0.252152	-9.33279e-06	0.250481	0.000140742	0.250481	-9.33279e-06	-0.000157265	0.476922	-0.327255	0.119606	-0.155639	0.115338	-9.77425e-06	-1.97827e-05	-0.252137	-1.91182e-05	-9.3346e-06	-0.161804	0.119208	-0.161881	-9.78315e-06
Nitrobenzene	LC-BLYP	6-311G(d,p)	SOL.13.1.1.84_MP2fc_6311Gdp_phno2	201	6.22112	14.8222	17.3509	1.72794	0	0	0	0	0.128833	-0.173943	0	-0.173943	0.128833	0	0	0	0.128833	0	-0.734731	0	-0.734731	0.128833	0	-0.173943	0	0.128833	0	-0.734731	0	0.128833	3.78857	2.28711	0	0	0	0	0.113277	-0.17036	0	-0.1739	0.128753	0	0	0	0.11333
Benzene	LC-BLYP	6-311G(d,p)	SOL.14.1.1.566_MP2fc_6311Gdp_phh	89	12.8623	12.8647	4.5516	1.10948e-06	4.31961e-10	-1.72785e-10	1.72785e-10	-1.72785e-10	2.07955e-06	-1.3548e-06	0	-1.3548e-06	2.07955e-06	1.72785e-10	-1.72785e-10	1.72785e-10	2.07955e-06	-3.45569e-10	-7.44442e-07	0	-7.44442e-07	2.07955e-06	0	-1.3548e-06	0	2.07955e-06	0	-7.44442e-07	0	2.07955e-06	2.50106e-07	1.12763e-06	4.31961e-10	-1.72785e-10	1.72785e-10	-1.72785e-10	2.16249e-06	-1.37882e-06	0	-1.35359e-06	2.08257e-06	1.72785e-10	-1.72785e-10	1.72785e-10	2.16404e-06
DMSO
	// MP2fc C-PCM		aug-cc-pVTZ
	-	-	-
	Functional	BasisSet	Geometry	Time	a_xx	a_yy	a_zz	b_||	b_xxx	b_yxx	b_yyx	b_zxx	b_zyx	b_xyx	b_xyy	b_xyz	b_xzx	b_yzx	b_yzy	b_xzy	b_zzx	b_xxy	b_yxy	b_xzz	b_yyy	b_zxy	b_zyy	b_zzy	b_xxz	b_yxz	b_yyz	b_yzz	b_zxz	b_zyz	b_zzz	b_||pok	b_xxx	b_yxx	b_yyx	b_zxx	b_zyx	b_xyx	b_xyy	b_xyz	b_xzx	b_yzx	b_yzy	b_xzy	b_zzx
Chloroform	LC-BLYP	aug-cc-pVTZ	SOL.1.1.1.167_MP2fc_6311Gdp_chcl3	287	10.1459	10.143	7.2648	0.0583159	0.0162975	0.106884	-0.0175787	0.106884	2.59205e-05	-0.0462234	0.000459497	-0.0462234	2.59205e-05	-0.0175787	0.106884	-0.0175787	2.59205e-05	-0.106939	-0.0466237	0.000423867	-0.0466237	2.59205e-05	0.000459497	-0.0462234	0.000459497	2.59205e-05	0.000423867	-0.0466237	0.000423867	2.59205e-05	0.190036	0.0637039	0.0167378	0.10988	-0.0175322	0.106873	-2.09751e-05	-0.0493559	0.000529131	-0.0462776	-2.74385e-05	-0.0180781	0.109884	-0.0180795	-2.44633e-05
Acetonitrile	LC-BLYP	aug-cc-pVTZ	SOL.2.1.1.542_MP2fc_6311Gdp_mecn	151	6.59935	3.87982	3.87994	0.498096	-0.751233	3.36065e-05	-0.0394238	3.36065e-05	6.54837e-05	-6.54573e-05	-0.0395039	-6.54573e-05	6.54837e-05	-0.0394238	3.36065e-05	-0.0394238	6.54837e-05	0.00804264	-0.0520642	-0.00800867	-0.0520642	6.54837e-05	-0.0395039	-6.54573e-05	-0.0395039	6.54837e-05	-0.00800867	-0.0520642	-0.00800867	6.54837e-05	0.0520139	0.521956	-0.787324	3.60063e-05	-0.0393986	3.32878e-05	5.85198e-05	-6.61826e-05	-0.039476	-6.45458e-05	5.66239e-05	-0.0411025	3.49861e-05	-0.0432831	6.35852e-05
Acetone	LC-BLYP	aug-cc-pVTZ	SOL.3.1.1.543_MP2fc_6311Gdp_meac	670	7.09682	7.54429	5.39902	0.0495234	-1.66142e-05	-0.30285	-6.23381e-06	-0.30285	-0.0186648	2.23307e-06	1.79324e-06	2.23307e-06	-0.0186648	-6.23381e-06	-0.30285	-6.23381e-06	-0.0186648	0.181329	2.29708e-06	0.20406	2.29708e-06	-0.0186648	1.79324e-06	2.23307e-06	1.79324e-06	-0.0186648	0.20406	2.29708e-06	0.20406	-0.0186648	-6.78024e-06	0.0456901	-1.76242e-05	-0.322197	-6.23415e-06	-0.302787	-0.0196853	2.37043e-06	1.80551e-06	2.2424e-06	-0.0186603	-6.68339e-06	-0.325036	-6.6091e-06	-0.019689
Anisole
CS₂	LC-BLYP	aug-cc-pVTZ	SOL.5.1.1.545_MP2fc_6311Gdp_cs2	30.75	6.20567	6.20567	18.4917	0																												0
p-Xylene	LC-BLYP	aug-cc-pVTZ	SOL.6.1.1.546_MP2fc_6311Gdp_pxylene	12343	21.365	17.1856	10.485	0.0002866	-0.000226678	9.43849e-05	-0.000154927	9.43849e-05	-2.6477e-05	2.57743e-06	-8.70481e-05	2.57743e-06	-2.6477e-05	-0.000154927	9.43849e-05	-0.000154927	-2.6477e-05	-8.78437e-07	9.11957e-07	-1.20128e-06	9.11957e-07	-2.6477e-05	-8.70481e-05	2.57743e-06	-8.70481e-05	-2.6477e-05	-1.20128e-06	9.11957e-07	-1.20128e-06	-2.6477e-05	-4.51227e-07	0.00030658	-0.000246303	0.000103479	-0.000154845	9.4478e-05	-2.9711e-05	1.57174e-06	-8.70269e-05	2.58995e-06	-2.64684e-05	-0.000161581	0.000102976	-0.000171714	-2.97142e-05
o-Dichlorobenzene	LC-BLYP	aug-cc-pVTZ	SOL.7.1.1.547_MP2fc_6311Gdp_oPhCl2	2797	21.6891	18.901	9.98004	1.24304	-1.38888	1.17756e-05	-0.512799	1.17756e-05	4.68073e-07	9.58955e-08	-0.170058	9.58955e-08	4.68073e-07	-0.512799	1.17756e-05	-0.512799	4.68073e-07	-6.39908e-06	-4.50104e-08	5.57256e-06	-4.50104e-08	4.68073e-07	-0.170058	9.58955e-08	-0.170058	4.68073e-07	5.57256e-06	-4.50104e-08	5.57256e-06	4.68073e-07	9.28717e-08	1.4014	-1.59121	1.36976e-05	-0.512407	1.18045e-05	4.42069e-07	9.88328e-08	-0.170233	9.21806e-08	4.65741e-07	-0.597993	1.37088e-05	-0.573902	4.48376e-07
Pyridine	LC-BLYP	aug-cc-pVTZ	SOL.8.1.1.548_MP2fc_6311Gdp_py	1071	12.9146	13.1473	6.77993	0.231968	0.270786	-0.307954	0.128825	-0.307954	0	0	-0.072681	0	0	0.128825	-0.307954	0.128825	0	0.0557031	0	0.0458867	0	0	-0.072681	0	-0.072681	0	0.0458867	0	0.0458867	0	0	0.246704	0.294687	-0.336681	0.128882	-0.307919	0	0	-0.072726	0	0	0.137698	-0.339594	0.142255	0
Toluene	LC-BLYP	aug-cc-pVTZ	SOL.9.1.1.549_MP2fc_6311Gdp_tolu	3405	17.7185	15.6814	8.97371	0.58874	0.864436	-7.01531e-06	-0.100216	-7.01531e-06	-1.28068e-05	0.00966024	0.216769	0.00966024	-1.28068e-05	-0.100216	-7.01531e-06	-0.100216	-1.28068e-05	-0.000209295	0.0668061	0.000132633	0.0668061	-1.28068e-05	0.216769	0.00966024	0.216769	-1.28068e-05	0.000132633	0.0668061	0.000132633	-1.28068e-05	-0.0545782	0.655327	0.956541	3.16187e-06	-0.100307	-7.03864e-06	-1.32786e-05	0.00876459	0.21649	0.00970329	-1.25039e-05	-0.0973786	-8.77124e-06	-0.101918	-1.36336e-05
DCM	LC-BLYP	aug-cc-pVTZ	SOL.10.1.1.550_MP2fc_6311Gdp_dcm	164	8.8238	6.34943	5.68236	0.143059	2.15295e-05	-0.0546113	2.49587e-07	-0.0546113	3.97405e-09	-3.85258e-06	2.79047e-07	-3.85258e-06	3.97405e-09	2.49587e-07	-0.0546113	2.49587e-07	3.97405e-09	0.176382	-2.37389e-06	0.116661	-2.37389e-06	3.97405e-09	2.79047e-07	-3.85258e-06	2.79047e-07	3.97405e-09	0.116661	-2.37389e-06	0.116661	3.97405e-09	1.50114e-05	0.152092	2.32484e-05	-0.0574853	2.39566e-07	-0.0546618	4.14683e-09	-3.78735e-06	2.67903e-07	-3.86459e-06	3.88765e-09	3.04706e-07	-0.0579926	3.11444e-07	4.23322e-09
Ethanol	LC-BLYP	aug-cc-pVTZ	SOL.11.1.1.551_MP2fc_6311Gdp_etoh	390	5.70505	5.23541	4.89809	0.249147	-0.214055	-0.107592	-0.141519	-0.107592	2.74459e-05	2.19245e-05	-0.0533462	2.19245e-05	2.74459e-05	-0.141519	-0.107592	-0.141519	2.74459e-05	-0.00567064	1.24401e-05	0.0410619	1.24401e-05	2.74459e-05	-0.0533462	2.19245e-05	-0.0533462	2.74459e-05	0.0410619	1.24401e-05	0.0410619	2.74459e-05	5.28505e-06	0.257286	-0.223849	-0.110322	-0.141475	-0.107601	2.9478e-05	2.44477e-05	-0.0533602	2.18849e-05	2.74549e-05	-0.146993	-0.109585	-0.147516	2.94839e-05
Methanol	LC-BLYP	aug-cc-pVTZ	SOL.12.1.1.552_MP2fc_6311Gdp_meoh	105	3.60131	3.19477	3.1357	0.278082	-0.254453	0.0320701	-0.0932592	0.0320701	-3.95193e-06	-1.46393e-05	-0.112599	-1.46393e-05	-3.95193e-06	-0.0932592	0.0320701	-0.0932592	-3.95193e-06	-0.0540566	4.93418e-05	0.0760017	4.93418e-05	-3.95193e-06	-0.112599	-1.46393e-05	-0.112599	-3.95193e-06	0.0760017	4.93418e-05	0.0760017	-3.95193e-06	-5.39638e-05	0.286224	-0.261823	0.0332571	-0.093224	0.0320551	-4.13413e-06	-1.52717e-05	-0.112594	-1.46376e-05	-3.95409e-06	-0.098094	0.032544	-0.0981996	-4.14415e-06
Nitrobenzene	LC-BLYP	aug-cc-pVTZ	SOL.13.1.1.84_MP2fc_6311Gdp_phno2	4522	9.13575	16.6266	20.1587	2.92823	6.04746e-10	2.59177e-10	3.45569e-10	2.59177e-10	-0.0149679	-0.400009	-1.72785e-10	-0.400009	-0.0149679	3.45569e-10	2.59177e-10	3.45569e-10	-0.0149679	-2.76455e-09	-0.678916	0	-0.678916	-0.0149679	-1.72785e-10	-0.400009	-1.72785e-10	-0.0149679	0	-0.678916	0	-0.0149679	5.9593	3.7339	6.04746e-10	3.45569e-10	3.45569e-10	2.59177e-10	-0.0417956	-0.415331	-1.72785e-10	-0.400005	-0.0151528	2.59177e-10	3.45569e-10	2.59177e-10	-0.0416724
Benzene	LC-BLYP	aug-cc-pVTZ	SOL.14.1.1.566_MP2fc_6311Gdp_phh	1275	14.1987	14.2014	7.44385	6.39379e-06	-5.70189e-09	1.72785e-10	-1.38228e-09	1.72785e-10	-2.15298e-06	3.76411e-06	-1.72785e-09	3.76411e-06	-2.15298e-06	-1.38228e-09	1.72785e-10	-1.38228e-09	-2.15298e-06	7.25695e-09	3.37137e-06	2.59177e-10	3.37137e-06	-2.15298e-06	-1.72785e-09	3.76411e-06	-1.72785e-09	-2.15298e-06	2.59177e-10	3.37137e-06	2.59177e-10	-2.15298e-06	3.52083e-06	6.8457e-06	-5.96107e-09	8.63923e-11	-1.29588e-09	8.63923e-11	-2.43117e-06	4.21145e-06	-1.64145e-09	3.76826e-06	-2.14702e-06	-1.46867e-09	2.59177e-10	-1.55506e-09	-2.43142e-06
DMSO
	// MP2fc C-PCM		Sadlej-pVTZ
	-	-	-
	Functional	BasisSet	Geometry	Time	a_xx	a_yy	a_zz	b_||	b_xxx	b_yxx	b_yyx	b_zxx	b_zyx	b_xyx	b_xyy	b_xyz	b_xzx	b_yzx	b_yzy	b_xzy	b_zzx	b_xxy	b_yxy	b_xzz	b_yyy	b_zxy	b_zyy	b_zzy	b_xxz	b_yxz	b_yyz	b_yzz	b_zxz	b_zyz	b_zzz	b_||pok	b_xxx	b_yxx	b_yyx	b_zxx	b_zyx	b_xyx	b_xyy	b_xyz	b_xzx	b_yzx	b_yzy	b_xzy	b_zzx
Chloroform	LC-BLYP	Sadlej-pVTZ	SOL.1.1.1.167_MP2fc_6311Gdp_chcl3	62	10.1815	10.1786	7.33015	0.0874179	0.0294036	0.187772	-0.030694	0.187772	8.08904e-05	-0.0484037	0.000409366	-0.0484037	8.08904e-05	-0.030694	0.187772	-0.030694	8.08904e-05	-0.187868	-0.0488775	0.000420139	-0.0488775	8.08904e-05	0.000409366	-0.0484037	0.000409366	8.08904e-05	0.000420139	-0.0488775	0.000420139	8.08904e-05	0.242975	0.093274	0.0303857	0.194117	-0.030643	0.18776	3.41999e-05	-0.0521726	0.00047833	-0.0484739	2.73689e-05	-0.0317352	0.19412	-0.0317382	3.10338e-05
Acetonitrile	LC-BLYP	Sadlej-pVTZ	SOL.2.1.1.542_MP2fc_6311Gdp_mecn	35.41	6.65682	3.86547	3.86556	0.713793	-0.935634	3.34179e-05	-0.126983	3.34179e-05	6.06191e-05	-7.90976e-05	-0.127039	-7.90976e-05	6.06191e-05	-0.126983	3.34179e-05	-0.126983	6.06191e-05	0.00863962	-0.0559973	-0.00861301	-0.0559973	6.06191e-05	-0.127039	-7.90976e-05	-0.127039	6.06191e-05	-0.00861301	-0.0559973	-0.00861301	6.06191e-05	0.0559345	0.744406	-0.979054	3.54799e-05	-0.126962	3.31361e-05	5.36335e-05	-8.10753e-05	-0.127015	-7.84935e-05	5.18324e-05	-0.131089	3.47626e-05	-0.1343	5.85814e-05
Acetone	LC-BLYP	Sadlej-pVTZ	SOL.3.1.1.543_MP2fc_6311Gdp_meac	115	7.09452	7.57245	5.391	0.00222053	-1.87508e-05	-0.327825	-7.17834e-06	-0.327825	-0.0146838	2.29415e-06	1.48396e-06	2.29415e-06	-0.0146838	-7.17834e-06	-0.327825	-7.17834e-06	-0.0146838	0.14158	2.1694e-06	0.189946	2.1694e-06	-0.0146838	1.48396e-06	2.29415e-06	1.48396e-06	-0.0146838	0.189946	2.1694e-06	0.189946	-0.0146838	-7.24348e-06	0.0020983	-1.9906e-05	-0.347695	-7.17505e-06	-0.327765	-0.0154022	2.39704e-06	1.49891e-06	2.30296e-06	-0.0146792	-7.7119e-06	-0.350776	-7.69479e-06	-0.0154057
Anisole
CS₂	LC-BLYP	Sadlej-pVTZ	SOL.5.1.1.545_MP2fc_6311Gdp_cs2	10.46	6.16771	6.16771	18.4222	0																												0
p-Xylene	LC-BLYP	Sadlej-pVTZ	SOL.6.1.1.546_MP2fc_6311Gdp_pxylene	1444	21.3852	17.2044	10.4347	0.000263255	-0.000548071	-0.000108414	6.53504e-05	-0.000108414	-4.71534e-05	-8.66587e-05	6.66606e-05	-8.66587e-05	-4.71534e-05	6.53504e-05	-0.000108414	6.53504e-05	-4.71534e-05	-5.86345e-07	1.0342e-06	-9.72086e-07	1.0342e-06	-4.71534e-05	6.66606e-05	-8.66587e-05	6.66606e-05	-4.71534e-05	-9.72086e-07	1.0342e-06	-9.72086e-07	-4.71534e-05	1.31575e-07	0.000286583	-0.000591626	-0.000113897	6.53724e-05	-0.000108477	-4.96946e-05	-9.62839e-05	6.66336e-05	-8.66462e-05	-4.71546e-05	6.78559e-05	-0.000113362	7.12133e-05	-4.9691e-05
o-Dichlorobenzene	LC-BLYP	Sadlej-pVTZ	SOL.7.1.1.547_MP2fc_6311Gdp_oPhCl2	434	21.652	18.8964	9.91936	1.29612	-1.45653	1.24319e-05	-0.555596	1.24319e-05	9.72e-07	2.17709e-08	-0.148067	2.17709e-08	9.72e-07	-0.555596	1.24319e-05	-0.555596	9.72e-07	-5.49965e-06	-2.65224e-08	5.78241e-06	-2.65224e-08	9.72e-07	-0.148067	2.17709e-08	-0.148067	9.72e-07	5.78241e-06	-2.65224e-08	5.78241e-06	9.72e-07	-2.61769e-08	1.46309	-1.66882	1.43426e-05	-0.555193	1.23976e-05	1.00155e-06	1.98702e-08	-0.148243	1.94383e-08	9.64743e-07	-0.64647	1.44285e-05	-0.621208	1.01425e-06
Pyridine	LC-BLYP	Sadlej-pVTZ	SOL.8.1.1.548_MP2fc_6311Gdp_py	187	12.9204	13.1306	6.69846	0.27727	0.302017	-0.346592	0.143954	-0.346592	0	0	-0.0554724	0	0	0.143954	-0.346592	0.143954	0	0.0645514	0	0.0349319	0	0	-0.0554724	0	-0.0554724	0	0.0349319	0	0.0349319	0	0	0.292467	0.326346	-0.376473	0.144016	-0.346553	0	0	-0.0555165	0	0	0.153855	-0.378685	0.157237	0
Toluene	LC-BLYP	Sadlej-pVTZ	SOL.9.1.1.549_MP2fc_6311Gdp_tolu	481	17.7265	15.698	8.89884	0.652786	0.94376	-9.94591e-06	-0.0687827	-9.94591e-06	-2.85032e-05	0.018107	0.212884	0.018107	-2.85032e-05	-0.0687827	-9.94591e-06	-0.0687827	-2.85032e-05	-0.000207006	0.0663902	0.000125789	0.0663902	-2.85032e-05	0.212884	0.018107	0.212884	-2.85032e-05	0.000125789	0.0663902	0.000125789	-2.85032e-05	-0.0686555	0.725319	1.04264	-7.25091e-07	-0.0688738	-9.82911e-06	-2.9694e-05	0.0177889	0.21262	0.018149	-2.81998e-05	-0.0630869	-1.24256e-05	-0.0673319	-3.00213e-05
DCM	LC-BLYP	Sadlej-pVTZ	SOL.10.1.1.550_MP2fc_6311Gdp_dcm	40.52	8.84284	6.38166	5.74452	0.20725	2.12501e-05	-0.0991058	3.49457e-07	-0.0991058	-2.59177e-10	-6.40703e-06	9.74851e-07	-6.40703e-06	-2.59177e-10	3.49457e-07	-0.0991058	3.49457e-07	-2.59177e-10	0.30309	1.584e-06	0.141432	1.584e-06	-2.59177e-10	9.74851e-07	-6.40703e-06	9.74851e-07	-2.59177e-10	0.141432	1.584e-06	0.141432	-2.59177e-10	1.89404e-05	0.21808	2.2927e-05	-0.105479	3.46433e-07	-0.0991627	-2.59177e-10	-6.46586e-06	9.64311e-07	-6.41878e-06	-2.59177e-10	4.08895e-07	-0.105193	4.08031e-07	-2.59177e-10
Ethanol	LC-BLYP	Sadlej-pVTZ	SOL.11.1.1.551_MP2fc_6311Gdp_etoh	74	5.70313	5.23869	4.89991	0.259637	-0.223454	-0.109886	-0.145063	-0.109886	3.15023e-05	2.53631e-05	-0.0613147	2.53631e-05	3.15023e-05	-0.145063	-0.109886	-0.145063	3.15023e-05	0.0102807	9.43732e-06	0.0496228	9.43732e-06	3.15023e-05	-0.0613147	2.53631e-05	-0.0613147	3.15023e-05	0.0496228	9.43732e-06	0.0496228	3.15023e-05	1.33958e-05	0.268893	-0.234126	-0.112888	-0.145018	-0.109897	3.36722e-05	2.79801e-05	-0.0613282	2.53266e-05	3.15124e-05	-0.151118	-0.112171	-0.151655	3.36788e-05
Methanol	LC-BLYP	Sadlej-pVTZ	SOL.12.1.1.552_MP2fc_6311Gdp_meoh	26.79	3.59514	3.19441	3.13302	0.281776	-0.25799	0.0278528	-0.0888588	0.0278528	-7.10188e-06	-1.63013e-05	-0.121156	-1.63013e-05	-7.10188e-06	-0.0888588	0.0278528	-0.0888588	-7.10188e-06	-0.0654895	5.46589e-05	0.0766225	5.46589e-05	-7.10188e-06	-0.121156	-1.63013e-05	-0.121156	-7.10188e-06	0.0766225	5.46589e-05	0.0766225	-7.10188e-06	-5.86598e-05	0.291741	-0.267576	0.0292366	-0.0888254	0.0278373	-7.31907e-06	-1.75223e-05	-0.121151	-1.63011e-05	-7.10335e-06	-0.0938557	0.0286262	-0.094312	-7.33151e-06
Nitrobenzene	LC-BLYP	Sadlej-pVTZ	SOL.13.1.1.84_MP2fc_6311Gdp_phno2	603	9.06198	16.5995	20.1511	2.98006	8.63923e-11	0	0	0	-0.00357218	-0.381278	-1.72785e-10	-0.381278	-0.00357218	0	0	0	-0.00357218	0	-0.696576	0	-0.696576	-0.00357218	-1.72785e-10	-0.381278	-1.72785e-10	-0.00357218	0	-0.696576	0	-0.00357218	6.04463	3.80063	8.63923e-11	0	0	0	-0.0306771	-0.397634	-1.72785e-10	-0.38126	-0.0037516	0	0	0	-0.0305557
Benzene	LC-BLYP	Sadlej-pVTZ	SOL.14.1.1.566_MP2fc_6311Gdp_phh	214	14.2016	14.2042	7.32424	7.07309e-06	1.07126e-07	2.29804e-08	3.68031e-08	2.29804e-08	-3.28273e-06	4.31521e-06	1.28725e-08	4.31521e-06	-3.28273e-06	3.68031e-08	2.29804e-08	3.68031e-08	-3.28273e-06	6.13385e-08	3.73863e-06	4.83797e-09	3.73863e-06	-3.28273e-06	1.28725e-08	4.31521e-06	1.28725e-08	-3.28273e-06	4.83797e-09	3.73863e-06	4.83797e-09	-3.28273e-06	3.73327e-06	7.55021e-06	1.08509e-07	2.34123e-08	3.21379e-08	2.29804e-08	-3.63392e-06	4.81032e-06	1.22677e-08	4.29327e-06	-3.27842e-06	3.71487e-08	2.34123e-08	3.7667e-08	-3.62779e-06
DMSO
	// MP2fc C-PCM		aNLO-V
	-	-	-
	Functional	BasisSet	Geometry	Time	a_xx	a_yy	a_zz	b_||	b_xxx	b_yxx	b_yyx	b_zxx	b_zyx	b_xyx	b_xyy	b_xyz	b_xzx	b_yzx	b_yzy	b_xzy	b_zzx	b_xxy	b_yxy	b_xzz	b_yyy	b_zxy	b_zyy	b_zzy	b_xxz	b_yxz	b_yyz	b_yzz	b_zxz	b_zyz	b_zzz	b_||pok	b_xxx	b_yxx	b_yyx	b_zxx	b_zyx	b_xyx	b_xyy	b_xyz	b_xzx	b_yzx	b_yzy	b_xzy	b_zzx
Chloroform	LC-BLYP	aNLO-V	SOL.1.1.1.167_MP2fc_6311Gdp_chcl3	48.17	9.54881	9.54615	6.9856	0.0858965	0.0164462	0.105442	-0.0172443	0.105442	0.000104331	-0.0180077	0.000379621	-0.0180077	0.000104331	-0.0172443	0.105442	-0.0172443	0.000104331	-0.105511	-0.0183944	0.000336581	-0.0183944	0.000104331	0.000379621	-0.0180077	0.000379621	0.000104331	0.000336581	-0.0183944	0.000336581	0.000104331	0.179562	0.0899507	0.0166405	0.106803	-0.0172256	0.105451	5.5493e-05	-0.0191092	0.000428048	-0.0180521	4.92214e-05	-0.0174674	0.106785	-0.0174694	4.96229e-05
Acetonitrile	LC-BLYP	aNLO-V	SOL.2.1.1.542_MP2fc_6311Gdp_mecn	23.48	6.13759	3.32022	3.32027	0.20308	-0.628944	2.71445e-06	0.145242	2.71445e-06	3.71565e-05	-3.29494e-05	0.145236	-3.29494e-05	3.71565e-05	0.145242	2.71445e-06	0.145242	3.71565e-05	0.00986369	-0.0642141	-0.00988525	-0.0642141	3.71565e-05	0.145236	-3.29494e-05	0.145236	3.71565e-05	-0.00988525	-0.0642141	-0.00988525	3.71565e-05	0.0640899	0.221211	-0.661993	1.25208e-06	0.145246	3.36904e-06	3.13734e-05	-3.08014e-05	0.14524	-3.01782e-05	3.0429e-05	0.148448	1.47575e-06	0.14628	3.51122e-05
Acetone	LC-BLYP	aNLO-V	SOL.3.1.1.543_MP2fc_6311Gdp_meac	89	6.76347	6.98319	5.06231	0.0857568	-1.68116e-05	-0.360975	-6.76789e-06	-0.360975	-0.0492005	5.42699e-06	3.51591e-06	5.42699e-06	-0.0492005	-6.76789e-06	-0.360975	-6.76789e-06	-0.0492005	0.231497	2.96317e-06	0.272407	2.96317e-06	-0.0492005	3.51591e-06	5.42699e-06	3.51591e-06	-0.0492005	0.272407	2.96317e-06	0.272407	-0.0492005	-6.74214e-06	0.0819766	-1.78058e-05	-0.387777	-6.77497e-06	-0.360894	-0.052188	5.72928e-06	3.52204e-06	5.43485e-06	-0.0491948	-7.23596e-06	-0.391663	-7.23872e-06	-0.0521927
Anisole
CS₂	LC-BLYP	aNLO-V	SOL.5.1.1.545_MP2fc_6311Gdp_cs2	7.06	7.10871	7.10871	18.3458	0																												0
p-Xylene	LC-BLYP	aNLO-V	SOL.6.1.1.546_MP2fc_6311Gdp_pxylene	827	20.0463	16.1072	9.79085	0.000121074	4.26368e-05	0.000199715	-2.56264e-05	0.000199715	1.22149e-05	2.55163e-05	4.85957e-07	2.55163e-05	1.22149e-05	-2.56264e-05	0.000199715	-2.56264e-05	1.22149e-05	9.53771e-08	1.15973e-06	-5.89023e-07	1.15973e-06	1.22149e-05	4.85957e-07	2.55163e-05	4.85957e-07	1.22149e-05	-5.89023e-07	1.15973e-06	-5.89023e-07	1.22149e-05	2.27385e-07	0.000128021	5.06194e-05	0.000218973	-2.68448e-05	0.00019986	1.29495e-05	2.86797e-05	3.88765e-07	2.55412e-05	1.21903e-05	-2.73604e-05	0.000213283	-2.94556e-05	1.29954e-05
o-Dichlorobenzene	LC-BLYP	aNLO-V	SOL.7.1.1.547_MP2fc_6311Gdp_oPhCl2	285	20.3148	17.8102	9.48175	0.702259	-0.829671	1.01883e-05	-0.302359	1.01883e-05	1.53199e-06	-2.08205e-08	-0.038401	-2.08205e-08	1.53199e-06	-0.302359	1.01883e-05	-0.302359	1.53199e-06	-2.28179e-06	-1.71921e-08	4.13845e-06	-1.71921e-08	1.53199e-06	-0.038401	-2.08205e-08	-0.038401	1.53199e-06	4.13845e-06	-1.71921e-08	4.13845e-06	1.53199e-06	-9.15758e-09	0.811968	-0.968545	1.14396e-05	-0.301982	1.00659e-05	1.7135e-06	-2.47082e-08	-0.0385521	-2.25484e-08	1.52465e-06	-0.364493	1.15825e-05	-0.345622	1.72258e-06
Pyridine	LC-BLYP	aNLO-V	SOL.8.1.1.548_MP2fc_6311Gdp_py	130	11.9309	12.2326	5.98843	0.147879	0.224738	-0.282205	0.111009	-0.282205	0	0	-0.127368	0	0	0.111009	-0.282205	0.111009	0	0.0702041	0	0.0803841	0	0	-0.127368	0	-0.127368	0	0.0803841	0	0.0803841	0	0	0.162349	0.248811	-0.31107	0.11104	-0.282186	0	0	-0.127406	0	0	0.120025	-0.3139	0.124478	0
Toluene	LC-BLYP	aNLO-V	SOL.9.1.1.549_MP2fc_6311Gdp_tolu	303	16.6038	14.6851	8.31465	0.490932	0.784823	-3.91523e-05	-0.123423	-3.91523e-05	-8.16623e-06	0.04164	0.155782	0.04164	-8.16623e-06	-0.123423	-3.91523e-05	-0.123423	-8.16623e-06	-0.000212911	0.0717624	0.000182835	0.0717624	-8.16623e-06	0.155782	0.04164	0.155782	-8.16623e-06	0.000182835	0.0717624	0.000182835	-8.16623e-06	-0.0722081	0.542529	0.859473	-3.18807e-05	-0.123448	-3.92453e-05	-8.86921e-06	0.0426524	0.155599	0.0416468	-7.94282e-06	-0.125998	-4.10791e-05	-0.12871	-9.08026e-06
DCM	LC-BLYP	aNLO-V	SOL.10.1.1.550_MP2fc_6311Gdp_dcm	27.82	8.24808	6.00635	5.43944	0.170242	2.25961e-05	-0.0439564	4.06044e-09	-0.0439564	-3.45569e-10	-2.1408e-06	5.06864e-07	-2.1408e-06	-3.45569e-10	4.06044e-09	-0.0439564	4.06044e-09	-3.45569e-10	0.22477	7.73557e-07	0.102922	7.73557e-07	-3.45569e-10	5.06864e-07	-2.1408e-06	5.06864e-07	-3.45569e-10	0.102922	7.73557e-07	0.102922	-3.45569e-10	1.19151e-05	0.177057	2.45674e-05	-0.0460246	6.30664e-09	-0.0440145	-3.45569e-10	-1.80586e-06	4.95633e-07	-2.16015e-06	-3.45569e-10	1.20085e-08	-0.046187	7.73211e-08	-3.45569e-10
Ethanol	LC-BLYP	aNLO-V	SOL.11.1.1.551_MP2fc_6311Gdp_etoh	55.71	5.33047	4.80071	4.42823	0.176161	-0.10546	-0.0905651	-0.119384	-0.0905651	4.62176e-05	-5.61515e-06	-0.0653544	-5.61515e-06	4.62176e-05	-0.119384	-0.0905651	-0.119384	4.62176e-05	-0.0183737	-1.37655e-05	0.0643689	-1.37655e-05	4.62176e-05	-0.0653544	-5.61515e-06	-0.0653544	4.62176e-05	0.0643689	-1.37655e-05	0.0643689	4.62176e-05	-1.62532e-05	0.180092	-0.10997	-0.0928108	-0.119348	-0.0905685	4.94993e-05	-3.07652e-06	-0.0653427	-5.6415e-06	4.62277e-05	-0.12291	-0.0922154	-0.125211	4.94961e-05
Methanol	LC-BLYP	aNLO-V	SOL.12.1.1.552_MP2fc_6311Gdp_meoh	23.44	3.3535	2.93014	2.7627	0.224938	-0.160025	0.0397953	-0.0726612	0.0397953	-9.48458e-06	-1.26477e-05	-0.114486	-1.26477e-05	-9.48458e-06	-0.0726612	0.0397953	-0.0726612	-9.48458e-06	-0.00953882	6.40407e-05	0.111231	6.40407e-05	-9.48458e-06	-0.114486	-1.26477e-05	-0.114486	-9.48458e-06	0.111231	6.40407e-05	0.111231	-9.48458e-06	-7.48978e-05	0.230519	-0.164491	0.0417807	-0.0726391	0.0397817	-9.56864e-06	-1.39706e-05	-0.114471	-1.26477e-05	-9.48605e-06	-0.0753897	0.0407586	-0.0775439	-9.57823e-06
Nitrobenzene	LC-BLYP	aNLO-V	SOL.13.1.1.84_MP2fc_6311Gdp_phno2	488	8.65322	16.2257	18.5081	1.3785	0	0	0	0	-0.0584675	-0.22004	0	-0.22004	-0.0584675	0	0	0	-0.0584675	0	-0.420116	8.63923e-11	-0.420116	-0.0584675	0	-0.22004	0	-0.0584675	8.63923e-11	-0.420116	8.63923e-11	-0.0584675	2.93765	1.66006	0	0	0	0	-0.073425	-0.229224	0	-0.220084	-0.0586029	0	0	0	-0.0733556
Benzene	LC-BLYP	aNLO-V	SOL.14.1.1.566_MP2fc_6311Gdp_phh	144	13.3064	13.3088	6.83003	6.48274e-06	1.29588e-09	-7.77531e-10	6.04746e-10	-7.77531e-10	-2.48672e-06	3.59643e-06	2.59177e-10	3.59643e-06	-2.48672e-06	6.04746e-10	-7.77531e-10	6.04746e-10	-2.48672e-06	-8.63923e-10	3.03695e-06	-8.63923e-11	3.03695e-06	-2.48672e-06	2.59177e-10	3.59643e-06	2.59177e-10	-2.48672e-06	-8.63923e-11	3.03695e-06	-8.63923e-11	-2.48672e-06	4.17119e-06	6.8863e-06	1.38228e-09	-6.04746e-10	7.77531e-10	-5.18354e-10	-2.77769e-06	3.99711e-06	2.59177e-10	3.59712e-06	-2.48171e-06	6.04746e-10	-7.77531e-10	5.18354e-10	-2.78062e-06
DMSO
	// MP2fc C-PCM		6-311+G(d,p)
	-	-	-	Static	-	-	-	-	-	-	-	-	-	800	nm	-	-	-	-	-	-	-	-	-	-	-	-	-	-	-	-	-	-	-	-	-	-	-	-	-	-	-	-	-	-	-	-	-	-
	Functional	BasisSet	Geometry	Time	a_xx	a_yy	a_zz	b_||	b_xxx	b_yxx	b_yyx	b_zxx	b_zyx	b_xyx	b_xyy	b_xyz	b_xzx	b_yzx	b_yzy	b_xzy	b_zzx	b_xxy	b_yxy	b_xzz	b_yyy	b_zxy	b_zyy	b_zzy	b_xxz	b_yxz	b_yyz	b_yzz	b_zxz	b_zyz	b_zzz	b_||pok	b_xxx	b_yxx	b_yyx	b_zxx	b_zyx	b_xyx	b_xyy	b_xyz	b_xzx	b_yzx	b_yzy	b_xzy	b_zzx
Chloroform	LC-BLYP(0.330)	6-311+G(d,p)	SOL.1.1.1.167_MP2fc_6311Gdp_chcl3	43.76	8.78117	8.7791	5.7906	0.120678	0.0478532	0.298641	-0.0485823	0.298641	4.16939e-05	-0.117774	0.000210299	-0.117774	4.16939e-05	-0.0485823	0.298641	-0.0485823	4.16939e-05	-0.29888	-0.118074	0.000124913	-0.118074	4.16939e-05	0.000210299	-0.117774	0.000210299	4.16939e-05	0.000124913	-0.118074	0.000124913	4.16939e-05	0.0347194	0.118231	0.049677	0.31008	-0.048533	0.29861	5.42255e-05	-0.122589	0.000246003	-0.117849	4.54683e-05	-0.0504533	0.310107	-0.0504532	5.77131e-05
Acetonitrile	LC-BLYP(0.330)	6-311+G(d,p)	SOL.2.1.1.542_MP2fc_6311Gdp_mecn	22.4	6.59872	3.35843	3.35841	0.661471	-1.21319	5.21774e-05	0.0553602	5.21774e-05	4.34893e-05	7.51613e-08	0.0553765	7.51613e-08	4.34893e-05	0.0553602	5.21774e-05	0.0553602	4.34893e-05	0.0129585	-0.0842874	-0.0129549	-0.0842874	4.34893e-05	0.0553765	7.51613e-08	0.0553765	4.34893e-05	-0.0129549	-0.0842874	-0.0129549	4.34893e-05	0.0841077	0.693827	-1.26526	5.65945e-05	0.0553874	5.27935e-05	3.7015e-05	-2.5827e-06	0.0554077	-1.22366e-06	3.54645e-05	0.0545581	5.49138e-05	0.0533429	4.11797e-05
Acetone	LC-BLYP(0.330)	6-311+G(d,p)	SOL.3.1.1.543_MP2fc_6311Gdp_meac	61	6.72562	7.5816	5.0921	0.0254086	-2.27967e-05	-0.468346	-9.59084e-06	-0.468346	-0.0390487	1.93622e-06	3.19418e-06	1.93622e-06	-0.0390487	-9.59084e-06	-0.468346	-9.59084e-06	-0.0390487	0.159823	2.74002e-06	0.35087	2.74002e-06	-0.0390487	3.19418e-06	1.93622e-06	3.19418e-06	-0.0390487	0.35087	2.74002e-06	0.35087	-0.0390487	-8.10342e-06	0.0188087	-2.44082e-05	-0.495708	-9.58151e-06	-0.468215	-0.0400314	1.99592e-06	3.20541e-06	1.94296e-06	-0.0390439	-1.03728e-05	-0.498507	-1.03867e-05	-0.0400461
Anisole
CS₂	LC-BLYP(0.330)	6-311+G(d,p)	SOL.5.1.1.545_MP2fc_6311Gdp_cs2	6.68	4.02021	4.02021	18.2313	0																												0
p-Xylene	LC-BLYP(0.330)	6-311+G(d,p)	SOL.6.1.1.546_MP2fc_6311Gdp_pxylene	652	20.8841	17.0005	10.1209	0.000348994	0.000305863	-7.45649e-05	0.000140043	-7.45649e-05	-1.50461e-05	-1.56708e-05	0.000130503	-1.56708e-05	-1.50461e-05	0.000140043	-7.45649e-05	0.000140043	-1.50461e-05	-4.88548e-07	5.62241e-07	-1.05139e-06	5.62241e-07	-1.50461e-05	0.000130503	-1.56708e-05	0.000130503	-1.50461e-05	-1.05139e-06	5.62241e-07	-1.05139e-06	-1.50461e-05	-1.75065e-06	0.000376593	0.00034122	-8.41265e-05	0.000140127	-7.44499e-05	-1.72074e-05	-1.82e-05	0.000130479	-1.56659e-05	-1.50423e-05	0.000144715	-7.96287e-05	0.00015257	-1.72039e-05
o-Dichlorobenzene	LC-BLYP(0.330)	6-311+G(d,p)	SOL.7.1.1.547_MP2fc_6311Gdp_oPhCl2	261	20.7557	17.8129	8.73166	2.3219	-2.37562	1.43501e-05	-1.00618	1.43501e-05	-1.0974e-05	-2.09069e-08	-0.488035	-2.09069e-08	-1.0974e-05	-1.00618	1.43501e-05	-1.00618	-1.0974e-05	-8.63914e-06	-1.28725e-08	4.7514e-06	-1.28725e-08	-1.0974e-05	-0.488035	-2.09069e-08	-0.488035	-1.0974e-05	4.7514e-06	-1.28725e-08	4.7514e-06	-1.0974e-05	-9.33037e-09	2.56078	-2.67419	1.70322e-05	-1.00597	1.44254e-05	-1.09148e-05	-2.53129e-08	-0.488216	-2.25484e-08	-1.09856e-05	-1.13852	1.69293e-05	-1.10549	-1.08982e-05
Pyridine	LC-BLYP(0.330)	6-311+G(d,p)	SOL.8.1.1.548_MP2fc_6311Gdp_py	113	12.6787	12.8408	6.30756	0.23318	0.315849	-0.38987	0.154971	-0.38987	0	0	-0.142214	0	0	0.154971	-0.38987	0.154971	0	0.0926146	0	0.0897626	0	0	-0.142214	0	-0.142214	0	0.0897626	0	0.0897626	0	0	0.252004	0.347626	-0.424334	0.155036	-0.389829	0	0	-0.142267	0	0	0.165024	-0.429417	0.173021	0
Toluene	LC-BLYP(0.330)	6-311+G(d,p)	SOL.9.1.1.549_MP2fc_6311Gdp_tolu	233	17.2752	15.4093	8.55524	0.677272	1.09902	-9.38387e-05	-0.287928	-9.38387e-05	-9.24398e-08	0.00788323	0.316566	0.00788323	-9.24398e-08	-0.287928	-9.38387e-05	-0.287928	-9.24398e-08	-0.000311877	0.105549	0.00018647	0.105549	-9.24398e-08	0.316566	0.00788323	0.316566	-9.24398e-08	0.00018647	0.105549	0.00018647	-9.24398e-08	-0.0630298	0.753156	1.20959	-8.34762e-05	-0.287934	-9.37186e-05	-6.45696e-07	0.00924108	0.316335	0.00793701	2.53993e-07	-0.294975	-0.000108004	-0.301367	-9.88155e-07
DCM	LC-BLYP(0.330)	6-311+G(d,p)	SOL.10.1.1.550_MP2fc_6311Gdp_dcm	26.52	7.63721	5.06901	4.3573	0.159994	3.39618e-05	-0.25214	-1.22876e-06	-0.25214	4.69974e-08	-1.55481e-05	-2.12611e-06	-1.55481e-05	4.69974e-08	-1.22876e-06	-0.25214	-1.22876e-06	4.69974e-08	-0.0306433	-4.79054e-06	0.0161275	-4.79054e-06	4.69974e-08	-2.12611e-06	-1.55481e-05	-2.12611e-06	4.69974e-08	0.0161275	-4.79054e-06	0.0161275	4.69974e-08	-5.10751e-07	0.156421	3.68795e-05	-0.261043	-1.22945e-06	-0.252162	5.07987e-08	-1.54484e-05	-2.13501e-06	-1.55607e-05	4.68246e-08	-1.23074e-06	-0.263463	-1.13459e-06	5.31313e-08
Ethanol	LC-BLYP(0.330)	6-311+G(d,p)	SOL.11.1.1.551_MP2fc_6311Gdp_etoh	38.41	5.26818	4.90687	4.6431	0.278703	-0.203544	-0.193602	-0.179773	-0.193602	3.75212e-05	2.30454e-05	-0.0507192	2.30454e-05	3.75212e-05	-0.179773	-0.193602	-0.179773	3.75212e-05	-0.0183996	1.13182e-05	0.0465415	1.13182e-05	3.75212e-05	-0.0507192	2.30454e-05	-0.0507192	3.75212e-05	0.0465415	1.13182e-05	0.0465415	3.75212e-05	-1.11958e-05	0.288233	-0.213726	-0.197625	-0.179739	-0.193606	4.0578e-05	2.58137e-05	-0.0507217	2.30005e-05	3.75344e-05	-0.186997	-0.197049	-0.188233	4.05754e-05
Methanol	LC-BLYP(0.330)	6-311+G(d,p)	SOL.12.1.1.552_MP2fc_6311Gdp_meoh	15.28	3.14474	2.86364	2.84442	0.28288	-0.218005	0.0480709	-0.119102	0.0480709	-5.90267e-06	-1.82895e-05	-0.125098	-1.82895e-05	-5.90267e-06	-0.119102	0.0480709	-0.119102	-5.90267e-06	-0.0844274	8.44726e-05	0.129352	8.44726e-05	-5.90267e-06	-0.125098	-1.82895e-05	-0.125098	-5.90267e-06	0.129352	8.44726e-05	0.129352	-5.90267e-06	-8.38116e-05	0.292517	-0.226338	0.050667	-0.119075	0.0480535	-6.24487e-06	-1.89612e-05	-0.125082	-1.82901e-05	-5.90491e-06	-0.124928	0.0499141	-0.125272	-6.25601e-06
Nitrobenzene	LC-BLYP(0.330)	6-311+G(d,p)	SOL.13.1.1.84_MP2fc_6311Gdp_phno2	324	8.51515	16.4012	19.9455	3.36321	-8.63923e-11	0	0	0	-0.0849062	-0.548747	0	-0.548747	-0.0849062	0	0	0	-0.0849062	0	-0.595559	8.63923e-11	-0.595559	-0.0849062	0	-0.548747	0	-0.0849062	8.63923e-11	-0.595559	8.63923e-11	-0.0849062	6.74965	4.43069	-8.63923e-11	8.63923e-11	0	0	-0.122566	-0.566303	0	-0.548723	-0.0850731	0	8.63923e-11	0	-0.122457
Benzene	LC-BLYP(0.330)	6-311+G(d,p)	SOL.14.1.1.566_MP2fc_6311Gdp_phh	124	13.8096	13.8122	6.96642	6.91085e-06	6.91138e-10	-1.72785e-10	2.59177e-10	-1.72785e-10	-3.01423e-06	4.4797e-06	8.63923e-11	4.4797e-06	-3.01423e-06	2.59177e-10	-1.72785e-10	2.59177e-10	-3.01423e-06	-6.04746e-10	3.72282e-06	0	3.72282e-06	-3.01423e-06	8.63923e-11	4.4797e-06	8.63923e-11	-3.01423e-06	0	3.72282e-06	0	-3.01423e-06	3.31556e-06	7.39259e-06	6.91138e-10	-1.72785e-10	1.72785e-10	-1.72785e-10	-3.41077e-06	5.04773e-06	8.63923e-11	4.47737e-06	-3.01043e-06	2.59177e-10	-1.72785e-10	2.59177e-10	-3.40455e-06
DMSO
	// MP2fc C-PCM		6-311G(d,p)
	-	-	-	Static	-	-	-	-	-	-	-	-	-	800	nm	-	-	-	-	-	-	-	-	-	-	-	-	-	-	-	-	-	-	-	-	-	-	-	-	-	-	-	-	-	-	-	-	-	-
	Functional	BasisSet	Geometry	Time	a_xx	a_yy	a_zz	b_||	b_xxx	b_yxx	b_yyx	b_zxx	b_zyx	b_xyx	b_xyy	b_xyz	b_xzx	b_yzx	b_yzy	b_xzy	b_zzx	b_xxy	b_yxy	b_xzz	b_yyy	b_zxy	b_zyy	b_zzy	b_xxz	b_yxz	b_yyz	b_yzz	b_zxz	b_zyz	b_zzz	b_||pok	b_xxx	b_yxx	b_yyx	b_zxx	b_zyx	b_xyx	b_xyy	b_xyz	b_xzx	b_yzx	b_yzy	b_xzy	b_zzx
Chloroform	LC-BLYP(0.330)	6-311G(d,p)	SOL.1.1.1.167_MP2fc_6311Gdp_chcl3	30.02	7.70634	7.70515	4.05267	0.151984	-0.0113876	-0.0694736	0.0112157	-0.0694736	2.99901e-05	0.0425355	-4.44497e-05	0.0425355	2.99901e-05	0.0112157	-0.0694736	0.0112157	2.99901e-05	0.0692892	0.0424583	-3.53481e-05	0.0424583	2.99901e-05	-4.44497e-05	0.0425355	-4.44497e-05	2.99901e-05	-3.53481e-05	0.0424583	-3.53481e-05	2.99901e-05	-0.338301	0.155254	-0.0122691	-0.0748903	0.0112415	-0.0695003	4.89083e-05	0.0466091	-3.58208e-05	0.0424825	4.44487e-05	0.0120832	-0.0748597	0.0120862	4.78231e-05
Acetonitrile	LC-BLYP(0.330)	6-311G(d,p)	SOL.2.1.1.542_MP2fc_6311Gdp_mecn	17.27	5.8757	3.00118	3.0011	0.0977469	-0.342156	4.77281e-05	0.252537	4.77281e-05	2.88048e-05	7.07523e-05	0.25253	7.07523e-05	2.88048e-05	0.252537	4.77281e-05	0.252537	2.88048e-05	0.0261425	-0.170372	-0.0262075	-0.170372	2.88048e-05	0.25253	7.07523e-05	0.25253	2.88048e-05	-0.0262075	-0.170372	-0.0262075	2.88048e-05	0.170261	0.0981414	-0.352294	5.07005e-05	0.252564	4.87941e-05	2.32734e-05	7.4605e-05	0.252559	7.19311e-05	2.23765e-05	0.260256	4.95124e-05	0.260968	2.63134e-05
Acetone	LC-BLYP(0.330)	6-311G(d,p)	SOL.3.1.1.543_MP2fc_6311Gdp_meac	43.05	6.31857	6.65712	4.67568	0.494857	-1.78143e-05	-0.341093	-5.25576e-06	-0.341093	-0.0672784	7.40969e-06	6.92227e-06	7.40969e-06	-0.0672784	-5.25576e-06	-0.341093	-5.25576e-06	-0.0672784	0.571132	7.64105e-06	0.594723	7.64105e-06	-0.0672784	6.92227e-06	7.40969e-06	6.92227e-06	-0.0672784	0.594723	7.64105e-06	0.594723	-0.0672784	-1.49477e-05	0.506263	-1.87476e-05	-0.353845	-5.24539e-06	-0.341032	-0.0700393	7.78032e-06	6.93177e-06	7.41782e-06	-0.067273	-5.54561e-06	-0.360384	-5.56375e-06	-0.0700548
Anisole
CS₂	LC-BLYP(0.330)	6-311G(d,p)	SOL.5.1.1.545_MP2fc_6311Gdp_cs2	5.36	2.99449	2.99449	17.8686	0																												0
p-Xylene	LC-BLYP(0.330)	6-311G(d,p)	SOL.6.1.1.546_MP2fc_6311Gdp_pxylene	466	20.0926	16.052	7.96503	0.000126301	-0.00012	1.50323e-07	-8.17367e-05	1.50323e-07	8.55906e-06	-3.23397e-05	-6.55597e-06	-3.23397e-05	8.55906e-06	-8.17367e-05	1.50323e-07	-8.17367e-05	8.55906e-06	2.20214e-07	1.01589e-06	-2.1948e-06	1.01589e-06	8.55906e-06	-6.55597e-06	-3.23397e-05	-6.55597e-06	8.55906e-06	-2.1948e-06	1.01589e-06	-2.1948e-06	8.55906e-06	9.6241e-07	0.000135882	-0.000132797	1.0704e-07	-8.17639e-05	2.53216e-07	9.16113e-06	-3.5912e-05	-6.54707e-06	-3.23227e-05	8.555e-06	-8.29067e-05	-2.53535e-06	-8.86172e-05	9.15646e-06
o-Dichlorobenzene	LC-BLYP(0.330)	6-311G(d,p)	SOL.7.1.1.547_MP2fc_6311Gdp_oPhCl2	165	19.8397	16.6233	5.61009	2.20319	-2.47523	1.21811e-05	-1.00177	1.21811e-05	-6.42327e-07	3.11876e-08	-0.194981	3.11876e-08	-6.42327e-07	-1.00177	1.21811e-05	-1.00177	-6.42327e-07	-1.85844e-05	-1.28725e-08	2.23013e-06	-1.28725e-08	-6.42327e-07	-0.194981	3.11876e-08	-0.194981	-6.42327e-07	2.23013e-06	-1.28725e-08	2.23013e-06	-6.42327e-07	7.42974e-09	2.40137	-2.73009	1.41428e-05	-1.00175	1.21774e-05	-4.39305e-07	3.58528e-08	-0.195021	3.30019e-08	-6.5183e-07	-1.1189	1.42427e-05	-1.09436	-4.2626e-07
Pyridine	LC-BLYP(0.330)	6-311G(d,p)	SOL.8.1.1.548_MP2fc_6311Gdp_py	80	11.6088	12.042	4.3817	0.461057	-0.45528	0.0627246	-0.146803	0.0627246	0	0	-0.0477911	0	0	-0.146803	0.0627246	-0.146803	0	0.317174	0	0.0301562	0	0	-0.0477911	0	-0.0477911	0	0.0301562	0	0.0301562	0	0	0.479917	-0.472865	0.0639309	-0.146769	0.0627458	0	0	-0.0478062	0	0	-0.157348	0.0585949	-0.148932	0
Toluene	LC-BLYP(0.330)	6-311G(d,p)	SOL.9.1.1.549_MP2fc_6311Gdp_tolu	165	16.4945	14.5613	6.28464	0.212742	0.860191	-0.000103708	-0.24037	-0.000103708	2.47436e-06	0.0697476	-0.267967	0.0697476	2.47436e-06	-0.24037	-0.000103708	-0.24037	2.47436e-06	-0.000384081	0.197511	0.000493125	0.197511	2.47436e-06	-0.267967	0.0697476	-0.267967	2.47436e-06	0.000493125	0.197511	0.000493125	2.47436e-06	-0.223459	0.243927	0.923489	-9.06824e-05	-0.240374	-0.000103724	2.53864e-06	0.0716372	-0.268162	0.0697757	2.76559e-06	-0.24205	-0.000110142	-0.252056	2.34184e-06
DCM	LC-BLYP(0.330)	6-311G(d,p)	SOL.10.1.1.550_MP2fc_6311Gdp_dcm	18.95	7.1564	4.22955	3.06817	0.292716	3.32504e-05	0.0484423	-3.23332e-06	0.0484423	-3.45569e-10	3.23401e-06	-3.50563e-06	3.23401e-06	-3.45569e-10	-3.23332e-06	0.0484423	-3.23332e-06	-3.45569e-10	-0.267757	1.14046e-05	-0.268546	1.14046e-05	-3.45569e-10	-3.50563e-06	3.23401e-06	-3.50563e-06	-3.45569e-10	-0.268546	1.14046e-05	-0.268546	-3.45569e-10	-2.47822e-05	0.29868	3.60873e-05	0.0539966	-3.24109e-06	0.0484388	-3.45569e-10	4.2835e-06	-3.51107e-06	3.22433e-06	-3.45569e-10	-3.35297e-06	0.0524032	-3.27945e-06	-3.45569e-10
Ethanol	LC-BLYP(0.330)	6-311G(d,p)	SOL.11.1.1.551_MP2fc_6311Gdp_etoh	28.67	5.00392	4.48756	4.19331	0.511394	-0.197343	-0.288077	-0.303857	-0.288077	3.61054e-05	-4.45257e-05	-0.128143	-4.45257e-05	3.61054e-05	-0.303857	-0.288077	-0.303857	3.61054e-05	-0.246437	3.3436e-05	-0.040276	3.3436e-05	3.61054e-05	-0.128143	-4.45257e-05	-0.128143	3.61054e-05	-0.040276	3.3436e-05	-0.040276	3.61054e-05	-2.46543e-05	0.525089	-0.202872	-0.295833	-0.30384	-0.288079	3.79521e-05	-4.58585e-05	-0.128136	-4.45596e-05	3.61104e-05	-0.315596	-0.295291	-0.315176	3.79524e-05
Methanol	LC-BLYP(0.330)	6-311G(d,p)	SOL.12.1.1.552_MP2fc_6311Gdp_meoh	12.69	2.81421	2.67227	2.41275	0.515017	-0.354459	0.134576	-0.168383	0.134576	-1.13627e-05	-2.25473e-05	-0.278723	-2.25473e-05	-1.13627e-05	-0.168383	0.134576	-0.168383	-1.13627e-05	-0.0994284	0.000151186	0.271901	0.000151186	-1.13627e-05	-0.278723	-2.25473e-05	-0.278723	-1.13627e-05	0.271901	0.000151186	0.271901	-1.13627e-05	-0.000169689	0.529733	-0.365372	0.140171	-0.168361	0.13456	-1.19915e-05	-2.34502e-05	-0.278705	-2.25468e-05	-1.13642e-05	-0.175553	0.139689	-0.175656	-1.20013e-05
Nitrobenzene	LC-BLYP(0.330)	6-311G(d,p)	SOL.13.1.1.84_MP2fc_6311Gdp_phno2	208	6.30492	14.965	17.9079	1.85576	0	0	0	0	0.134568	-0.188329	0	-0.188329	0.134568	0	0	0	0.134568	0	-0.682396	0	-0.682396	0.134568	0	-0.188329	0	0.134568	0	-0.682396	0	0.134568	3.96366	2.53366	0	0	0	0	0.115162	-0.183633	0	-0.188281	0.134483	0	0	0	0.115216
Benzene	LC-BLYP(0.330)	6-311G(d,p)	SOL.14.1.1.566_MP2fc_6311Gdp_phh	91	13.098	13.1004	4.59531	1.34466e-06	4.31961e-10	-1.72785e-10	1.72785e-10	-1.72785e-10	2.37985e-06	-1.60906e-06	0	-1.60906e-06	2.37985e-06	1.72785e-10	-1.72785e-10	1.72785e-10	2.37985e-06	-4.31961e-10	-8.95283e-07	0	-8.95283e-07	2.37985e-06	0	-1.60906e-06	0	2.37985e-06	0	-8.95283e-07	0	2.37985e-06	2.63237e-07	1.37637e-06	4.31961e-10	-1.72785e-10	1.72785e-10	-1.72785e-10	2.48784e-06	-1.65597e-06	0	-1.61122e-06	2.3846e-06	1.72785e-10	-1.72785e-10	1.72785e-10	2.48672e-06
DMSO
	// MP2fc C-PCM		aug-cc-pVTZ
	-	-	-	Static	-	-	-	-	-	-	-	-	-	800	nm	-	-	-	-	-	-	-	-	-	-	-	-	-	-	-	-	-	-	-	-	-	-	-	-	-	-	-	-	-	-	-	-	-	-
	Functional	BasisSet	Geometry	Time	a_xx	a_yy	a_zz	b_||	b_xxx	b_yxx	b_yyx	b_zxx	b_zyx	b_xyx	b_xyy	b_xyz	b_xzx	b_yzx	b_yzy	b_xzy	b_zzx	b_xxy	b_yxy	b_xzz	b_yyy	b_zxy	b_zyy	b_zzy	b_xxz	b_yxz	b_yyz	b_yzz	b_zxz	b_zyz	b_zzz	b_||pok	b_xxx	b_yxx	b_yyx	b_zxx	b_zyx	b_xyx	b_xyy	b_xyz	b_xzx	b_yzx	b_yzy	b_xzy	b_zzx
Chloroform	LC-BLYP(0.330)	aug-cc-pVTZ	SOL.1.1.1.167_MP2fc_6311Gdp_chcl3	297	10.5254	10.5224	7.52505	0.0604252	0.022084	0.143667	-0.0235922	0.143667	3.91579e-05	-0.0648953	0.000507554	-0.0648953	3.91579e-05	-0.0235922	0.143667	-0.0235922	3.91579e-05	-0.143824	-0.0653556	0.000460603	-0.0653556	3.91579e-05	0.000507554	-0.0648953	0.000507554	3.91579e-05	0.000460603	-0.0653556	0.000460603	3.91579e-05	0.230954	0.0671533	0.0231341	0.150512	-0.0235338	0.14365	-6.19156e-06	-0.0701372	0.000586831	-0.0649667	-1.53609e-05	-0.024721	0.15052	-0.024722	-9.74367e-06
Acetonitrile	LC-BLYP(0.330)	aug-cc-pVTZ	SOL.2.1.1.542_MP2fc_6311Gdp_mecn	161	6.83603	4.0094	4.00953	0.614586	-0.899219	3.99701e-05	-0.0624801	3.99701e-05	7.19441e-05	-8.16797e-05	-0.0626107	-8.16797e-05	7.19441e-05	-0.0624801	3.99701e-05	-0.0624801	7.19441e-05	0.00778664	-0.0503261	-0.00773946	-0.0503261	7.19441e-05	-0.0626107	-8.16797e-05	-0.0626107	7.19441e-05	-0.00773946	-0.0503261	-0.00773946	7.19441e-05	0.0502703	0.64659	-0.946389	4.32342e-05	-0.0624533	3.96435e-05	6.46532e-05	-8.55271e-05	-0.0625804	-8.20056e-05	6.24246e-05	-0.0657941	4.19117e-05	-0.068444	7.00726e-05
Acetone	LC-BLYP(0.330)	aug-cc-pVTZ	SOL.3.1.1.543_MP2fc_6311Gdp_meac	702	7.47087	7.83745	5.5774	0.0019515	-2.05513e-05	-0.358436	-8.0052e-06	-0.358436	-0.0186855	2.22737e-06	1.5332e-06	2.22737e-06	-0.0186855	-8.0052e-06	-0.358436	-8.0052e-06	-0.0186855	0.140112	1.83489e-06	0.215072	1.83489e-06	-0.0186855	1.5332e-06	2.22737e-06	1.5332e-06	-0.0186855	0.215072	1.83489e-06	0.215072	-0.0186855	-6.62102e-06	0.0113023	-2.21188e-05	-0.38691	-8.00174e-06	-0.358352	-0.0200161	2.31575e-06	1.55005e-06	2.23808e-06	-0.0186814	-8.71621e-06	-0.389641	-8.72925e-06	-0.0200195
Anisole
CS₂	LC-BLYP(0.330)	aug-cc-pVTZ	SOL.5.1.1.545_MP2fc_6311Gdp_cs2	26.75	6.36025	6.36025	18.6712	0																												0
p-Xylene	LC-BLYP(0.330)	aug-cc-pVTZ	SOL.6.1.1.546_MP2fc_6311Gdp_pxylene	12521	22.0683	17.6383	10.7733	0.000357177	0.000476715	-2.05779e-05	5.07624e-06	-2.05779e-05	1.25856e-05	-2.49739e-05	0.00011255	-2.49739e-05	1.25856e-05	5.07624e-06	-2.05779e-05	5.07624e-06	1.25856e-05	-1.01934e-06	8.16234e-07	-1.36267e-06	8.16234e-07	1.25856e-05	0.00011255	-2.49739e-05	0.00011255	1.25856e-05	-1.36267e-06	8.16234e-07	-1.36267e-06	1.25856e-05	-5.04099e-07	0.000390205	0.000524409	-2.25443e-05	4.99883e-06	-2.09263e-05	1.40625e-05	-2.86181e-05	0.000112512	-2.49701e-05	1.25865e-05	7.99569e-06	-2.19182e-05	9.52665e-06	1.40729e-05
o-Dichlorobenzene	LC-BLYP(0.330)	aug-cc-pVTZ	SOL.7.1.1.547_MP2fc_6311Gdp_oPhCl2	2852	22.3748	19.4671	10.2813	1.43848	-1.63478	1.49284e-05	-0.602519	1.49284e-05	1.01658e-06	1.42115e-07	-0.160158	1.42115e-07	1.01658e-06	-0.602519	1.49284e-05	-0.602519	1.01658e-06	-6.73653e-06	5.05395e-08	6.58724e-06	5.05395e-08	1.01658e-06	-0.160158	1.42115e-07	-0.160158	1.01658e-06	6.58724e-06	5.05395e-08	6.58724e-06	1.01658e-06	1.9853e-07	1.64286	-1.89942	1.73579e-05	-0.602072	1.49377e-05	1.1174e-06	1.51532e-07	-0.160353	1.41251e-07	1.01165e-06	-0.713705	1.73805e-05	-0.681726	1.11964e-06
Pyridine	LC-BLYP(0.330)	aug-cc-pVTZ	SOL.8.1.1.548_MP2fc_6311Gdp_py	1078	13.2568	13.4735	6.96468	0.321845	0.359544	-0.334116	0.159508	-0.334116	0	0	-0.0654617	0	0	0.159508	-0.334116	0.159508	0	0.00645521	0	0.0413227	0	0	-0.0654617	0	-0.0654617	0	0.0413227	0	0.0413227	0	0	0.349313	0.398436	-0.370178	0.159574	-0.334074	0	0	-0.0655062	0	0	0.174598	-0.372475	0.178185	0
Toluene	LC-BLYP(0.330)	aug-cc-pVTZ	SOL.9.1.1.549_MP2fc_6311Gdp_tolu	3353	18.2284	16.0745	9.21777	0.64062	0.928296	-1.89419e-05	-0.103641	-1.89419e-05	-1.36024e-05	0.0158848	0.242626	0.0158848	-1.36024e-05	-0.103641	-1.89419e-05	-0.103641	-1.36024e-05	-0.000226258	0.0687838	0.000134044	0.0687838	-1.36024e-05	0.242626	0.0158848	0.242626	-1.36024e-05	0.000134044	0.0687838	0.000134044	-1.36024e-05	-0.0547787	0.718445	1.03502	-8.00736e-06	-0.103736	-1.89104e-05	-1.42044e-05	0.0154024	0.242329	0.015942	-1.32763e-05	-0.100276	-2.20025e-05	-0.105065	-1.45997e-05
[truncated: 227 more rows]
[truncated: 15 more columns]

[truncated: 9 more sheets: Beta Dalton PElib and compariso, Gamma G16 C-PCM, Gamma G09 C-PCM, Gamma G16 vacuum, Gamma G09 vacuum, Dalton FINE vacuum, Dalton FINE PElib, Dalton ANGINT-29 vacuum, Dalton ANGINT-42 vacuum]
