# Supplementary material for: Use of Factorial Design for Calculation of Second Hyperpolarizabilities
Source: Nanomaterials (Basel). 2025 Aug 23;15(17):1302. doi: 10.3390/nano15171302 (PMC12430289; doi:10.3390/nano15171302)
Supplement: Supplementary file 1 [file nanomaterials-15-01302-s001.zip › nanomaterials-3796781-supplementary.aux]

\relax 
\providecommand{\transparent@use}[1]{}
\providecommand*\new@tpo@label[2]{}
\providecommand\hyper@newdestlabel[2]{}
\providecommand\HyperFirstAtBeginDocument{\AtBeginDocument}
\HyperFirstAtBeginDocument{\ifx\hyper@anchor\@undefined
\global\let\oldnewlabel\newlabel
\gdef\newlabel#1#2{\newlabelxx{#1}#2}
\gdef\newlabelxx#1#2#3#4#5#6{\oldnewlabel{#1}{{#2}{#3}}}
\AtEndDocument{\ifx\hyper@anchor\@undefined
\let\newlabel\oldnewlabel
\fi}
\fi}
\global\let\hyper@last\relax 
\gdef\HyperFirstAtBeginDocument#1{#1}
\providecommand\HyField@AuxAddToFields[1]{}
\providecommand\HyField@AuxAddToCoFields[2]{}
\bibstyle{Definitions/mdpi}
\citation{60Li2014Solvent}
\citation{61Hatua2018Hyperpolarizability}
\citation{28Suponitsky2008DFT}
\citation{27Brandao2021PhenolBlue}
\citation{27Brandao2021PhenolBlue,62Labidi2011NLO,63Xu2011Electride,64Shalin2019Azo}
\citation{20Lu2011Density,65Marder1993BLA,66Zhu2002COSMO,215Hrivnak2022_27}
\citation{62Labidi2011NLO}
\citation{64Shalin2019Azo}
\citation{62Labidi2011NLO}
\citation{67Lu2011BPH}
\citation{68Manzoni2016Solvatochromism}
\citation{27Brandao2021PhenolBlue,69Castet2012DFT,70Brandao2017BLA}
\citation{69Castet2012DFT}
\citation{19Wang2016Effects,20Lu2011Density,25Paschoal2013NLO,26Li2013Spirobifluorene,31Mondal2017Lithiation,64Shalin2019Azo,67Lu2011BPH,71Banerjee2018CalciumChains,72Xu2018Streptocyanines}
\citation{73Champagne1999Polyacetylene,74Limacher2009CAMB3LYP,75Korzdoerfer2012BLA}
\citation{74Limacher2009CAMB3LYP,75Korzdoerfer2012BLA,76Jacquemin1997_PushPull,77Jacquemin2005_PMI_NLO,78Jacquemin2009_Benzylideneaniline,79Patel2009_ICCS}
\citation{80Franco2016_PhenolBlue,81Janowska2006_Ferrocene}
\citation{82Alparone2014_Bitellurophene,83Raptis1998_H2Sn,84Briquet2007_Azobenzene,85deQueiroz2014_CT}
\citation{86Valverde2018_Chalcone}
\citation{77Jacquemin2005_PMI_NLO}
\citation{83Raptis1998_H2Sn}
\citation{87Jacobsen2017_HCC,88Lewars2016_Book}
\citation{87Jacobsen2017_HCC}
\citation{20Lu2011Density,89Govindarasu2014_133,90Govindarasu2014_122,216Avramopoulos2023_28}
\citation{88Lewars2016_Book,91Shu2020_26,216Avramopoulos2023_28,225Marques2023}
\citation{88Lewars2016_Book}
\citation{91Shu2020_26}
\providecommand \oddpage@label [2]{}
\newmarginnote{note.1.1}{{1}{10945661sp}}
\@writefile{toc}{\contentsline {section}{\numberline {1}The Short Literature Review}{1}{section.1}\protected@file@percent }
\citation{215Hrivnak2022_27,227Mondal2015,228Bulik2013}
\citation{11Sreedharan2020Growth,18Armakovic2014Aromaticity,99SheenaMary2014b,100Nithya2014,101Patil2019,102Shruthi2019,103Tafur2009,104Issaoui2015_3TCA,105Jeyavijayan2015_AHP,106Karabacak2012_3ABP,107Krawczyk2015_solvatochromism,108Krishnakumar2013_DFT,86Valverde2018_Chalcone,109Li2014_NLO,110Ghiasi2014_borazine,111Govindarasu2014_NPBS,112Gumus2014_NLO,113Jonin2021_HRS,92Sarkar2015,93AlZahrani2016,94Baillargeon2021,95Balachandran2012,96Balachandran2012b,97Beena2017,98SheenaMary2014}
\citation{5Hatua2014Double,20Lu2011Density,22Zalesny2019DFT,28Suponitsky2008DFT,29Mishra2020AzoNLO,31Mondal2017Lithiation,69Castet2012DFT,114BesaluSala2020_TalphaLCBLYP}
\citation{4Agarwal2013Density,25Paschoal2013NLO,117Castet2017,118Jensen2002,119Govindarasu2014,27Brandao2021PhenolBlue,28Suponitsky2008DFT,61Hatua2018Hyperpolarizability,89Govindarasu2014_133,90Govindarasu2014_122,111Govindarasu2014_NPBS,115MigalskaZalas2018_BDF,116Vishnumurthy2020_P1polymer}
\citation{82Alparone2014_Bitellurophene,86Valverde2018_Chalcone,101Patil2019,120Maity2020,121BegamElavarasi2019,122Mveme2021,123Krawczyk2020,124Li2012,215Hrivnak2022_27,216Avramopoulos2023_28,217Mohbiya2018_3,220Woller2018_23,221Valverde2022,222Gong2022,224Chadli2024,225Marques2023}
\citation{22Zalesny2019DFT,23Zhang2011LiAcenes,29Mishra2020AzoNLO,31Mondal2017Lithiation,67Lu2011BPH,114BesaluSala2020_TalphaLCBLYP,125HidalgoCardenuto2015,126TorrentSucarrat2011,127Marques2018,215Hrivnak2022_27,227Mondal2015}
\citation{219Mydlova2024_29,227Mondal2015}
\citation{92Sarkar2015,218Kosar2023_28}
\citation{128Karamanis2011,227Mondal2015}
\citation{128Karamanis2011}
\citation{129Jacquemin2005}
\citation{20Lu2011Density}
\citation{69Castet2012DFT}
\citation{29Mishra2020AzoNLO}
\citation{19Wang2016Effects,20Lu2011Density,29Mishra2020AzoNLO,67Lu2011BPH,69Castet2012DFT}
\citation{5Hatua2014Double,64Shalin2019Azo,114BesaluSala2020_TalphaLCBLYP}
\citation{130Garza2014}
\citation{131Nandi2015}
\citation{20Lu2011Density}
\citation{19Wang2016Effects}
\citation{131Nandi2015}
\citation{19Wang2016Effects}
\citation{5Hatua2014Double,25Paschoal2013NLO,132Pecul2005}
\citation{25Paschoal2013NLO,29Mishra2020AzoNLO,30Nénon2014PCCP,69Castet2012DFT,114BesaluSala2020_TalphaLCBLYP,125HidalgoCardenuto2015,130Garza2014,133Zawada2012}
\citation{22Zalesny2019DFT}
\citation{30Nénon2014PCCP,125HidalgoCardenuto2015,134Bonness2010,227Mondal2015}
\citation{135Fukui2012}
\citation{27Brandao2021PhenolBlue}
\citation{9Yoneda2014Third,136Kishi2013}
\citation{125HidalgoCardenuto2015}
\citation{20Lu2011Density}
\citation{22Zalesny2019DFT,23Zhang2011LiAcenes,64Shalin2019Azo,69Castet2012DFT,117Castet2017,125HidalgoCardenuto2015,126TorrentSucarrat2011,127Marques2018,133Zawada2012}
\citation{69Castet2012DFT}
\citation{3Qiu2013Third-order,5Hatua2014Double,26Li2013Spirobifluorene,29Mishra2020AzoNLO,31Mondal2017Lithiation,114BesaluSala2020_TalphaLCBLYP,126TorrentSucarrat2011,217Mohbiya2018_3}
\citation{131Nandi2015}
\citation{69Castet2012DFT}
\citation{215Hrivnak2022_27,22Zalesny2019DFT}
\citation{225Marques2023}
\citation{215Hrivnak2022_27}
\citation{22Zalesny2019DFT}
\citation{223Haq2024}
\citation{20Lu2011Density,114BesaluSala2020_TalphaLCBLYP}
\citation{22Zalesny2019DFT,30Nénon2014PCCP,230Kaka2023}
\citation{230Kaka2023}
\citation{5Hatua2014Double,25Paschoal2013NLO,27Brandao2021PhenolBlue,31Mondal2017Lithiation,69Castet2012DFT,71Banerjee2018CalciumChains}
\citation{83Raptis1998_H2Sn}
\citation{31Mondal2017Lithiation}
\citation{137Nakano1998}
\citation{23Zhang2011LiAcenes,27Brandao2021PhenolBlue,67Lu2011BPH,128Karamanis2011,138Jacquemin2008}
\citation{230Kaka2023}
\citation{69Castet2012DFT,79Patel2009_ICCS,117Castet2017,125HidalgoCardenuto2015,127Marques2018,133Zawada2012,230Kaka2023}
\citation{25Paschoal2013NLO,28Suponitsky2008DFT,72Xu2018Streptocyanines,139Zakharov2016}
\citation{22Zalesny2019DFT,225Marques2023,229Banerjee2019,230Kaka2023,243Beerepoot2015,Day2014_JCP}
\citation{31Mondal2017Lithiation,128Karamanis2011,137Nakano1998}
\citation{125HidalgoCardenuto2015}
\citation{140Jørgensen2020,241Beaujean2016}
\citation{141Pluta1997}
\citation{242Beaujean2018}
\citation{243Beerepoot2015}
\citation{Day2014_JCP}
\citation{31Mondal2017Lithiation,142Noga1998,143Sadlej1985}
\citation{31Mondal2017Lithiation}
\citation{230Kaka2023}
\citation{25Paschoal2013NLO,28Suponitsky2008DFT,62Labidi2011NLO,67Lu2011BPH}
\citation{9Yoneda2014Third,26Li2013Spirobifluorene,28Suponitsky2008DFT,62Labidi2011NLO,128Karamanis2011}
\citation{62Labidi2011NLO,128Karamanis2011}
\citation{62Labidi2011NLO}
\citation{26Li2013Spirobifluorene,62Labidi2011NLO,128Karamanis2011}
\citation{128Karamanis2011}
\citation{25Paschoal2013NLO,67Lu2011BPH}
\citation{28Suponitsky2008DFT,132Pecul2005}
\citation{26Li2013Spirobifluorene,62Labidi2011NLO,67Lu2011BPH}
\citation{62Labidi2011NLO,128Karamanis2011}
\citation{128Karamanis2011}
\citation{128Karamanis2011}
\citation{62Labidi2011NLO,128Karamanis2011}
\citation{131Nandi2015}
\citation{25Paschoal2013NLO}
\citation{144Sadlej1988,145Sadlej1991}
\citation{57Aidas2014Dalton,58Dalton2020}
\citation{146Frisch2015}
\citation{61Hatua2018Hyperpolarizability,71Banerjee2018CalciumChains,132Pecul2005,147Champagne2005,229Banerjee2019}
\citation{31Mondal2017Lithiation,132Pecul2005}
\citation{147Champagne2005}
\citation{4Agarwal2013Density,24Hatua2013BeSandwich,106Karabacak2012_3ABP,107Krawczyk2015_solvatochromism,112Gumus2014_NLO,123Krawczyk2020,130Garza2014,31Mondal2017Lithiation,61Hatua2018Hyperpolarizability,92Sarkar2015,96Balachandran2012b,98SheenaMary2014,99SheenaMary2014b,104Issaoui2015_3TCA,105Jeyavijayan2015_AHP}
\citation{148Chandler1980,149Krishnan1980,150Clark1983_321G,151Frisch1984_basis}
\citation{152Kendall1992_EA,153Davidson1996_260,154Woon1993_98}
\citation{153Davidson1996_260,154Woon1993_98,155Dunning1989_90}
\citation{31Mondal2017Lithiation}
\citation{61Hatua2018Hyperpolarizability,133Zawada2012}
\citation{61Hatua2018Hyperpolarizability}
\citation{5Hatua2014Double,61Hatua2018Hyperpolarizability}
\citation{31Mondal2017Lithiation}
\citation{227Mondal2015}
\@writefile{toc}{\contentsline {section}{\numberline {2}The Details of the Quantum Chemical Calculations Performed}{5}{section.2}\protected@file@percent }
\citation{170Pritchard2019_59}
\citation{25Paschoal2013NLO}
\citation{164Lebedev1976_16}
\citation{166Lebedev1992_45}
\@writefile{lot}{\contentsline {table}{\numberline {S1}{\ignorespaces Design matrix for the range-separated density functionals of the LC-type.\relax }}{6}{table.caption.1}\protected@file@percent }
\providecommand*\caption@xref[2]{\@setref\relax\@undefined{#1}}
\newlabel{tab:functionals}{{S1}{6}{Design matrix for the range-separated density functionals of the LC-type.\relax }{table.caption.1}{}}
\newlabel{tab:functionals@cref}{{[table][1][]S1}{[1][5][]6}}
\citation{160Grimme2006_27,161Grimme2016_116}
\citation{162Becke2005_123}
\citation{19Wang2016Effects,20Lu2011Density,25Paschoal2013NLO,26Li2013Spirobifluorene,31Mondal2017Lithiation,64Shalin2019Azo,67Lu2011BPH,71Banerjee2018CalciumChains,72Xu2018Streptocyanines}
\citation{189Pettersen2004_25,190Chimera2020_1.15}
\@writefile{lof}{\contentsline {figure}{\numberline {S1}{\ignorespaces The results of the test set of the geometry optimization method, excluded from the main study.\relax }}{8}{figure.caption.2}\protected@file@percent }
\newlabel{FigS1}{{S1}{8}{The results of the test set of the geometry optimization method, excluded from the main study.\relax }{figure.caption.2}{}}
\newlabel{FigS1@cref}{{[figure][1][]S1}{[1][7][]8}}
\citation{Chai2008dispersion}
\citation{HaugaardOlsen2024dispersion}
\citation{172delCoso2004_21}
\citation{173Boyd2014_326}
\citation{174Sharafudeen2011_11}
\citation{175Kim2021_49}
\citation{176Willetts1992_97,177Shi1998_Characterization,178Jonsson2003_Lectures,179Butcher1990_Elements}
\citation{176Willetts1992_97}
\citation{177Shi1998_Characterization}
\citation{176Willetts1992_97}
\citation{177Shi1998_Characterization}
\@writefile{toc}{\contentsline {section}{\numberline {3}The Conversion Between the Experimental and the Calculated Data}{10}{section.3}\protected@file@percent }
\@writefile{toc}{\contentsline {section}{\numberline {4}Factorial Design of the Study}{10}{section.4}\protected@file@percent }
\citation{244Theil1992_Springer,245Sen1968_63}
\citation{Siegel}
\citation{Politi2021_Nonparametric}
\citation{156Mead2012_Book}
\@writefile{lot}{\contentsline {table}{\numberline {S2}{\ignorespaces Proportion of the non-normal data series among the datasets.\relax }}{12}{table.caption.4}\protected@file@percent }
\newlabel{tab:non_normal}{{S2}{12}{Proportion of the non-normal data series among the datasets.\relax }{table.caption.4}{}}
\newlabel{tab:non_normal@cref}{{[table][2][]S2}{[1][11][]12}}
\@writefile{toc}{\contentsline {section}{\numberline {5}Definition of Linear Contrasts}{12}{section.5}\protected@file@percent }
\@writefile{toc}{\contentsline {section}{\numberline {6}Additional Data on Computation Time}{14}{section.6}\protected@file@percent }
\@writefile{lof}{\contentsline {figure}{\numberline {S2}{\ignorespaces Basis-set dependence.\relax }}{14}{figure.caption.12}\protected@file@percent }
\newlabel{FigS2}{{S2}{14}{Basis-set dependence.\relax }{figure.caption.12}{}}
\newlabel{FigS2@cref}{{[figure][2][]S2}{[1][14][]14}}
\@writefile{lof}{\contentsline {figure}{\numberline {S3}{\ignorespaces Basis-set dependence.\relax }}{15}{figure.caption.13}\protected@file@percent }
\newlabel{FigS3}{{S3}{15}{Basis-set dependence.\relax }{figure.caption.13}{}}
\newlabel{FigS3@cref}{{[figure][3][]S3}{[1][14][]15}}
\@writefile{toc}{\contentsline {section}{\numberline {7}Popularity of Quantum Chemical Computational Software for Calculations of the Second Hyperpolarizabilities}{15}{section.7}\protected@file@percent }
\@writefile{lof}{\contentsline {figure}{\numberline {S4}{\ignorespaces Popularity of quantum chemical computational software for calculations of the second hyperpolarizabilities.\relax }}{16}{figure.caption.14}\protected@file@percent }
\newlabel{FigS4}{{S4}{16}{Popularity of quantum chemical computational software for calculations of the second hyperpolarizabilities.\relax }{figure.caption.14}{}}
\newlabel{FigS4@cref}{{[figure][4][]S4}{[1][15][]16}}
\@writefile{toc}{\contentsline {section}{\numberline {8}Popularity of Two-Electron Hamiltonians for Calculations of the Second Hyperpolarizability}{16}{section.8}\protected@file@percent }
\@writefile{lof}{\contentsline {figure}{\numberline {S5}{\ignorespaces Popularity of two-electron Hamiltonians for calculations of the second hyperpolarizability.\relax }}{17}{figure.caption.15}\protected@file@percent }
\newlabel{FigS5}{{S5}{17}{Popularity of two-electron Hamiltonians for calculations of the second hyperpolarizability.\relax }{figure.caption.15}{}}
\newlabel{FigS5@cref}{{[figure][5][]S5}{[1][16][]17}}
\@writefile{toc}{\contentsline {section}{\numberline {9}Composition of Different Basis Sets}{17}{section.9}\protected@file@percent }
\citation{Marenich2011_VEM}
\@writefile{lof}{\contentsline {figure}{\numberline {S6}{\ignorespaces Number of functions of different types for several basis sets, including those used in the present study, for two representative molecules.\relax }}{18}{figure.caption.16}\protected@file@percent }
\newlabel{FigS6}{{S6}{18}{Number of functions of different types for several basis sets, including those used in the present study, for two representative molecules.\relax }{figure.caption.16}{}}
\newlabel{FigS6@cref}{{[figure][6][]S6}{[1][17][]18}}
\@writefile{toc}{\contentsline {section}{\numberline {10}Calculations of One-Photon Electronic Spectra of Selected Compounds}{18}{section.10}\protected@file@percent }
\@writefile{lot}{\contentsline {table}{\numberline {S3}{\ignorespaces Excitation energies (in nm) obtained using linear-response and state-specific (IBSF) TD-DFT/TD-HF methods for selected compounds.\relax }}{19}{table.caption.17}\protected@file@percent }
\newlabel{tab:td_dft_results}{{S3}{19}{Excitation energies (in nm) obtained using linear-response and state-specific (IBSF) TD-DFT/TD-HF methods for selected compounds.\relax }{table.caption.17}{}}
\newlabel{tab:td_dft_results@cref}{{[table][3][]S3}{[1][18][]19}}
\@writefile{lot}{\contentsline {table}{\numberline {S4}{\ignorespaces TD-DFT computed excitation wavelengths and oscillator strengths ($f$) for CS\textsubscript  {2}, DMSO, and nitrobenzene.\relax }}{19}{table.caption.18}\protected@file@percent }
\newlabel{tab:compound_transitions}{{S4}{19}{TD-DFT computed excitation wavelengths and oscillator strengths ($f$) for CS\textsubscript {2}, DMSO, and nitrobenzene.\relax }{table.caption.18}{}}
\newlabel{tab:compound_transitions@cref}{{[table][4][]S4}{[1][18][]19}}
\bibcite{60Li2014Solvent}{{1}{2014}{{Li et~al.}}{{Li, Shen, Han, and Tang}}}
\bibcite{61Hatua2018Hyperpolarizability}{{2}{2018}{{Hatua et~al.}}{{Hatua, Mondal, and Nandi}}}
\bibcite{28Suponitsky2008DFT}{{3}{2008}{{Suponitsky et~al.}}{{Suponitsky, Tafur, and Masunov}}}
\bibcite{27Brandao2021PhenolBlue}{{4}{2021}{{Brandão et~al.}}{{Brandão, Fonseca, Franco, Georg, and Castro}}}
\bibcite{62Labidi2011NLO}{{5}{2011}{{Labidi et~al.}}{{Labidi, Kanoun, De~Wergifosse, and Champagne}}}
\bibcite{63Xu2011Electride}{{6}{2011}{{Xu et~al.}}{{Xu, Sun, Muhammad, and Su}}}
\bibcite{64Shalin2019Azo}{{7}{2019}{{Shalin et~al.}}{{Shalin, Fominykh, and Balakina}}}
\bibcite{20Lu2011Density}{{8}{2011}{{Lu et~al.}}{{Lu, Chiu, and Wang}}}
\bibcite{65Marder1993BLA}{{9}{1993}{{Marder et~al.}}{{Marder, Gorman, Tiemann, Perry, Bourhill, and Mansour}}}
\bibcite{66Zhu2002COSMO}{{10}{2002}{{Zhu et~al.}}{{Zhu, Wu, and Jiang}}}
\bibcite{215Hrivnak2022_27}{{11}{2022}{{Hrivn{\'a}k et~al.}}{{Hrivn{\'a}k, Medve{\v {d}}, Bartkowiak, and Zale{\'s}ny}}}
\bibcite{67Lu2011BPH}{{12}{2011}{{Lu}}{{}}}
\bibcite{68Manzoni2016Solvatochromism}{{13}{2016}{{Manzoni et~al.}}{{Manzoni, Coutinho, and Canuto}}}
\@writefile{toc}{\contentsline {section}{\numberline {11}References}{20}{section.11}\protected@file@percent }
\bibcite{69Castet2012DFT}{{14}{2012}{{Castet and Champagne}}{{}}}
\bibcite{70Brandao2017BLA}{{15}{2017}{{Brandão et~al.}}{{Brandão, Franco, Fonseca, Castro, and Georg}}}
\bibcite{19Wang2016Effects}{{16}{2016}{{Wang et~al.}}{{Wang, Yuan, Tian, Sun, and Yuan}}}
\bibcite{25Paschoal2013NLO}{{17}{2013}{{Paschoal and Dos~Santos}}{{}}}
\bibcite{26Li2013Spirobifluorene}{{18}{2013}{{Li et~al.}}{{Li, Shen, Han, Tang, and Zhang}}}
\bibcite{31Mondal2017Lithiation}{{19}{2017}{{Mondal et~al.}}{{Mondal, Hatua, Roy, and Nandi}}}
\bibcite{71Banerjee2018CalciumChains}{{20}{2018}{{Banerjee and Nandi}}{{}}}
\bibcite{72Xu2018Streptocyanines}{{21}{2018}{{Xu et~al.}}{{Xu, Kumar, and Wong}}}
\bibcite{73Champagne1999Polyacetylene}{{22}{1999}{{Champagne and Perp\`{e}te}}{{}}}
\bibcite{74Limacher2009CAMB3LYP}{{23}{2009}{{Limacher et~al.}}{{Limacher, Mikkelsen, and L\"{u}thi}}}
\bibcite{75Korzdoerfer2012BLA}{{24}{2012}{{Körzdörfer et~al.}}{{Körzdörfer, Parrish, Sears, Sherrill, and Brédas}}}
\bibcite{76Jacquemin1997_PushPull}{{25}{1997}{{Jacquemin et~al.}}{{Jacquemin, Champagne, and André}}}
\bibcite{77Jacquemin2005_PMI_NLO}{{26}{2005}{{Jacquemin et~al.}}{{Jacquemin, Perpète, and André}}}
\bibcite{78Jacquemin2009_Benzylideneaniline}{{27}{2009}{{Jacquemin et~al.}}{{Jacquemin, Laurent, Perpète, and André}}}
\bibcite{79Patel2009_ICCS}{{28}{2009}{{Patel and Masunov}}{{}}}
\bibcite{80Franco2016_PhenolBlue}{{29}{2016}{{Franco et~al.}}{{Franco, Brandão, Fonseca, and Georg}}}
\bibcite{81Janowska2006_Ferrocene}{{30}{2006}{{Janowska et~al.}}{{Janowska, Zakrzewski, Nakatani, Palusiak, Walak, and Scholl}}}
\bibcite{82Alparone2014_Bitellurophene}{{31}{2014}{{Alparone}}{{}}}
\bibcite{83Raptis1998_H2Sn}{{32}{1998}{{Raptis et~al.}}{{Raptis, Nasiou, Demetropoulos, and Papadopoulos}}}
\bibcite{84Briquet2007_Azobenzene}{{33}{2007}{{Briquet et~al.}}{{Briquet, Vercauteren, André, Perpète, and Jacquemin}}}
\bibcite{85deQueiroz2014_CT}{{34}{2014}{{de~Queiroz and Kümmel}}{{}}}
\bibcite{86Valverde2018_Chalcone}{{35}{2018}{{Valverde et~al.}}{{Valverde, Osório, Fonseca, and Baseia}}}
\bibcite{87Jacobsen2017_HCC}{{36}{2017}{{Jacobsen and Cavallo}}{{}}}
\bibcite{88Lewars2016_Book}{{37}{2016}{{Lewars}}{{}}}
\bibcite{89Govindarasu2014_133}{{38}{2014{}}{{Govindarasu and Kavitha}}{{}}}
\bibcite{90Govindarasu2014_122}{{39}{2014{}}{{Govindarasu and Kavitha}}{{}}}
\bibcite{216Avramopoulos2023_28}{{40}{2023}{{Avramopoulos et~al.}}{{Avramopoulos, Reis, Tzeli, Zale{\'s}ny, and Papadopoulos}}}
\bibcite{91Shu2020_26}{{41}{2020}{{Shu et~al.}}{{Shu, Jiang, and Biczysko}}}
\bibcite{225Marques2023}{{42}{2023}{{Marques et~al.}}{{Marques, Castro, Pontes, Leão, and Fonseca}}}
\bibcite{227Mondal2015}{{43}{2015}{{Mondal et~al.}}{{Mondal, Hatua, and Nandi}}}
\bibcite{228Bulik2013}{{44}{2013}{{Bulik et~al.}}{{Bulik, Zaleśny, Bartkowiak, Luis, Kirtman, Scuseria, Avramopoulos, Reis, and Papadopoulos}}}
\bibcite{11Sreedharan2020Growth}{{45}{2020}{{Sreedharan et~al.}}{{Sreedharan, Ravi, Raghi, Kumar, and Naseema}}}
\bibcite{18Armakovic2014Aromaticity}{{46}{2014}{{Armaković et~al.}}{{Armaković, Armaković, {\v {S}}etraj{\v {c}}i{\'c}, and Holodkov}}}
\bibcite{99SheenaMary2014b}{{47}{2014}{{Sheena~Mary et~al.}}{{Sheena~Mary, Raju, Panicker, Al-Saadi, and Thiemann}}}
\bibcite{100Nithya2014}{{48}{2014}{{Nithya et~al.}}{{Nithya, Sowmiya, Kolandaivel, and et~al.}}}
\bibcite{101Patil2019}{{49}{2019}{{Patil et~al.}}{{Patil, Avhad, Kadam, and Sekar}}}
\bibcite{102Shruthi2019}{{50}{2019}{{Shruthi et~al.}}{{Shruthi, Ravindrachary, Guruswamy, Prasad, and Goveas}}}
\bibcite{103Tafur2009}{{51}{2009}{{Tafur et~al.}}{{Tafur, Mikhailov, Belfield, and Masunov}}}
\bibcite{104Issaoui2015_3TCA}{{52}{2015}{{Issaoui et~al.}}{{Issaoui, Ghalla, Muthu, Flakus, and Oujia}}}
\bibcite{105Jeyavijayan2015_AHP}{{53}{2015}{{Jeyavijayan}}{{}}}
\bibcite{106Karabacak2012_3ABP}{{54}{2012}{{Karabacak et~al.}}{{Karabacak, Kurt, Cinar, Ayyappan, Sudha, and Sundaraganesan}}}
\bibcite{107Krawczyk2015_solvatochromism}{{55}{2015}{{Krawczyk}}{{}}}
\bibcite{108Krishnakumar2013_DFT}{{56}{2013}{{Krishnakumar et~al.}}{{Krishnakumar, Sangeetha, Mathammal, and Barathi}}}
\bibcite{109Li2014_NLO}{{57}{2014}{{Li et~al.}}{{Li, Zhang, Qi, Sun, and Yang}}}
\bibcite{110Ghiasi2014_borazine}{{58}{2014}{{Ghiasi and Gholipour}}{{}}}
\bibcite{111Govindarasu2014_NPBS}{{59}{2014}{{Govindarasu et~al.}}{{Govindarasu, Kavitha, and Sundaraganesan}}}
\bibcite{112Gumus2014_NLO}{{60}{2014}{{Gümüs et~al.}}{{Gümüs, Ömer Tamer, Avci, Tarcan, and Atalay}}}
\bibcite{113Jonin2021_HRS}{{61}{2021}{{Jonin et~al.}}{{Jonin, Salmon, and Brevet}}}
\bibcite{92Sarkar2015}{{62}{2015}{{Sarkar et~al.}}{{Sarkar, Das, and Bagchi}}}
\bibcite{93AlZahrani2016}{{63}{2016}{{Al-Zahrani et~al.}}{{Al-Zahrani, Arshad, Asiri, Mahmood, Gilani, and El-shishtawy}}}
\bibcite{94Baillargeon2021}{{64}{2021}{{Baillargeon et~al.}}{{Baillargeon, Seidler, Champagne, and et~al.}}}
\bibcite{95Balachandran2012}{{65}{2012{}}{{Balachandran and Parimala}}{{}}}
\bibcite{96Balachandran2012b}{{66}{2012{}}{{Balachandran and Parimala}}{{}}}
\bibcite{97Beena2017}{{67}{2017}{{Beena et~al.}}{{Beena, Sudha, Nataraj, Balachandran, Kannan, and Ponnuswamy}}}
\bibcite{98SheenaMary2014}{{68}{2014}{{Sheena~Mary et~al.}}{{Sheena~Mary, Raju, Panicker, Al-Saadi, Thiemann, and Van~Alsenoy}}}
\bibcite{5Hatua2014Double}{{69}{2014}{{Hatua and Nandi}}{{}}}
\bibcite{22Zalesny2019DFT}{{70}{2019}{{Zaleśny et~al.}}{{Zaleśny, Medved’, Sitkiewicz, Matito, and Luis}}}
\bibcite{29Mishra2020AzoNLO}{{71}{2020}{{Mishra et~al.}}{{Mishra, Ghanavatkar, Sharma, Premarani, Mathew, Joe, and Sekar}}}
\bibcite{114BesaluSala2020_TalphaLCBLYP}{{72}{2020}{{Besalú-Sala et~al.}}{{Besalú-Sala, Sitkiewicz, Salvador, Matito, and Luis}}}
\bibcite{4Agarwal2013Density}{{73}{2013}{{Agarwal et~al.}}{{Agarwal, Choudhary, Gupta, and Tandon}}}
\bibcite{117Castet2017}{{74}{2017}{{Castet et~al.}}{{Castet, Lerychard, Pielak, Szalóki, Dalinot, Leriche, Sanguinet, Champagne, and Rodriguez}}}
\bibcite{118Jensen2002}{{75}{2002}{{Jensen et~al.}}{{Jensen, van Duijnen, Snijders, and Chong}}}
\bibcite{119Govindarasu2014}{{76}{2014}{{Govindarasu and Kavitha}}{{}}}
\bibcite{115MigalskaZalas2018_BDF}{{77}{2018}{{Migalska-Zalas et~al.}}{{Migalska-Zalas, Korchi, and Chtouki}}}
\bibcite{116Vishnumurthy2020_P1polymer}{{78}{2020}{{Vishnumurthy et~al.}}{{Vishnumurthy, Girish, and Adhikari}}}
\bibcite{120Maity2020}{{79}{2020}{{Maity et~al.}}{{Maity, Mandal, and Misra}}}
\bibcite{121BegamElavarasi2019}{{80}{2019}{{Begam~Elavarasi et~al.}}{{Begam~Elavarasi, Mariam, Ummal~Momeen, Hu, and Guin}}}
\bibcite{122Mveme2021}{{81}{2021}{{Mveme et~al.}}{{Mveme, Tchangnwa~Nya, Ejuh, and Ndjaka}}}
\bibcite{123Krawczyk2020}{{82}{2020}{{Krawczyk}}{{}}}
\bibcite{124Li2012}{{83}{2012}{{Li et~al.}}{{Li, Sun, Ma, Qiu, and Fu}}}
\bibcite{217Mohbiya2018_3}{{84}{2018}{{Mohbiya and Sekar}}{{}}}
\bibcite{220Woller2018_23}{{85}{2018}{{Woller et~al.}}{{Woller, Geerlings, De~Proft, Champagne, and Alonso}}}
\bibcite{221Valverde2022}{{86}{2022}{{Valverde et~al.}}{{Valverde, Vinhal, Naves, Custódio, Baseia, de~Oliveira, Perez, Napolitano, and Osório}}}
\bibcite{222Gong2022}{{87}{2022}{{Gong et~al.}}{{Gong, An, Tong, Liu, Liang, and Li}}}
\bibcite{224Chadli2024}{{88}{2024}{{Chadli et~al.}}{{Chadli, Rabah, Khelladi, Haddou, Ameri, and Sakkal-Rahal}}}
\bibcite{23Zhang2011LiAcenes}{{89}{2011}{{Zhang et~al.}}{{Zhang, Xu, Hu, Sun, and Su}}}
\bibcite{125HidalgoCardenuto2015}{{90}{2015}{{Cardenuto and Champagne}}{{}}}
\bibcite{126TorrentSucarrat2011}{{91}{2011}{{Torrent-Sucarrat et~al.}}{{Torrent-Sucarrat, Anglada, and Luis}}}
\bibcite{127Marques2018}{{92}{2018}{{Marques et~al.}}{{Marques, Castro, Leão, and Fonseca}}}
\bibcite{219Mydlova2024_29}{{93}{2024}{{Mydlova et~al.}}{{Mydlova, Sahraoui, El-Ghayoury, Berdowski, Migalska-Zalas, and Makowska-Janusik}}}
\bibcite{218Kosar2023_28}{{94}{2023}{{Kosar et~al.}}{{Kosar, Kanwal, Hamid, Ayub, Gilani, Imran, Arshad, Alkhalifah, Sheikh, and Mahmood}}}
\bibcite{128Karamanis2011}{{95}{2011}{{Karamanis and Maroulis}}{{}}}
\bibcite{129Jacquemin2005}{{96}{2005}{{Jacquemin et~al.}}{{Jacquemin, Perpète, Ciofini, and Adamo}}}
\bibcite{130Garza2014}{{97}{2014}{{Garza et~al.}}{{Garza, Osman, Wazzan, Khan, Asiri, and Scuseria}}}
\bibcite{131Nandi2015}{{98}{2015}{{Banerjee and Nandi}}{{}}}
\bibcite{132Pecul2005}{{99}{2005}{{Pecul}}{{}}}
\bibcite{30Nénon2014PCCP}{{100}{2014}{{Nénon et~al.}}{{Nénon, Champagne, and Spassova}}}
\bibcite{133Zawada2012}{{101}{2012}{{A.~Zawada and Bartkowiak}}{{}}}
\bibcite{134Bonness2010}{{102}{2010}{{S.~Bonness and Nakano}}{{}}}
\bibcite{135Fukui2012}{{103}{2012}{{H.~Fukui and Nakano}}{{}}}
\bibcite{9Yoneda2014Third}{{104}{2014}{{Yoneda et~al.}}{{Yoneda, Nakano, Fukuda, Matsui, Takamuku, Hirosaki, Kubo, Kamada, and Champagne}}}
\bibcite{136Kishi2013}{{105}{2013}{{R.~Kishi and Nakano}}{{}}}
\bibcite{3Qiu2013Third-order}{{106}{2013}{{Qiu et~al.}}{{Qiu, Li, Ma, Sun, Zhang, and Liu}}}
\bibcite{223Haq2024}{{107}{2024}{{Haq et~al.}}{{Haq, Khalid, Hussain, Haroon, and Alshehri}}}
\bibcite{230Kaka2023}{{108}{2023}{{Kaka et~al.}}{{Kaka, Beaujean, Castet, and Champagne}}}
\bibcite{137Nakano1998}{{109}{1998}{{M.~Nakano and Yamaguchi}}{{}}}
\bibcite{138Jacquemin2008}{{110}{2008}{{D.~Jacquemin and Adamo}}{{}}}
\bibcite{139Zakharov2016}{{111}{2016}{{Zakharov et~al.}}{{Zakharov, Ivanov, and Adamowicz}}}
\bibcite{229Banerjee2019}{{112}{2019}{{Banerjee et~al.}}{{Banerjee, Avramopoulos, and Nandi}}}
\bibcite{243Beerepoot2015}{{113}{2015}{{Beerepoot et~al.}}{{Beerepoot, Friese, List, Kongsted, and Ruud}}}
\bibcite{Day2014_JCP}{{114}{2014}{{Day et~al.}}{{Day, Pachter, and Nguyen}}}
\bibcite{140Jørgensen2020}{{115}{2020}{{M.~W.~Jørgensen and Sauer}}{{}}}
\bibcite{241Beaujean2016}{{116}{2016}{{Beaujean and Champagne}}{{}}}
\bibcite{141Pluta1997}{{117}{1997}{{Noga and Pluta}}{{}}}
\bibcite{242Beaujean2018}{{118}{2018}{{Beaujean and Champagne}}{{}}}
\bibcite{142Noga1998}{{119}{1998}{{Tunega and Noga}}{{}}}
\bibcite{143Sadlej1985}{{120}{1985}{{Roos and Sadlej}}{{}}}
\bibcite{144Sadlej1988}{{121}{1988}{{Sadlej}}{{}}}
\bibcite{145Sadlej1991}{{122}{1991}{{Sadlej}}{{}}}
\bibcite{57Aidas2014Dalton}{{123}{2014}{{Aidas et~al.}}{{Aidas, Angeli, Bak, Bakken, Bast, Boman, Christiansen, Cimiraglia, Coriani, Dahle, Dalskov, Ekström, Enevoldsen, Eriksen, Ettenhuber, Fernández, Ferrighi, Fliegl, Frediani, Hald, Halkier, Hättig, Heiberg, Helgaker, Hennum, Hettema, Hjertenæs, Høst, Høyvik, Iozzi, Jansík, Jensen, Jonsson, Jørgensen, Kauczor, Kirpekar, Kjærgaard, Klopper, Knecht, Kobayashi, Koch, Kongsted, Krapp, Kristensen, Ligabue, Lutnæs, Melo, Mikkelsen, Myhre, Neiss, Nielsen, Norman, Olsen, Olsen, Osted, Packer, Pawlowski, Pedersen, Provasi, Reine, Rinkevicius, Ruden, Ruud, Rybkin, Sałek, Samson, Sánchez~de Merás, Saue, Sauer, Schimmelpfennig, Sneskov, Steindal, Sylvester-Hvid, Taylor, Teale, Tellgren, Tew, Thorvaldsen, Thøgersen, Vahtras, Watson, Wilson, Ziolkowski, and Ågren}}}
\bibcite{58Dalton2020}{{124}{2020}{{Dal}}{{}}}
\bibcite{146Frisch2015}{{125}{2015}{{Foresman and Frisch}}{{}}}
\bibcite{147Champagne2005}{{126}{2005}{{B.~Champagne and Yamaguchi}}{{}}}
\bibcite{24Hatua2013BeSandwich}{{127}{2013}{{Hatua and Nandi}}{{}}}
\bibcite{148Chandler1980}{{128}{1980}{{McLean and Chandler}}{{}}}
\bibcite{149Krishnan1980}{{129}{1980}{{R.~Krishnan and Pople}}{{}}}
\bibcite{150Clark1983_321G}{{130}{1983}{{Clark et~al.}}{{Clark, Chandrasekhar, Spitznagel, and von Ragué~Schleyer}}}
\bibcite{151Frisch1984_basis}{{131}{1984}{{Frisch et~al.}}{{Frisch, Pople, and Binkley}}}
\bibcite{152Kendall1992_EA}{{132}{1992}{{Kendall et~al.}}{{Kendall, Thom H.~Dunning, and Harrison}}}
\bibcite{153Davidson1996_260}{{133}{1996}{{Davidson}}{{}}}
\bibcite{154Woon1993_98}{{134}{1993}{{Woon and Dunning}}{{}}}
\bibcite{155Dunning1989_90}{{135}{1989}{{Dunning}}{{}}}
\bibcite{170Pritchard2019_59}{{136}{2019}{{Pritchard et~al.}}{{Pritchard, Altarawy, Didier, Gibson, and Windus}}}
\bibcite{164Lebedev1976_16}{{137}{1976}{{Lebedev}}{{}}}
\bibcite{166Lebedev1992_45}{{138}{1992}{{Lebedev and Skorokhodov}}{{}}}
\bibcite{160Grimme2006_27}{{139}{2006}{{Grimme}}{{}}}
\bibcite{161Grimme2016_116}{{140}{2016}{{Grimme et~al.}}{{Grimme, Hansen, Brandenburg, and Bannwarth}}}
\bibcite{162Becke2005_123}{{141}{2005}{{Becke and Johnson}}{{}}}
\bibcite{189Pettersen2004_25}{{142}{2004}{{Pettersen et~al.}}{{Pettersen, Goddard, Huang, Couch, Greenblatt, Meng, and Ferrin}}}
\bibcite{190Chimera2020_1.15}{{143}{2020}{{190}}{{}}}
\bibcite{Chai2008dispersion}{{144}{2008}{{Chai and Head-Gordon}}{{}}}
\bibcite{HaugaardOlsen2024dispersion}{{145}{}{{Olsen}}{{}}}
\bibcite{172delCoso2004_21}{{146}{2004}{{del Coso and Solis}}{{}}}
\bibcite{173Boyd2014_326}{{147}{2014}{{Boyd et~al.}}{{Boyd, Shi, and De~Leon}}}
\bibcite{174Sharafudeen2011_11}{{148}{2011}{{Sharafudeen et~al.}}{{Sharafudeen, Adithya, Vijayakumar, Sudheesh, Kalluraya, and Chandrasekharan}}}
\bibcite{175Kim2021_49}{{149}{2021}{{Kim et~al.}}{{Kim, Chen, Cheng, Gindulyte, He, He, Li, Shoemaker, Thiessen, Yu, Zaslavsky, Zhang, and Bolton}}}
\bibcite{176Willetts1992_97}{{150}{1992}{{Willetts et~al.}}{{Willetts, Rice, Burland, and Shelton}}}
\bibcite{177Shi1998_Characterization}{{151}{1998}{{Shi and Garito}}{{}}}
\bibcite{178Jonsson2003_Lectures}{{152}{2003}{{Jonsson}}{{}}}
\bibcite{179Butcher1990_Elements}{{153}{1990}{{Butcher and Cotter}}{{}}}
\bibcite{244Theil1992_Springer}{{154}{1992}{{Theil}}{{}}}
\bibcite{245Sen1968_63}{{155}{1968}{{Sen}}{{}}}
\bibcite{Siegel}{{156}{2014}{{Borowski and Fried}}{{}}}
\bibcite{Politi2021_Nonparametric}{{157}{2021}{{Politi et~al.}}{{Politi, Ferreira, and Patino}}}
\bibcite{156Mead2012_Book}{{158}{2012}{{Mead et~al.}}{{Mead, Gilmour, and Mead}}}
\bibcite{Marenich2011_VEM}{{159}{2011}{{Marenich et~al.}}{{Marenich, Cramer, Truhlar, Guido, Mennucci, Scalmani, and Frisch}}}
\newlabel{LastPage}{{}{27}{}{page.27}{}}
\xdef\lastpage@lastpage{27}
\xdef\lastpage@lastpageHy{27}
\gdef\svg@ink@ver@settings{{\m@ne }{inkscape}{\m@ne }}
\gdef \@abspage@last{27}
