# Supplementary material for: Use of Factorial Design for Calculation of Second Hyperpolarizabilities
Source: Nanomaterials (Basel). 2025 Aug 23;15(17):1302. doi: 10.3390/nano15171302 (PMC12430289; doi:10.3390/nano15171302)
Supplement: Supplementary file 1 [file nanomaterials-15-01302-s001.zip › nanomaterials-3796781-supplementary.bbl]

\begin{thebibliography}{999}

\bibitem[Li et~al.(2014)Li, Shen, Han, and Tang]{60Li2014Solvent}
Li, H.P.; Shen, X.P.; Han, K.; Tang, G.
\newblock Solvent Effects on Polarizability and Hyperpolarizability of
  Spirobifluorene Derivative.
\newblock {\em J. Mol. Model.} {\bf 2014}, {\em 20},~2126.
\newblock {\url{https://doi.org/10.1007/s00894-014-2126-7}}.

\bibitem[Hatua et~al.(2018)Hatua, Mondal, and
  Nandi]{61Hatua2018Hyperpolarizability}
Hatua, K.; Mondal, A.; Nandi, P.K.
\newblock Static Second Hyperpolarizability of Inverse Sandwich Compounds
  (M\textsubscript{1}–C\textsubscript{5}H\textsubscript{5}–M\textsubscript{2})
  of Alkali (M\textsubscript{1} = Li, Na, K) and Alkaline Earth Metals
  (M\textsubscript{2} = Be, Mg, Ca).
\newblock {\em Phys. Chem. Chem. Phys.} {\bf 2018}, {\em 20},~13331--13339.
\newblock {\url{https://doi.org/10.1039/C8CP01210E}}.

\bibitem[Suponitsky et~al.(2008)Suponitsky, Tafur, and
  Masunov]{28Suponitsky2008DFT}
Suponitsky, K.Y.; Tafur, S.; Masunov, A.E.
\newblock Applicability of Hybrid Density Functional Theory Methods to
  Calculation of Molecular Hyperpolarizability.
\newblock {\em J. Chem. Phys.} {\bf 2008}, {\em 129},~044109.
\newblock {\url{https://doi.org/10.1063/1.2936121}}.

\bibitem[Brandão et~al.(2021)Brandão, Fonseca, Franco, Georg, and
  Castro]{27Brandao2021PhenolBlue}
Brandão, I.; Fonseca, T.L.; Franco, L.R.; Georg, H.C.; Castro, M.A.
\newblock Applicability of DFT Functionals for Evaluating the First
  Hyperpolarizability of Phenol Blue in Solution.
\newblock {\em J. Chem. Phys.} {\bf 2021}, {\em 154},~094501.
\newblock {\url{https://doi.org/10.1063/5.0033134}}.

\bibitem[Labidi et~al.(2011)Labidi, Kanoun, De~Wergifosse, and
  Champagne]{62Labidi2011NLO}
Labidi, S.N.; Kanoun, M.B.; De~Wergifosse, M.; Champagne, B.
\newblock Theoretical Assessment of New Molecules for Second-Order Nonlinear
  Optics.
\newblock {\em Int. J. Quantum Chem.} {\bf 2011}, {\em 111},~1583--1595.
\newblock {\url{https://doi.org/10.1002/qua.22757}}.

\bibitem[Xu et~al.(2011)Xu, Sun, Muhammad, and Su]{63Xu2011Electride}
Xu, H.L.; Sun, S.L.; Muhammad, S.; Su, Z.M.
\newblock Three-Propeller-Blade-Shaped Electride: Remarkable Alkali-Metal-Doped
  Effect on the First Hyperpolarizability.
\newblock {\em Theor. Chem. Acc.} {\bf 2011}, {\em 128},~241--248.
\newblock {\url{https://doi.org/10.1007/s00214-010-0837-0}}.

\bibitem[Shalin et~al.(2019)Shalin, Fominykh, and Balakina]{64Shalin2019Azo}
Shalin, N.I.; Fominykh, O.D.; Balakina, M.Y.
\newblock Effect of Acceptor Moieties on Static and Dynamic First
  Hyperpolarizability of Azobenzene Chromophores.
\newblock {\em Chem. Phys. Lett.} {\bf 2019}, {\em 717},~21--28.
\newblock {\url{https://doi.org/10.1016/j.cplett.2018.12.045}}.

\bibitem[Lu et~al.(2011)Lu, Chiu, and Wang]{20Lu2011Density}
Lu, S.I.; Chiu, C.C.; Wang, Y.F.
\newblock Density functional theory calculations of dynamic first
  hyperpolarizabilities for organic molecules in organic solvent: Comparison to
  experiment.
\newblock {\em J. Chem. Phys.} {\bf 2011}, {\em 135},~134104.
\newblock {\url{https://doi.org/10.1063/1.3644336}}.

\bibitem[Marder et~al.(1993)Marder, Gorman, Tiemann, Perry, Bourhill, and
  Mansour]{65Marder1993BLA}
Marder, S.R.; Gorman, C.B.; Tiemann, B.G.; Perry, J.W.; Bourhill, G.; Mansour,
  K.
\newblock Relation Between Bond-Length Alternation and Second Electronic
  Hyperpolarizability of Conjugated Organic Molecules.
\newblock {\em Science} {\bf 1993}, {\em 261},~186--189.
\newblock {\url{https://doi.org/10.1126/science.261.5118.186}}.

\bibitem[Zhu et~al.(2002)Zhu, Wu, and Jiang]{66Zhu2002COSMO}
Zhu, W.; Wu, G.S.; Jiang, Y.
\newblock Incorporation of Solvent Effects into Density Functional Predictions
  of Molecular Polarizabilities and Hyperpolarizabilities.
\newblock {\em Int. J. Quantum Chem.} {\bf 2002}, {\em 86},~347--355.
\newblock {\url{https://doi.org/10.1002/qua.10029}}.

\bibitem[Hrivn{\'a}k et~al.(2022)Hrivn{\'a}k, Medve{\v{d}}, Bartkowiak, and
  Zale{\'s}ny]{215Hrivnak2022_27}
Hrivn{\'a}k, T.; Medve{\v{d}}, M.; Bartkowiak, W.; Zale{\'s}ny, R.
\newblock Hyperpolarizabilities of Push--Pull Chromophores in Solution:
  Interplay between Electronic and Vibrational Contributions.
\newblock {\em Molecules} {\bf 2022}, {\em 27},~8738.
\newblock {\url{https://doi.org/10.3390/molecules27248738}}.

\bibitem[Lu(2011)]{67Lu2011BPH}
Lu, S.I.
\newblock Computational Study of Static First Hyperpolarizability of
  Donor--Acceptor Substituted (E)-Benzaldehyde Phenylhydrazone.
\newblock {\em J. Comput. Chem.} {\bf 2011}, {\em 32},~730--736.
\newblock {\url{https://doi.org/10.1002/jcc.21667}}.

\bibitem[Manzoni et~al.(2016)Manzoni, Coutinho, and
  Canuto]{68Manzoni2016Solvatochromism}
Manzoni, V.; Coutinho, K.; Canuto, S.
\newblock An Insightful Approach for Understanding Solvatochromic Reversal.
\newblock {\em Chem. Phys. Lett.} {\bf 2016}, {\em 655--656},~30--34.
\newblock {\url{https://doi.org/10.1016/j.cplett.2016.05.028}}.

\bibitem[Castet and Champagne(2012)]{69Castet2012DFT}
Castet, F.; Champagne, B.
\newblock Assessment of DFT Exchange--Correlation Functionals for Evaluating
  the Multipolar Contributions to the Quadratic Nonlinear Optical Responses of
  Small Reference Molecules.
\newblock {\em J. Chem. Theory Comput.} {\bf 2012}, {\em 8},~2044--2052.
\newblock {\url{https://doi.org/10.1021/ct300174z}}.

\bibitem[Brandão et~al.(2017)Brandão, Franco, Fonseca, Castro, and
  Georg]{70Brandao2017BLA}
Brandão, I.; Franco, L.R.; Fonseca, T.L.; Castro, M.A.; Georg, H.C.
\newblock Confirming the Relationship Between First Hyperpolarizability and the
  Bond Length Alternation Coordinate for Merocyanine Dyes.
\newblock {\em J. Chem. Phys.} {\bf 2017}, {\em 146},~224505.
\newblock {\url{https://doi.org/10.1063/1.4985672}}.

\bibitem[Wang et~al.(2016)Wang, Yuan, Tian, Sun, and Yuan]{19Wang2016Effects}
Wang, C.; Yuan, Y.; Tian, X.; Sun, J.; Yuan, J.
\newblock The effects of exact exchange of density functionals on the
  evaluation of second hyperpolarizabilities of streptocyanines using
  sum-over-states method.
\newblock {\em Comput. Theor. Chem.} {\bf 2016}, {\em 1085},~40--45.
\newblock {\url{https://doi.org/10.1016/j.comptc.2016.04.006}}.

\bibitem[Paschoal and Dos~Santos(2013)]{25Paschoal2013NLO}
Paschoal, D.; Dos~Santos, H.F.
\newblock Assessing the Quantum Mechanical Level of Theory for Prediction of
  Linear and Nonlinear Optical Properties of Push-Pull Organic Molecules.
\newblock {\em J. Mol. Model.} {\bf 2013}, {\em 19},~2079--2090.
\newblock {\url{https://doi.org/10.1007/s00894-012-1644-4}}.

\bibitem[Li et~al.(2013)Li, Shen, Han, Tang, and
  Zhang]{26Li2013Spirobifluorene}
Li, H.P.; Shen, X.P.; Han, K.; Tang, G.; Zhang, Z.H.
\newblock Quantum Chemistry Study on the Third-Order Nonlinear Optical
  Properties of Spirobifluorene Derivatives.
\newblock {\em Comput. Theor. Chem.} {\bf 2013}, {\em 1023},~95--98.
\newblock {\url{https://doi.org/10.1016/j.comptc.2013.09.016}}.

\bibitem[Mondal et~al.(2017)Mondal, Hatua, Roy, and
  Nandi]{31Mondal2017Lithiation}
Mondal, A.; Hatua, K.; Roy, R.S.; Nandi, P.K.
\newblock Successive Lithiation of Acetylene, Ethylene and Benzene: A
  Comprehensive Computational Study of Large Static Second Hyperpolarizability.
\newblock {\em Phys. Chem. Chem. Phys.} {\bf 2017}, {\em 19},~4768--4777.
\newblock {\url{https://doi.org/10.1039/C6CP07845A}}.

\bibitem[Banerjee and Nandi(2018)]{71Banerjee2018CalciumChains}
Banerjee, P.; Nandi, P.K.
\newblock Hydrides, Alkalides, and Halides of Calcium Metal Chain: Electronic
  Structure and {NLO} Property.
\newblock {\em Struct. Chem.} {\bf 2018}, {\em 29},~859--870.
\newblock {\url{https://doi.org/10.1007/s11224-017-1069-x}}.

\bibitem[Xu et~al.(2018)Xu, Kumar, and Wong]{72Xu2018Streptocyanines}
Xu, L.; Kumar, A.; Wong, B.M.
\newblock Linear Polarizabilities and Second Hyperpolarizabilities of
  Streptocyanines: Results from Broken-Symmetry {DFT} and New {CCSD(T)}
  Benchmarks.
\newblock {\em J. Comput. Chem.} {\bf 2018}, {\em 39},~2350--2359.
\newblock {\url{https://doi.org/10.1002/jcc.25519}}.

\bibitem[Champagne and Perp\`{e}te(1999)]{73Champagne1999Polyacetylene}
Champagne, B.; Perp\`{e}te, E.A.
\newblock Bond Length Alternation Effects on the Static Electronic
  Polarizability and Second Hyperpolarizability of Polyacetylene Chains.
\newblock {\em Int. J. Quantum Chem.} {\bf 1999}, {\em 75},~441--447.
\newblock
  {\url{https://doi.org/10.1002/(SICI)1097-461X(1999)75:4/5<441::AID-QUA10>3.0.CO;2-B}}.

\bibitem[Limacher et~al.(2009)Limacher, Mikkelsen, and
  L\"{u}thi]{74Limacher2009CAMB3LYP}
Limacher, P.A.; Mikkelsen, K.V.; L\"{u}thi, H.P.
\newblock On the Accurate Calculation of Polarizabilities and Second
  Hyperpolarizabilities of Polyacetylene Oligomer Chains Using the {CAM-B3LYP}
  Density Functional.
\newblock {\em J. Chem. Phys.} {\bf 2009}, {\em 130},~194114.
\newblock {\url{https://doi.org/10.1063/1.3139023}}.

\bibitem[Körzdörfer et~al.(2012)Körzdörfer, Parrish, Sears, Sherrill, and
  Brédas]{75Korzdoerfer2012BLA}
Körzdörfer, T.; Parrish, R.M.; Sears, J.S.; Sherrill, C.D.; Brédas, J.L.
\newblock On the Relationship Between Bond-Length Alternation and Many-Electron
  Self-Interaction Error.
\newblock {\em J. Chem. Phys.} {\bf 2012}, {\em 137},~124305.
\newblock {\url{https://doi.org/10.1063/1.4752431}}.

\bibitem[Jacquemin et~al.(1997)Jacquemin, Champagne, and
  André]{76Jacquemin1997_PushPull}
Jacquemin, D.; Champagne, B.; André, J.M.
\newblock Electron Correlation Effects upon the Static (Hyper)polarizabilities
  of Push-Pull Conjugated Polyenes and Polyynes.
\newblock {\em Int. J. Quantum Chem.} {\bf 1997}, {\em 65},~679--688.
\newblock
  {\url{https://doi.org/10.1002/(SICI)1097-461X(1997)65:5<679::AID-QUA34>3.0.CO;2-V}}.

\bibitem[Jacquemin et~al.(2005)Jacquemin, Perpète, and
  André]{77Jacquemin2005_PMI_NLO}
Jacquemin, D.; Perpète, E.A.; André, J.M.
\newblock NLO Response of Polymethineimine and Polymethineimine/Polyacetylene
  Conformers: Assessment of Electron Correlation Effects.
\newblock {\em Int. J. Quantum Chem.} {\bf 2005}, {\em 105},~553--563.
\newblock {\url{https://doi.org/10.1002/qua.20649}}.

\bibitem[Jacquemin et~al.(2009)Jacquemin, Laurent, Perpète, and
  André]{78Jacquemin2009_Benzylideneaniline}
Jacquemin, D.; Laurent, A.D.; Perpète, E.A.; André, J.M.
\newblock An Ab Initio Simulation of the UV/Visible Spectra of
  N-Benzylideneaniline Dyes.
\newblock {\em Int. J. Quantum Chem.} {\bf 2009}, {\em 109},~3506--3515.
\newblock {\url{https://doi.org/10.1002/qua.22303}}.

\bibitem[Patel and Masunov(2009)]{79Patel2009_ICCS}
Patel, P.D.; Masunov, A.E.
\newblock Time-Dependent Density Functional Theory Study of Structure-Property
  Relationships in Diarylethene Photochromic Compounds. In {\em Lecture Notes
  in Computer Science. Computational Science – ICCS 2009}; Springer,  2009;
  Vol. 5545, pp. 211--220.

\bibitem[Franco et~al.(2016)Franco, Brandão, Fonseca, and
  Georg]{80Franco2016_PhenolBlue}
Franco, L.R.; Brandão, I.; Fonseca, T.L.; Georg, H.C.
\newblock Elucidating the Structure of Merocyanine Dyes with the ASEC-FEG
  Method. Phenol Blue in Solution.
\newblock {\em J. Chem. Phys.} {\bf 2016}, {\em 145},~194301.
\newblock {\url{https://doi.org/10.1063/1.4967290}}.

\bibitem[Janowska et~al.(2006)Janowska, Zakrzewski, Nakatani, Palusiak, Walak,
  and Scholl]{81Janowska2006_Ferrocene}
Janowska, I.; Zakrzewski, J.; Nakatani, K.; Palusiak, M.; Walak, M.; Scholl, H.
\newblock Ferrocenyl D--$\pi$--A Conjugated Polyenes with
  3-Dicyanomethylidene-1-indanone and 1,3-Bis(dicyanomethylidene)indane
  Acceptor Groups: Synthesis, Linear and Second-Order Nonlinear Optical
  Properties and Electrochemistry.
\newblock {\em J. Organomet. Chem.} {\bf 2006}, {\em 691},~323--330.
\newblock {\url{https://doi.org/10.1016/j.jorganchem.2005.08.033}}.

\bibitem[Alparone(2014)]{82Alparone2014_Bitellurophene}
Alparone, A.
\newblock Structural, Torsional, Vibrational and Response Electric Properties
  of 2,2′-Bitellurophene Rotamers. An Ab Initio and Density Functional Theory
  Investigation.
\newblock {\em Struct. Chem.} {\bf 2014}, {\em 25},~959--968.
\newblock {\url{https://doi.org/10.1007/s11224-013-0370-6}}.

\bibitem[Raptis et~al.(1998)Raptis, Nasiou, Demetropoulos, and
  Papadopoulos]{83Raptis1998_H2Sn}
Raptis, S.G.; Nasiou, S.M.; Demetropoulos, I.N.; Papadopoulos, M.G.
\newblock Static and Frequency Dependent Polarizabilities and
  Hyperpolarizabilities of H\textsubscript{2}Sn.
\newblock {\em J. Comput. Chem.} {\bf 1998}, {\em 19},~1698--1715.
\newblock
  {\url{https://doi.org/10.1002/(SICI)1096-987X(19981130)19:15<1698::AID-JCC3>3.0.CO;2-I}}.

\bibitem[Briquet et~al.(2007)Briquet, Vercauteren, André, Perpète, and
  Jacquemin]{84Briquet2007_Azobenzene}
Briquet, L.; Vercauteren, D.P.; André, J.M.; Perpète, E.A.; Jacquemin, D.
\newblock On the Geometries and UV/Vis Spectra of Substituted
  trans-Azobenzenes.
\newblock {\em Chem. Phys. Lett.} {\bf 2007}, {\em 435},~257--262.
\newblock {\url{https://doi.org/10.1016/j.cplett.2006.12.065}}.

\bibitem[de~Queiroz and Kümmel(2014)]{85deQueiroz2014_CT}
de~Queiroz, T.B.; Kümmel, S.
\newblock Charge-Transfer Excitations in Low-Gap Systems under the Influence of
  Solvation and Conformational Disorder: Exploring Range-Separation Tuning.
\newblock {\em J. Chem. Phys.} {\bf 2014}, {\em 141},~084303.
\newblock {\url{https://doi.org/10.1063/1.4892937}}.

\bibitem[Valverde et~al.(2018)Valverde, Osório, Fonseca, and
  Baseia]{86Valverde2018_Chalcone}
Valverde, C.; Osório, F.A.P.; Fonseca, T.L.; Baseia, B.
\newblock DFT Study of Third-Order Nonlinear Susceptibility of a Chalcone
  Crystal.
\newblock {\em Chem. Phys. Lett.} {\bf 2018}, {\em 706},~170--174.
\newblock {\url{https://doi.org/10.1016/j.cplett.2018.06.001}}.

\bibitem[Jacobsen and Cavallo(2017)]{87Jacobsen2017_HCC}
Jacobsen, H.; Cavallo, L.
\newblock Directions for Use of Density Functional Theory: A Short Instruction
  Manual for Chemists. In {\em Handbook of Computational Chemistry}; Springer
  International Publishing: Cham,  2017; pp. 225--267.

\bibitem[Lewars(2016)]{88Lewars2016_Book}
Lewars, E.G.
\newblock {\em Computational Chemistry: Introduction to the Theory and
  Applications of Molecular and Quantum Mechanics}, 3 ed.; Springer
  International Publishing: Cham,  2016.

\bibitem[Govindarasu and Kavitha(2014{\natexlab{a}})]{89Govindarasu2014_133}
Govindarasu, K.; Kavitha, E.
\newblock Molecular structure, vibrational spectra, NBO, UV and first order
  hyperpolarizability, analysis of 4-Chloro-{DL}-phenylalanine by density
  functional theory.
\newblock {\em Spectrochim. Acta A Mol. Biomol. Spectrosc.} {\bf 2014}, {\em
  133},~799--810.
\newblock {\url{https://doi.org/10.1016/j.saa.2014.06.019}}.

\bibitem[Govindarasu and Kavitha(2014{\natexlab{b}})]{90Govindarasu2014_122}
Govindarasu, K.; Kavitha, E.
\newblock Vibrational spectra, molecular structure, NBO, UV, NMR, first order
  hyperpolarizability, analysis of 4-Methoxy-4′-Nitrobiphenyl by density
  functional theory.
\newblock {\em Spectrochim. Acta A Mol. Biomol. Spectrosc.} {\bf 2014}, {\em
  122},~130--141.
\newblock {\url{https://doi.org/10.1016/j.saa.2013.10.122}}.

\bibitem[Avramopoulos et~al.(2023)Avramopoulos, Reis, Tzeli, Zale{\'s}ny, and
  Papadopoulos]{216Avramopoulos2023_28}
Avramopoulos, A.; Reis, H.; Tzeli, D.; Zale{\'s}ny, R.; Papadopoulos, M.G.
\newblock Photoswitchable Molecular Units with Tunable Nonlinear Optical
  Activity: A Theoretical Investigation.
\newblock {\em Molecules} {\bf 2023}, {\em 28},~5646.
\newblock {\url{https://doi.org/10.3390/molecules28155646}}.

\bibitem[Shu et~al.(2020)Shu, Jiang, and Biczysko]{91Shu2020_26}
Shu, C.; Jiang, Z.; Biczysko, M.
\newblock Toward accurate prediction of amino acid derivatives structure and
  energetics from {DFT}: glycine conformers and their interconversions.
\newblock {\em J. Mol. Model.} {\bf 2020}, {\em 26},~129.
\newblock {\url{https://doi.org/10.1007/s00894-020-4342-7}}.

\bibitem[Marques et~al.(2023)Marques, Castro, Pontes, Leão, and
  Fonseca]{225Marques2023}
Marques, S.; Castro, M.A.; Pontes, R.B.; Leão, S.A.; Fonseca, T.L.
\newblock 155. Second hyperpolarizabilities of alkali- and alkaline-earth-doped
  boron nitride nanotubes.
\newblock {\em Chem. Phys. Lett.} {\bf 2023}, {\em 821},~140473.
\newblock {\url{https://doi.org/10.1016/j.cplett.2023.140473}}.

\bibitem[Mondal et~al.(2015)Mondal, Hatua, and Nandi]{227Mondal2015}
Mondal, A.; Hatua, K.; Nandi, P.K.
\newblock Static second hyperpolarizability of twisted ethylene: A
  comprehensive computational study.
\newblock {\em J. Theor. Comput. Chem.} {\bf 2015}, {\em 14},~1550060.
\newblock {\url{https://doi.org/10.1142/S0219633615500601}}.

\bibitem[Bulik et~al.(2013)Bulik, Zaleśny, Bartkowiak, Luis, Kirtman,
  Scuseria, Avramopoulos, Reis, and Papadopoulos]{228Bulik2013}
Bulik, I.W.; Zaleśny, R.; Bartkowiak, W.; Luis, J.M.; Kirtman, B.; Scuseria,
  G.E.; Avramopoulos, A.; Reis, H.; Papadopoulos, M.G.
\newblock Performance of density functional theory in computing nonresonant
  vibrational (hyper)polarizabilities.
\newblock {\em J. Comput. Chem.} {\bf 2013}, {\em 34},~1775--1784.
\newblock {\url{https://doi.org/10.1002/jcc.23316}}.

\bibitem[Sreedharan et~al.(2020)Sreedharan, Ravi, Raghi, Kumar, and
  Naseema]{11Sreedharan2020Growth}
Sreedharan, R.; Ravi, S.; Raghi, K.R.; Kumar, T.K.M.; Naseema, K.
\newblock Growth, linear- nonlinear optical studies and quantum chemistry
  formalism on an organic {NLO} crystal for opto-electronic applications:
  experimental and theoretical approach.
\newblock {\em SN Appl. Sci.} {\bf 2020}, {\em 2},~1--18.
\newblock {\url{https://doi.org/10.1007/s42452-020-2360-9}}.

\bibitem[Armaković et~al.(2014)Armaković, Armaković,
  {\v{S}}etraj{\v{c}}i{\'c}, and Holodkov]{18Armakovic2014Aromaticity}
Armaković, S.; Armaković, S.; {\v{S}}etraj{\v{c}}i{\'c}, J.; Holodkov, V.
\newblock Aromaticity, response, and nonlinear optical properties of sumanene
  modified with boron and nitrogen atoms.
\newblock {\em J. Mol. Model.} {\bf 2014}, {\em 20},~2538.
\newblock {\url{https://doi.org/10.1007/s00894-014-2538-4}}.

\bibitem[Sheena~Mary et~al.(2014)Sheena~Mary, Raju, Panicker, Al-Saadi, and
  Thiemann]{99SheenaMary2014b}
Sheena~Mary, Y.; Raju, K.; Panicker, C.Y.; Al-Saadi, A.A.; Thiemann, T.
\newblock Molecular conformational analysis, vibrational spectra, NBO analysis
  and first hyperpolarizability of ({2E})-3-(3-chlorophenyl)prop-2-enoic
  anhydride based on density functional theory calculations.
\newblock {\em Spectrochim. Acta A Mol. Biomol. Spectrosc.} {\bf 2014}, {\em
  131},~471--483.
\newblock {\url{https://doi.org/10.1016/j.saa.2014.04.111}}.

\bibitem[Nithya et~al.(2014)Nithya, Sowmiya, Kolandaivel, and
  et~al.]{100Nithya2014}
Nithya, R.; Sowmiya, M.; Kolandaivel, P.; et~al..
\newblock Structural, optical, and charge transport properties of
  cyclopentadithiophene derivatives: a theoretical study.
\newblock {\em Struct. Chem.} {\bf 2014}, {\em 25},~715--731.
\newblock {\url{https://doi.org/10.1007/s11224-013-0325-y}}.

\bibitem[Patil et~al.(2019)Patil, Avhad, Kadam, and Sekar]{101Patil2019}
Patil, D.S.; Avhad, K.C.; Kadam, M.M.; Sekar, N.
\newblock Synthesis of red emitting triphenylamine derived NLOphoric
  D--$\pi$--A molecules: photophysical, and viscosity sensing studies.
\newblock {\em SN Appl. Sci.} {\bf 2019}, {\em 1},~259.
\newblock {\url{https://doi.org/10.1007/s42452-019-0268-z}}.

\bibitem[Shruthi et~al.(2019)Shruthi, Ravindrachary, Guruswamy, Prasad, and
  Goveas]{102Shruthi2019}
Shruthi, C.; Ravindrachary, V.; Guruswamy, B.; Prasad, D.J.; Goveas, J.
\newblock Evaluation of structural, Hirshfeld surface and density functional
  theory of novel {NLO} thienyl chalcone single crystal.
\newblock {\em SN Appl. Sci.} {\bf 2019}, {\em 1},~1697.
\newblock {\url{https://doi.org/10.1007/s42452-019-1370-y}}.

\bibitem[Tafur et~al.(2009)Tafur, Mikhailov, Belfield, and
  Masunov]{103Tafur2009}
Tafur, S.; Mikhailov, I.A.; Belfield, K.D.; Masunov, A.E.
\newblock Predictions of Two Photon Absorption Profiles Using Time-Dependent
  Density Functional Theory Combined with SOS and CEO Formalisms.
\newblock In Proceedings of the Computational Science -- ICCS 2009; Allen, G.;
  Nabrzyski, J.; Seidel, E.; van Albada, G.D.; Dongarra, J.; Sloot, P.M.A.,
  Eds., Berlin, Heidelberg,  2009; pp. 179--188.
\newblock {\url{https://doi.org/10.1007/978-3-642-01973-9_20}}.

\bibitem[Issaoui et~al.(2015)Issaoui, Ghalla, Muthu, Flakus, and
  Oujia]{104Issaoui2015_3TCA}
Issaoui, N.; Ghalla, H.; Muthu, S.; Flakus, H.T.; Oujia, B.
\newblock Molecular structure, vibrational spectra, {AIM}, {HOMO}--{LUMO},
  {NBO}, {UV}, first order hyperpolarizability, analysis of
  3-thiophenecarboxylic acid monomer and dimer by Hartree--Fock and density
  functional theory.
\newblock {\em Spectrochim. Acta A Mol. Biomol. Spectrosc.} {\bf 2015}, {\em
  136},~1227--1242.
\newblock {\url{https://doi.org/10.1016/j.saa.2014.10.008}}.

\bibitem[Jeyavijayan(2015)]{105Jeyavijayan2015_AHP}
Jeyavijayan, S.
\newblock Molecular structure, vibrational spectra, {NBO} analysis, first
  hyperpolarizability, and {HOMO}--{LUMO} studies of
  2-amino-4-hydroxypyrimidine by density functional method.
\newblock {\em J. Mol. Struct.} {\bf 2015}, {\em 1085},~137--146.
\newblock {\url{https://doi.org/10.1016/j.molstruc.2014.12.047}}.

\bibitem[Karabacak et~al.(2012)Karabacak, Kurt, Cinar, Ayyappan, Sudha, and
  Sundaraganesan]{106Karabacak2012_3ABP}
Karabacak, M.; Kurt, M.; Cinar, M.; Ayyappan, S.; Sudha, S.; Sundaraganesan, N.
\newblock The spectroscopic ({FT}-{IR}, {FT}-Raman, {UV}) and first order
  hyperpolarizability, {HOMO} and {LUMO} analysis of 3-aminobenzophenone by
  density functional method.
\newblock {\em Spectrochim. Acta A Mol. Biomol. Spectrosc.} {\bf 2012}, {\em
  92},~365--376.
\newblock {\url{https://doi.org/10.1016/j.saa.2012.02.067}}.

\bibitem[Krawczyk(2015)]{107Krawczyk2015_solvatochromism}
Krawczyk, P.
\newblock Time-dependent density functional theory calculations of the
  solvatochromism of some azo sulfonamide fluorochromes.
\newblock {\em J. Mol. Model.} {\bf 2015}, {\em 21},~118.
\newblock {\url{https://doi.org/10.1007/s00894-015-2651-z}}.

\bibitem[Krishnakumar et~al.(2013)Krishnakumar, Sangeetha, Mathammal, and
  Barathi]{108Krishnakumar2013_DFT}
Krishnakumar, V.; Sangeetha, R.; Mathammal, R.; Barathi, D.
\newblock Density functional theory, comparative vibrational spectroscopic
  studies, H{HOMO}--{LUMO}, first hyperpolarizability analyses of 2-fluoro
  5-nitrotoluene and 2-bromo 5-nitrotoluene.
\newblock {\em Spectrochim. Acta A Mol. Biomol. Spectrosc.} {\bf 2013}, {\em
  104},~77--86.
\newblock {\url{https://doi.org/10.1016/j.saa.2012.10.002}}.

\bibitem[Li et~al.(2014)Li, Zhang, Qi, Sun, and Yang]{109Li2014_NLO}
Li, Y.; Zhang, Y.; Qi, D.; Sun, C.; Yang, L.
\newblock Nonlinear optical properties and performance optimization of the
  pro-aromatic chromophores for NLO materials.
\newblock {\em J. Mater. Sci. Mater. Electron.} {\bf 2014}, {\em
  25},~5255--5263.
\newblock {\url{https://doi.org/10.1007/s10854-014-2298-z}}.

\bibitem[Ghiasi and Gholipour(2014)]{110Ghiasi2014_borazine}
Ghiasi, R.; Gholipour, F.
\newblock Borazine-based conjugated derivatives: Structural, electronic, and
  optical properties.
\newblock {\em Russ. J. Phys. Chem. A} {\bf 2014}, {\em 88},~984--994.
\newblock {\url{https://doi.org/10.1134/S0036024414060260}}.

\bibitem[Govindarasu et~al.(2014)Govindarasu, Kavitha, and
  Sundaraganesan]{111Govindarasu2014_NPBS}
Govindarasu, K.; Kavitha, E.; Sundaraganesan, N.
\newblock Synthesis, structural, spectral ({FTIR}, {FT}-{R}aman, {UV}, {NMR}),
  {NBO} and first order hyperpolarizability analysis of
  \textit{N}-phenylbenzenesulfonamide by density functional theory.
\newblock {\em Spectrochim. Acta A Mol. Biomol. Spectrosc.} {\bf 2014}, {\em
  133},~417--431.
\newblock {\url{https://doi.org/10.1016/j.saa.2014.06.040}}.

\bibitem[Gümüs et~al.(2014)Gümüs, Ömer Tamer, Avci, Tarcan, and
  Atalay]{112Gumus2014_NLO}
Gümüs, H.P.; Ömer Tamer.; Avci, D.; Tarcan, E.; Atalay, Y.
\newblock Theoretical investigations on nonlinear optical and spectroscopic
  properties of
  6-(3,3,4,4,4-pentafluoro-2-hydroxy-1-butenyl)-2,4-pyrimidinedione: An
  efficient NLO material.
\newblock {\em Russ. J. Phys. Chem. A} {\bf 2014}, {\em 88},~2348--2358.
\newblock {\url{https://doi.org/10.1134/S0036024414130068}}.

\bibitem[Jonin et~al.(2021)Jonin, Salmon, and Brevet]{113Jonin2021_HRS}
Jonin, C.; Salmon, E.; Brevet, P.F.
\newblock Hyper-Rayleigh scattering of adenine, thymine, and cytosine in neat
  water.
\newblock {\em J. Chem. Phys.} {\bf 2021}, {\em 155},~204306.
\newblock {\url{https://doi.org/10.1063/5.0069623}}.

\bibitem[Sarkar et~al.(2015)Sarkar, Das, and Bagchi]{92Sarkar2015}
Sarkar, A.; Das, M.; Bagchi, S.
\newblock Electronic spectra and hyperpolarizabilities of structurally similar
  donor--acceptor dyes. A density functional theory analysis.
\newblock {\em J. Mol. Struct.} {\bf 2015}, {\em 1102},~11--17.
\newblock {\url{https://doi.org/10.1016/j.molstruc.2015.08.027}}.

\bibitem[Al-Zahrani et~al.(2016)Al-Zahrani, Arshad, Asiri, Mahmood, Gilani, and
  El-shishtawy]{93AlZahrani2016}
Al-Zahrani, F.A.; Arshad, M.N.; Asiri, A.M.; Mahmood, T.; Gilani, M.A.;
  El-shishtawy, R.M.
\newblock Synthesis and structural properties of
  2-((10-alkyl-10H-phenothiazin-3-yl)methylene)malononitrile derivatives; a
  combined experimental and theoretical insight.
\newblock {\em Chem. Cent. J.} {\bf 2016}, {\em 10},~13.
\newblock {\url{https://doi.org/10.1186/s13065-016-0158-z}}.

\bibitem[Baillargeon et~al.(2021)Baillargeon, Seidler, Champagne, and
  et~al.]{94Baillargeon2021}
Baillargeon, P.; Seidler, T.; Champagne, B.; et~al..
\newblock Polar and helical isomorphous crystals of proline derivatives:
  Influence of a fluorine atom on the electric susceptibility.
\newblock {\em Chem. Afr.} {\bf 2021}, {\em 4},~553--562.
\newblock {\url{https://doi.org/10.1007/s42250-021-00236-w}}.

\bibitem[Balachandran and Parimala(2012{\natexlab{a}})]{95Balachandran2012}
Balachandran, V.; Parimala, K.
\newblock Tautomeric purine forms of 2-amino-6-chloropurine (\ch{N9H10} and
  \ch{N7H10}): Structures, vibrational assignments, NBO analysis,
  hyperpolarizability, {HOMO}--{LUMO} study using {B3} based density functional
  calculations.
\newblock {\em Spectrochim. Acta A Mol. Biomol. Spectrosc.} {\bf 2012}, {\em
  96},~340--351.
\newblock {\url{https://doi.org/10.1016/j.saa.2012.05.050}}.

\bibitem[Balachandran and Parimala(2012{\natexlab{b}})]{96Balachandran2012b}
Balachandran, V.; Parimala, K.
\newblock Molecular structure, vibrational spectra, {NBO} analysis, first
  hyperpolarizability, and {HOMO}, {LUMO} studies of mesityl chloride by
  density functional methods.
\newblock {\em J. Mol. Struct.} {\bf 2012}, {\em 1007},~136--145.
\newblock {\url{https://doi.org/10.1016/j.molstruc.2011.10.035}}.

\bibitem[Beena et~al.(2017)Beena, Sudha, Nataraj, Balachandran, Kannan, and
  Ponnuswamy]{97Beena2017}
Beena, T.; Sudha, L.; Nataraj, A.; Balachandran, V.; Kannan, D.; Ponnuswamy,
  M.N.
\newblock Synthesis, spectroscopic, dielectric, molecular docking and DFT
  studies of ({3E})-3-(4-methylbenzylidene)-3,4-dihydro-2H-chromen-2-one: an
  anticancer agent.
\newblock {\em Chem. Cent. J.} {\bf 2017}, {\em 11},~6.
\newblock {\url{https://doi.org/10.1186/s13065-016-0230-8}}.

\bibitem[Sheena~Mary et~al.(2014)Sheena~Mary, Raju, Panicker, Al-Saadi,
  Thiemann, and Van~Alsenoy]{98SheenaMary2014}
Sheena~Mary, Y.; Raju, K.; Panicker, C.Y.; Al-Saadi, A.A.; Thiemann, T.;
  Van~Alsenoy, C.
\newblock Molecular conformational analysis, vibrational spectra, NBO analysis
  and first hyperpolarizability of ({2E})-3-phenylprop-2-enoic anhydride based
  on density functional theory calculations.
\newblock {\em Spectrochim. Acta A Mol. Biomol. Spectrosc.} {\bf 2014}, {\em
  128},~638--646.
\newblock {\url{https://doi.org/10.1016/j.saa.2014.02.194}}.

\bibitem[Hatua and Nandi(2014)]{5Hatua2014Double}
Hatua, K.; Nandi, P.K.
\newblock Double coned inverse sandwich complexes
  M-($\eta^{n}$\textsuperscript{4}-C\textsubscript{4}H\textsubscript{4})-M' of
  Gr-IA and Gr-IIA metals: theoretical study of electronic structure and second
  hyperpolarizability.
\newblock {\em J. Mol. Model.} {\bf 2014}, {\em 20},~2440.
\newblock {\url{https://doi.org/10.1007/s00894-014-2440-0}}.

\bibitem[Zaleśny et~al.(2019)Zaleśny, Medved’, Sitkiewicz, Matito, and
  Luis]{22Zalesny2019DFT}
Zaleśny, R.; Medved’, M.; Sitkiewicz, S.P.; Matito, E.; Luis, J.M.
\newblock Can Density Functional Theory Be Trusted for High-Order Electric
  Properties? The Case of Hydrogen-Bonded Complexes.
\newblock {\em J. Chem. Theory Comput.} {\bf 2019}, {\em 15},~3570--3579.
\newblock {\url{https://doi.org/10.1021/acs.jctc.9b00139}}.

\bibitem[Mishra et~al.(2020)Mishra, Ghanavatkar, Sharma, Premarani, Mathew,
  Joe, and Sekar]{29Mishra2020AzoNLO}
Mishra, V.R.; Ghanavatkar, C.W.; Sharma, S.; Premarani, A.; Mathew, E.; Joe,
  I.H.; Sekar, N.
\newblock Linear and NLO Properties of Functional Group and Position Isomers of
  Azo and Azomethine: Comparative Photophysical-Electrochemical Properties,
  Z-Scan and DFT Studies.
\newblock {\em Chem. Select} {\bf 2020}, {\em 5},~10743--10753.
\newblock {\url{https://doi.org/10.1002/slct.202001072}}.

\bibitem[Besalú-Sala et~al.(2020)Besalú-Sala, Sitkiewicz, Salvador, Matito,
  and Luis]{114BesaluSala2020_TalphaLCBLYP}
Besalú-Sala, P.; Sitkiewicz, S.P.; Salvador, P.; Matito, E.; Luis, J.M.
\newblock A new tuned range-separated density functional for the accurate
  calculation of second hyperpolarizabilities.
\newblock {\em Phys. Chem. Chem. Phys.} {\bf 2020}, {\em 22},~11871--11880.
\newblock {\url{https://doi.org/10.1039/D0CP01291B}}.

\bibitem[Agarwal et~al.(2013)Agarwal, Choudhary, Gupta, and
  Tandon]{4Agarwal2013Density}
Agarwal, P.; Choudhary, N.; Gupta, A.; Tandon, P.
\newblock Density functional theory studies on the structure, spectra
  ({FT}-{IR}, {FT}-Raman, and {UV}) and first order molecular
  hyperpolarizability of
  2-hydroxy-3-methoxy-N-(2-chloro-benzyl)-benzaldehyde-imine: Comparison to
  experimental data.
\newblock {\em Vibr. Spectrosc.} {\bf 2013}, {\em 64},~134--147.
\newblock {\url{https://doi.org/10.1016/j.vibspec.2012.11.005}}.

\bibitem[Castet et~al.(2017)Castet, Lerychard, Pielak, Szalóki, Dalinot,
  Leriche, Sanguinet, Champagne, and Rodriguez]{117Castet2017}
Castet, F.; Lerychard, T.; Pielak, K.; Szalóki, G.; Dalinot, C.; Leriche, P.;
  Sanguinet, L.; Champagne, B.; Rodriguez, V.
\newblock How Dimerization Through a Spiro Junction Modifies the Nonlinear
  Optical Properties of a Push–Pull Organic Dye: Insights from Theory and
  Hyper-Rayleigh Scattering.
\newblock {\em ChemPhotoChem} {\bf 2017}, {\em 1},~93--101.
\newblock {\url{https://doi.org/10.1002/cptc.201600039}}.

\bibitem[Jensen et~al.(2002)Jensen, van Duijnen, Snijders, and
  Chong]{118Jensen2002}
Jensen, L.; van Duijnen, P.T.; Snijders, J.G.; Chong, D.P.
\newblock Time-dependent density functional study of the static second
  hyperpolarizability of {BB}-, {NN}- and {BN}-substituted {C}60.
\newblock {\em Chem. Phys. Lett.} {\bf 2002}, {\em 359},~524--529.
\newblock {\url{https://doi.org/10.1016/S0009-2614(02)00739-X}}.

\bibitem[Govindarasu and Kavitha(2014)]{119Govindarasu2014}
Govindarasu, K.; Kavitha, E.
\newblock Vibrational spectra, molecular structure, {NBO}, {NMR}, {UV} first
  order hyperpolarizability, analysis of (S)-(−)-N-(5-Nitro-2-pyridyl)
  alaninol by Density functional theory.
\newblock {\em Spectrochim. Acta A Mol. Biomol. Spectrosc.} {\bf 2014}, {\em
  127},~498--510.
\newblock {\url{https://doi.org/10.1016/j.saa.2014.02.107}}.

\bibitem[Migalska-Zalas et~al.(2018)Migalska-Zalas, Korchi, and
  Chtouki]{115MigalskaZalas2018_BDF}
Migalska-Zalas, A.; Korchi, K.E.; Chtouki, T.
\newblock Enhanced nonlinear optical properties due to electronic
  delocalization in conjugated benzodifuran derivatives.
\newblock {\em Opt. Quantum Electron.} {\bf 2018}, {\em 50},~389.
\newblock {\url{https://doi.org/10.1007/s11082-018-1659-x}}.

\bibitem[Vishnumurthy et~al.(2020)Vishnumurthy, Girish, and
  Adhikari]{116Vishnumurthy2020_P1polymer}
Vishnumurthy, K.A.; Girish, K.H.; Adhikari, A.V.
\newblock Synthesis, physicochemical properties and computational study of
  donor--acceptor polymer for optical limiting application.
\newblock {\em SN Appl. Sci.} {\bf 2020}, {\em 2},~1727.
\newblock {\url{https://doi.org/10.1007/s42452-020-03523-2}}.

\bibitem[Maity et~al.(2020)Maity, Mandal, and Misra]{120Maity2020}
Maity, R.; Mandal, D.; Misra, A.
\newblock Role of $\pi$-electron conjugation in determining the electrical
  responsive properties of polychlorinated biphenyls: a {DFT} based
  computational study.
\newblock {\em SN Appl. Sci.} {\bf 2020}, {\em 2},~418.
\newblock {\url{https://doi.org/10.1007/s42452-020-2068-x}}.

\bibitem[Begam~Elavarasi et~al.(2019)Begam~Elavarasi, Mariam, Ummal~Momeen, Hu,
  and Guin]{121BegamElavarasi2019}
Begam~Elavarasi, S.; Mariam, D.; Ummal~Momeen, M.; Hu, J.; Guin, M.
\newblock Effect of fluorination on bandgap, first and second order
  hyperpolarizabilities in lithium substituted adamantane: A time dependent
  density functional theory.
\newblock {\em Chem. Phys. Lett.} {\bf 2019}, {\em 715},~310--316.
\newblock {\url{https://doi.org/10.1016/j.cplett.2018.11.034}}.

\bibitem[Mveme et~al.(2021)Mveme, Tchangnwa~Nya, Ejuh, and
  Ndjaka]{122Mveme2021}
Mveme, C.D.D.; Tchangnwa~Nya, F.; Ejuh, G.W.; Ndjaka, J.M.B.
\newblock A density functional theory (DFT) study of the doping effect on
  4-[2-(2-N, N-dihydroxy amino thiophene) vinyl] benzenamine.
\newblock {\em SN Appl. Sci.} {\bf 2021}, {\em 3},~317.
\newblock {\url{https://doi.org/10.1007/s42452-021-04277-1}}.

\bibitem[Krawczyk(2020)]{123Krawczyk2020}
Krawczyk, P.
\newblock Modulation of benzofuran structure as a fluorescent probe to optimize
  linear and nonlinear optical properties and biological activities.
\newblock {\em J. Mol. Model.} {\bf 2020}, {\em 26},~272.
\newblock {\url{https://doi.org/10.1007/s00894-020-04539-6}}.

\bibitem[Li et~al.(2012)Li, Sun, Ma, Qiu, and Fu]{124Li2012}
Li, X.; Sun, S.L.; Ma, N.N.; Qiu, Y.Q.; Fu, Q.
\newblock Quantum chemical studies on tuning the second-order nonlinear optical
  molecular switching of triarylborane derivatives.
\newblock {\em Chin. Sci. Bull.} {\bf 2012}, {\em 57},~1772--1780.
\newblock {\url{https://doi.org/10.1007/s11434-012-5059-5}}.

\bibitem[Mohbiya and Sekar(2018)]{217Mohbiya2018_3}
Mohbiya, D.R.; Sekar, N.
\newblock Tuning ‘Stokes Shift’ and ICT Character by Varying the Donor
  Group in Imidazo[1,5a]pyridines: A Combined Optical, DFT, TD-DFT and NLO
  Approach.
\newblock {\em Chem. Select} {\bf 2018}, {\em 3},~1635--1644.
\newblock {\url{https://doi.org/10.1002/slct.201702579}}.

\bibitem[Woller et~al.(2018)Woller, Geerlings, De~Proft, Champagne, and
  Alonso]{220Woller2018_23}
Woller, T.; Geerlings, P.; De~Proft, F.; Champagne, B.; Alonso, M.
\newblock Aromaticity as a Guiding Concept for Spectroscopic Features and
  Nonlinear Optical Properties of Porphyrinoids.
\newblock {\em Molecules} {\bf 2018}, {\em 23},~1333.
\newblock {\url{https://doi.org/10.3390/molecules23061333}}.

\bibitem[Valverde et~al.(2022)Valverde, Vinhal, Naves, Custódio, Baseia,
  de~Oliveira, Perez, Napolitano, and Osório]{221Valverde2022}
Valverde, C.; Vinhal, R.S.; Naves, L.F.N.; Custódio, J.M.F.; Baseia, B.;
  de~Oliveira, H.C.B.; Perez, C.N.; Napolitano, H.B.; Osório, F.A.P.
\newblock Remarkable Nonlinear Properties of a Novel Quinolidone Derivative:
  Joint Synthesis and Molecular Modeling.
\newblock {\em Molecules} {\bf 2022}, {\em 27},~2379.
\newblock {\url{https://doi.org/10.3390/molecules27082379}}.

\bibitem[Gong et~al.(2022)Gong, An, Tong, Liu, Liang, and Li]{222Gong2022}
Gong, P.; An, L.; Tong, J.; Liu, X.; Liang, Z.; Li, J.
\newblock Design of A-D-A-Type Organic Third-Order Nonlinear Optical Materials
  Based on Benzodithiophene: A {DFT} Study.
\newblock {\em Nanomaterials} {\bf 2022}, {\em 12},~3700.
\newblock {\url{https://doi.org/10.3390/nano12203700}}.

\bibitem[Chadli et~al.(2024)Chadli, Rabah, Khelladi, Haddou, Ameri, and
  Sakkal-Rahal]{224Chadli2024}
Chadli, R.; Rabah, M.Z.; Khelladi, I.; Haddou, A.; Ameri, B.; Sakkal-Rahal, M.
\newblock Synthesis, spectroscopic characterization techniques of aromatic
  iminoaniline derived compound, along with the evaluation of its {LNO}
  properties using quantum chemistry.
\newblock {\em Sci. Rep.} {\bf 2024}, {\em 14},~27383.
\newblock {\url{https://doi.org/10.1038/s41598-024-75117-6}}.

\bibitem[Zhang et~al.(2011)Zhang, Xu, Hu, Sun, and Su]{23Zhang2011LiAcenes}
Zhang, C.C.; Xu, H.L.; Hu, Y.Y.; Sun, S.L.; Su, Z.M.
\newblock Quantum Chemical Research on Structures, Linear and Nonlinear Optical
  Properties of the {Li}@n-Acenes Salt (n = 1, 2, 3, and 4).
\newblock {\em J. Phys. Chem. A} {\bf 2011}, {\em 115},~2035--2040.
\newblock {\url{https://doi.org/10.1021/jp110412n}}.

\bibitem[Cardenuto and Champagne(2015)]{125HidalgoCardenuto2015}
Cardenuto, M.H.; Champagne, B.
\newblock The first hyperpolarizability of nitrobenzene in benzene solutions:
  investigation of the effects of electron correlation within the sequential
  QM/MM approach.
\newblock {\em Phys. Chem. Chem. Phys.} {\bf 2015}, {\em 17},~23634--23642.
\newblock {\url{https://doi.org/10.1039/C5CP03455H}}.

\bibitem[Torrent-Sucarrat et~al.(2011)Torrent-Sucarrat, Anglada, and
  Luis]{126TorrentSucarrat2011}
Torrent-Sucarrat, M.; Anglada, J.M.; Luis, J.M.
\newblock Evaluation of the Nonlinear Optical Properties for Annulenes with
  Hückel and Möbius Topologies.
\newblock {\em J. Chem. Theory Comput.} {\bf 2011}, {\em 7},~3935--3943.
\newblock {\url{https://doi.org/10.1021/ct2005424}}.

\bibitem[Marques et~al.(2018)Marques, Castro, Leão, and
  Fonseca]{127Marques2018}
Marques, S.; Castro, M.A.; Leão, S.A.; Fonseca, T.L.
\newblock Electronic and Vibrational Hyperpolarizabilities of Lithium
  Substituted (Aza)benzenes and (Aza)naphthalenes.
\newblock {\em J. Phys. Chem. A} {\bf 2018}, {\em 122},~7402--7412.
\newblock {\url{https://doi.org/10.1021/acs.jpca.8b05612}}.

\bibitem[Mydlova et~al.(2024)Mydlova, Sahraoui, El-Ghayoury, Berdowski,
  Migalska-Zalas, and Makowska-Janusik]{219Mydlova2024_29}
Mydlova, L.; Sahraoui, B.; El-Ghayoury, A.; Berdowski, J.; Migalska-Zalas, A.;
  Makowska-Janusik, M.
\newblock Hierarchical Modeling of the Nonlinear Optical Response of Composite
  Materials Based on Tetrathiafulvalene Derivatives.
\newblock {\em Molecules} {\bf 2024}, {\em 29},~3720.
\newblock {\url{https://doi.org/10.3390/molecules29163720}}.

\bibitem[Kosar et~al.(2023)Kosar, Kanwal, Hamid, Ayub, Gilani, Imran, Arshad,
  Alkhalifah, Sheikh, and Mahmood]{218Kosar2023_28}
Kosar, N.; Kanwal, S.; Hamid, M.H.S.A.; Ayub, K.; Gilani, M.A.; Imran, M.;
  Arshad, M.; Alkhalifah, M.A.; Sheikh, N.S.; Mahmood, T.
\newblock Role of Delocalization, Asymmetric Distribution of $\pi$-Electrons
  and Elongated Conjugation System for Enhancement of NLO Response of Open Form
  of Spiropyran-Based Thermochromes.
\newblock {\em Molecules} {\bf 2023}, {\em 28},~6283.
\newblock {\url{https://doi.org/10.3390/molecules28176283}}.

\bibitem[Karamanis and Maroulis(2011)]{128Karamanis2011}
Karamanis, P.; Maroulis, G.
\newblock An ab initio study of CX3-substitution (X = H, F, Cl, Br, I) effects
  on the static electric polarizability and hyperpolarizability of diacetylene.
\newblock {\em J. Phys. Org. Chem.} {\bf 2011}, {\em 24},~588--599.
\newblock {\url{https://doi.org/10.1002/poc.1797}}.

\bibitem[Jacquemin et~al.(2005)Jacquemin, Perpète, Ciofini, and
  Adamo]{129Jacquemin2005}
Jacquemin, D.; Perpète, �.A.; Ciofini, I.; Adamo, C.
\newblock Assessment of recently developed density functional approaches for
  the evaluation of the bond length alternation in polyacetylene.
\newblock {\em Chem. Phys. Lett.} {\bf 2005}, {\em 405},~376--381.
\newblock {\url{https://doi.org/10.1016/j.cplett.2005.02.037}}.

\bibitem[Garza et~al.(2014)Garza, Osman, Wazzan, Khan, Asiri, and
  Scuseria]{130Garza2014}
Garza, A.J.; Osman, O.I.; Wazzan, N.A.; Khan, S.B.; Asiri, A.M.; Scuseria, G.E.
\newblock A computational study of the nonlinear optical properties of
  carbazole derivatives: theory refines experiment.
\newblock {\em Theor. Chem. Acc.} {\bf 2014}, {\em 133},~1458.
\newblock {\url{https://doi.org/10.1007/s00214-014-1458-9}}.

\bibitem[Banerjee and Nandi(2015)]{131Nandi2015}
Banerjee, P.; Nandi, P.K.
\newblock Electronic structure and second hyperpolarizability of M(NA2)2 (M =
  Be, Mg, Ca; A = H, Li, Na) complexes.
\newblock {\em Chem. Phys. Lett.} {\bf 2015}, {\em 637},~164--171.
\newblock {\url{https://doi.org/10.1016/j.cplett.2015.08.008}}.

\bibitem[Pecul(2005)]{132Pecul2005}
Pecul, M.
\newblock Density functional and coupled cluster calculations of dynamic
  hyperpolarizabilities and their geometry derivatives.
\newblock {\em Chem. Phys. Lett.} {\bf 2005}, {\em 404},~217--226.
\newblock {\url{https://doi.org/10.1016/j.cplett.2005.01.057}}.

\bibitem[Nénon et~al.(2014)Nénon, Champagne, and Spassova]{30Nénon2014PCCP}
Nénon, S.; Champagne, B.; Spassova, M.I.
\newblock Assessing Long-Range Corrected Functionals with Physically-Adjusted
  Range-Separated Parameters for Calculating the Polarizability and the Second
  Hyperpolarizability of Polydiacetylene and Polybutatriene Chains.
\newblock {\em Phys. Chem. Chem. Phys.} {\bf 2014}, {\em 16},~7083--7088.
\newblock {\url{https://doi.org/10.1039/C4CP00105B}}.

\bibitem[A.~Zawada and Bartkowiak(2012)]{133Zawada2012}
A.~Zawada, A.K.K.; Bartkowiak, W.
\newblock On the potential application of DFT methods in predicting the
  interaction-induced electric properties of molecular complexes. Molecular
  H-bonded chains as a case of study.
\newblock {\em J. Mol. Model.} {\bf 2012}, {\em 18},~3073--3086.
\newblock {\url{https://doi.org/10.1007/s00894-011-1312-0}}.

\bibitem[S.~Bonness and Nakano(2010)]{134Bonness2010}
S.~Bonness, H.~Fukui, K.Y.R.K.B.C.E.B.; Nakano, M.
\newblock Theoretical investigation on the second hyperpolarizabilities of
  open-shell singlet systems by spin-unrestricted density functional theory
  with long-range correction: Range separating parameter dependence.
\newblock {\em Chem. Phys. Lett.} {\bf 2010}, {\em 493},~195--199.
\newblock {\url{https://doi.org/10.1016/j.cplett.2010.05.026}}.

\bibitem[H.~Fukui and Nakano(2012)]{135Fukui2012}
H.~Fukui, Y.~Inoue, R.K.Y.S.B.C.; Nakano, M.
\newblock Tuned long-range corrected density functional theory method for
  evaluating the second hyperpolarizabilities of open-shell singlet
  metal–metal bonded systems.
\newblock {\em Chem. Phys. Lett.} {\bf 2012}, {\em 523},~60--64.
\newblock {\url{https://doi.org/10.1016/j.cplett.2011.12.033}}.

\bibitem[Yoneda et~al.(2014)Yoneda, Nakano, Fukuda, Matsui, Takamuku, Hirosaki,
  Kubo, Kamada, and Champagne]{9Yoneda2014Third}
Yoneda, K.; Nakano, M.; Fukuda, K.; Matsui, H.; Takamuku, S.; Hirosaki, Y.;
  Kubo, T.; Kamada, K.; Champagne, B.
\newblock Third-order nonlinear optical properties of one-dimensional
  open-shell molecular aggregates composed of phenalenyl radicals.
\newblock {\em Chem. Eur. J.} {\bf 2014}, {\em 20},~11129--11136.
\newblock {\url{https://doi.org/10.1002/chem.201402197}}.

\bibitem[R.~Kishi and Nakano(2013)]{136Kishi2013}
R.~Kishi, M.~Dennis, K.F.Y.M.K.M.H.U.; Nakano, M.
\newblock Theoretical Study on the Electronic Structure and Third-Order
  Nonlinear Optical Properties of Open-Shell Quinoidal Oligothiophenes.
\newblock {\em J. Phys. Chem. C} {\bf 2013}, {\em 117},~21498--21508.
\newblock {\url{https://doi.org/10.1021/jp407482h}}.

\bibitem[Qiu et~al.(2013)Qiu, Li, Ma, Sun, Zhang, and Liu]{3Qiu2013Third-order}
Qiu, Y.; Li, Z.H.; Ma, N.; Sun, S.; Zhang, M.; Liu, P.J.
\newblock Third-order nonlinear optical properties of molecules containing
  aromatic diimides: effects of the aromatic core size and a redox-switchable
  modification.
\newblock {\em J. Mol. Graph. Model.} {\bf 2013}, {\em 41},~79--88.
\newblock {\url{https://doi.org/10.1016/j.jmgm.2013.01.008}}.

\bibitem[Haq et~al.(2024)Haq, Khalid, Hussain, Haroon, and
  Alshehri]{223Haq2024}
Haq, S.; Khalid, M.; Hussain, A.; Haroon, M.; Alshehri, S.M.
\newblock A first principles based prediction of electronic and nonlinear
  optical properties towards cyclopenta thiophene chromophores with
  benzothiophene acceptor moieties.
\newblock {\em Sci. Rep.} {\bf 2024}, {\em 14},~13971.
\newblock {\url{https://doi.org/10.1038/s41598-024-64700-6}}.

\bibitem[Kaka et~al.(2023)Kaka, Beaujean, Castet, and Champagne]{230Kaka2023}
Kaka, K.S.; Beaujean, P.; Castet, F.; Champagne, B.
\newblock A quantum chemical investigation of the second hyperpolarizability of
  \textit{p}-nitroaniline.
\newblock {\em J. Chem. Phys.} {\bf 2023}, {\em 159},~114104.
\newblock {\url{https://doi.org/10.1063/5.0164602}}.

\bibitem[M.~Nakano and Yamaguchi(1998)]{137Nakano1998}
M.~Nakano, S.~Yamada, S.K.; Yamaguchi, K.
\newblock Hyperpolarizabilities of one-dimensional Hn systems: Second
  hyperpolarizability density analyses for regular and charged solitonlike
  linear chains.
\newblock {\em Int. J. Quantum Chem.} {\bf 1998}, {\em 70},~269--282.
\newblock
  {\url{https://doi.org/10.1002/(SICI)1097-461X(1998)70:2<269::AID-QUA3>3.0.CO;2-S}}.

\bibitem[D.~Jacquemin and Adamo(2008)]{138Jacquemin2008}
D.~Jacquemin, É. A.~Perpète, G.E.S.I.C.; Adamo, C.
\newblock Extensive TD-DFT investigation of the first electronic transition in
  substituted azobenzenes.
\newblock {\em Chem. Phys. Lett.} {\bf 2008}, {\em 465},~226--229.
\newblock {\url{https://doi.org/10.1016/j.cplett.2008.09.071}}.

\bibitem[Zakharov et~al.(2016)Zakharov, Ivanov, and Adamowicz]{139Zakharov2016}
Zakharov, A.B.; Ivanov, V.V.; Adamowicz, L., Optical Parameters of
  $\pi$-Conjugated Oligomer Chains from the Semiempirical Local Coupled-Cluster
  Theory.
\newblock In {\em Practical Aspects of Computational Chemistry IV}; Springer
  US: Boston, MA,  2016; pp. 57--102.
\newblock {\url{https://doi.org/10.1007/978-1-4899-7699-4_3}}.

\bibitem[Banerjee et~al.(2019)Banerjee, Avramopoulos, and
  Nandi]{229Banerjee2019}
Banerjee, P.; Avramopoulos, A.; Nandi, P.K.
\newblock Static second-hyperpolarizability of diffuse electron cyclic
  compounds M\textsubscript{2}A\textsubscript{2} (M = Be, Mg, Ca; A = Li, Na,
  K): Effect of basis set and electron correlation.
\newblock {\em Chem. Phys. Lett.} {\bf 2019}, {\em 729},~92--98.
\newblock {\url{https://doi.org/10.1016/j.cplett.2019.05.031}}.

\bibitem[Beerepoot et~al.(2015)Beerepoot, Friese, List, Kongsted, and
  Ruud]{243Beerepoot2015}
Beerepoot, M.T.P.; Friese, D.H.; List, N.H.; Kongsted, J.; Ruud, K.
\newblock Benchmarking two-photon absorption cross sections: Performance of CC2
  and CAM-B3LYP.
\newblock {\em Phys. Chem. Chem. Phys.} {\bf 2015}, {\em 17},~19306--19314.
\newblock {\url{https://doi.org/10.1039/C5CP03241E}}.

\bibitem[Day et~al.(2014)Day, Pachter, and Nguyen]{Day2014_JCP}
Day, P.N.; Pachter, R.; Nguyen, K.A.
\newblock Analysis of nonlinear optical properties in donor--acceptor
  materials.
\newblock {\em J. Chem. Phys.} {\bf 2014}, {\em 140},~184308.
\newblock {\url{https://doi.org/10.1063/1.4874267}}.

\bibitem[M.~W.~Jørgensen and Sauer(2020)]{140Jørgensen2020}
M.~W.~Jørgensen, R.~Faber, A.L.; Sauer, S.P.A.
\newblock Benchmarking Correlated Methods for Frequency-Dependent
  Polarizabilities: Aromatic Molecules with the {CC3}, {CCSD}, {CC2}, {SOPPA},
  {SOPPA(CC2)}, and {SOPPA(CCSD)} Methods.
\newblock {\em J. Chem. Theory Comput.} {\bf 2020}, {\em 16},~3006--3018.
\newblock {\url{https://doi.org/10.1021/acs.jctc.9b01300}}.

\bibitem[Beaujean and Champagne(2016)]{241Beaujean2016}
Beaujean, P.; Champagne, B.
\newblock Coupled cluster evaluation of the frequency dispersion of the first
  and second hyperpolarizabilities of water, methanol, and dimethyl ether.
\newblock {\em J. Chem. Phys.} {\bf 2016}, {\em 145},~044311.
\newblock {\url{https://doi.org/10.1063/1.4958736}}.

\bibitem[Noga and Pluta(1997)]{141Pluta1997}
Noga, J.; Pluta, T.
\newblock Coupled cluster calculations of the electric properties of \ch{BeS}.
  An analysis of the fifth-order non-iterative corrections.
\newblock {\em Chem. Phys. Lett.} {\bf 1997}, {\em 264},~101--108.
\newblock {\url{https://doi.org/10.1016/S0009-2614(96)01295-X}}.

\bibitem[Beaujean and Champagne(2018)]{242Beaujean2018}
Beaujean, P.; Champagne, B.
\newblock Coupled cluster evaluation of the second and third harmonic
  scattering responses of small molecules.
\newblock {\em Theor. Chem. Acc.} {\bf 2018}, {\em 137},~50.
\newblock {\url{https://doi.org/10.1007/s00214-018-2219-y}}.

\bibitem[Tunega and Noga(1998)]{142Noga1998}
Tunega, D.; Noga, J.
\newblock Static electric properties of \ch{LiH}: explicitly correlated coupled
  cluster calculations.
\newblock {\em Theor. Chem. Acc.} {\bf 1998}, {\em 100},~78--84.
\newblock {\url{https://doi.org/10.1007/s002140050368}}.

\bibitem[Roos and Sadlej(1985)]{143Sadlej1985}
Roos, B.O.; Sadlej, A.J.
\newblock Polarized basis sets for accurate predictions of molecular electric
  properties. Electric moments of the \ch{LiH} molecule.
\newblock {\em Chem. Phys.} {\bf 1985}, {\em 94},~43--53.
\newblock {\url{https://doi.org/10.1016/0301-0104(85)85064-3}}.

\bibitem[Sadlej(1988)]{144Sadlej1988}
Sadlej, A.J.
\newblock Medium-size polarized basis sets for high-level correlated
  calculations of molecular electric properties.
\newblock {\em Collect. Czechoslov. Chem. Commun.} {\bf 1988}, {\em
  53},~1995--2016.
\newblock {\url{https://doi.org/10.1135/cccc19881995}}.

\bibitem[Sadlej(1991)]{145Sadlej1991}
Sadlej, A.J.
\newblock Medium-size polarized basis sets for high-level-correlated
  calculations of molecular electric properties.
\newblock {\em Theor. Chim. Acta} {\bf 1991}, {\em 79},~123--140.
\newblock {\url{https://doi.org/10.1007/BF01127101}}.

\bibitem[Aidas et~al.(2014)Aidas, Angeli, Bak, Bakken, Bast, Boman,
  Christiansen, Cimiraglia, Coriani, Dahle, Dalskov, Ekström, Enevoldsen,
  Eriksen, Ettenhuber, Fernández, Ferrighi, Fliegl, Frediani, Hald, Halkier,
  Hättig, Heiberg, Helgaker, Hennum, Hettema, Hjertenæs, Høst, Høyvik,
  Iozzi, Jansík, Jensen, Jonsson, Jørgensen, Kauczor, Kirpekar, Kjærgaard,
  Klopper, Knecht, Kobayashi, Koch, Kongsted, Krapp, Kristensen, Ligabue,
  Lutnæs, Melo, Mikkelsen, Myhre, Neiss, Nielsen, Norman, Olsen, Olsen, Osted,
  Packer, Pawlowski, Pedersen, Provasi, Reine, Rinkevicius, Ruden, Ruud,
  Rybkin, Sałek, Samson, Sánchez~de Merás, Saue, Sauer, Schimmelpfennig,
  Sneskov, Steindal, Sylvester-Hvid, Taylor, Teale, Tellgren, Tew, Thorvaldsen,
  Thøgersen, Vahtras, Watson, Wilson, Ziolkowski, and
  Ågren]{57Aidas2014Dalton}
Aidas, K.; Angeli, C.; Bak, K.L.; Bakken, V.; Bast, R.; Boman, L.;
  Christiansen, O.; Cimiraglia, R.; Coriani, S.; Dahle, P.;  et~al.
\newblock The Dalton Quantum Chemistry Program System.
\newblock {\em WIREs Comput. Mol. Sci.} {\bf 2014}, {\em 4},~269--284.
\newblock {\url{https://doi.org/10.1002/wcms.1172}}.

\bibitem[Dal(2020)]{58Dalton2020}
Dalton Project.
\newblock {\em Dalton, a Molecular Electronic Structure Program, Release
  v2020.0.1},  2020.
\newblock Available at \url{http://daltonprogram.org}.

\bibitem[Foresman and Frisch(2015)]{146Frisch2015}
Foresman, J.B.; Frisch, �.
\newblock Exploring Chemistry with Electronic Structure Methods, Gaussian,
  Inc., 3rd edn.
\newblock {\em Exploring Chem. Electron. Struct. Methods} {\bf 2015}.

\bibitem[B.~Champagne and Yamaguchi(2005)]{147Champagne2005}
B.~Champagne, E.~Botek, M.N.T.N.; Yamaguchi, K.
\newblock Basis set and electron correlation effects on the polarizability and
  second hyperpolarizability of model open-shell conjugated systems.
\newblock {\em J. Chem. Phys.} {\bf 2005}, {\em 122},~114315.
\newblock {\url{https://doi.org/10.1063/1.1880992}}.

\bibitem[Hatua and Nandi(2013)]{24Hatua2013BeSandwich}
Hatua, K.; Nandi, P.K.
\newblock Beryllium-Cyclobutadiene Multidecker Inverse Sandwiches: Electronic
  Structure and Second-Hyperpolarizability.
\newblock {\em J. Phys. Chem. A} {\bf 2013}, {\em 117},~12581--12589.
\newblock {\url{https://doi.org/10.1021/jp407563f}}.

\bibitem[McLean and Chandler(1980)]{148Chandler1980}
McLean, A.D.; Chandler, G.S.
\newblock Contracted Gaussian basis sets for molecular calculations. I. Second
  row atoms, Z=11–18.
\newblock {\em J. Chem. Phys.} {\bf 1980}, {\em 72},~5639--5648.
\newblock {\url{https://doi.org/10.1063/1.438980}}.

\bibitem[R.~Krishnan and Pople(1980)]{149Krishnan1980}
R.~Krishnan, J. S.~Binkley, R.S.; Pople, J.A.
\newblock Self‐consistent molecular orbital methods. XX. A basis set for
  correlated wave functions.
\newblock {\em J. Chem. Phys.} {\bf 1980}, {\em 72},~650--654.
\newblock {\url{https://doi.org/10.1063/1.438955}}.

\bibitem[Clark et~al.(1983)Clark, Chandrasekhar, Spitznagel, and von
  Ragué~Schleyer]{150Clark1983_321G}
Clark, T.; Chandrasekhar, J.; Spitznagel, G.W.; von Ragué~Schleyer, P.
\newblock Efficient diffuse function-augmented basis sets for anion
  calculations. III. The 3-21+G basis set for first-row elements, Li--F.
\newblock {\em J. Comput. Chem.} {\bf 1983}, {\em 4},~294--301.
\newblock {\url{https://doi.org/10.1002/jcc.540040303}}.

\bibitem[Frisch et~al.(1984)Frisch, Pople, and Binkley]{151Frisch1984_basis}
Frisch, M.J.; Pople, J.A.; Binkley, J.S.
\newblock Self‐consistent molecular orbital methods 25. Supplementary
  functions for Gaussian basis sets.
\newblock {\em J. Chem. Phys.} {\bf 1984}, {\em 80},~3265--3269.
\newblock {\url{https://doi.org/10.1063/1.447079}}.

\bibitem[Kendall et~al.(1992)Kendall, Thom H.~Dunning, and
  Harrison]{152Kendall1992_EA}
Kendall, R.A.; Thom H.~Dunning, J.; Harrison, R.J.
\newblock Electron affinities of the first‐row atoms revisited. Systematic
  basis sets and wave functions.
\newblock {\em J. Chem. Phys.} {\bf 1992}, {\em 96},~6796--6806.
\newblock {\url{https://doi.org/10.1063/1.462569}}.

\bibitem[Davidson(1996)]{153Davidson1996_260}
Davidson, E.R.
\newblock Comment on “Comment on Dunning's correlation-consistent basis
  sets”.
\newblock {\em Chem. Phys. Lett.} {\bf 1996}, {\em 260},~514--518.
\newblock {\url{https://doi.org/10.1016/0009-2614(96)00917-7}}.

\bibitem[Woon and Dunning(1993)]{154Woon1993_98}
Woon, D.E.; Dunning, T.H.
\newblock Gaussian basis sets for use in correlated molecular calculations.
  III. The atoms aluminum through argon.
\newblock {\em J. Chem. Phys.} {\bf 1993}, {\em 98},~1358--1371.
\newblock {\url{https://doi.org/10.1063/1.464303}}.

\bibitem[Dunning(1989)]{155Dunning1989_90}
Dunning, T.H.
\newblock Gaussian basis sets for use in correlated molecular calculations. I.
  The atoms boron through neon and hydrogen.
\newblock {\em J. Chem. Phys.} {\bf 1989}, {\em 90},~1007--1023.
\newblock {\url{https://doi.org/10.1063/1.456153}}.

\bibitem[Pritchard et~al.(2019)Pritchard, Altarawy, Didier, Gibson, and
  Windus]{170Pritchard2019_59}
Pritchard, B.P.; Altarawy, D.; Didier, B.; Gibson, T.D.; Windus, T.L.
\newblock New Basis Set Exchange: An Open, Up-to-Date Resource for the
  Molecular Sciences Community.
\newblock {\em J. Chem. Inf. Model.} {\bf 2019}, {\em 59},~4814--4820.
\newblock {\url{https://doi.org/10.1021/acs.jcim.9b00725}}.

\bibitem[Lebedev(1976)]{164Lebedev1976_16}
Lebedev, V.I.
\newblock Quadratures on the sphere.
\newblock {\em USSR Comput. Math. Math. Phys.} {\bf 1976}, {\em 16},~10--24.
\newblock {\url{https://doi.org/10.1016/0041-5553(76)90100-2}}.

\bibitem[Lebedev and Skorokhodov(1992)]{166Lebedev1992_45}
Lebedev, V.I.; Skorokhodov, A.L.
\newblock Quadrature formulas for a sphere of orders 41, 47 and 53.
\newblock {\em Russ. Acad. Sci. Dokl. Math.} {\bf 1992}, {\em 45},~587--592.

\bibitem[Grimme(2006)]{160Grimme2006_27}
Grimme, S.
\newblock Semiempirical GGA-type density functional constructed with a
  long-range dispersion correction.
\newblock {\em J. Comput. Chem.} {\bf 2006}, {\em 27},~1787--1799.
\newblock {\url{https://doi.org/10.1002/jcc.20495}}.

\bibitem[Grimme et~al.(2016)Grimme, Hansen, Brandenburg, and
  Bannwarth]{161Grimme2016_116}
Grimme, S.; Hansen, A.; Brandenburg, J.G.; Bannwarth, C.
\newblock Dispersion-Corrected Mean-Field Electronic Structure Methods.
\newblock {\em Chem. Rev.} {\bf 2016}, {\em 116},~5105--5154.
\newblock {\url{https://doi.org/10.1021/acs.chemrev.5b00533}}.

\bibitem[Becke and Johnson(2005)]{162Becke2005_123}
Becke, A.D.; Johnson, E.R.
\newblock A density-functional model of the dispersion interaction.
\newblock {\em J. Chem. Phys.} {\bf 2005}, {\em 123},~154101.
\newblock {\url{https://doi.org/10.1063/1.2065267}}.

\bibitem[Pettersen et~al.(2004)Pettersen, Goddard, Huang, Couch, Greenblatt,
  Meng, and Ferrin]{189Pettersen2004_25}
Pettersen, E.F.; Goddard, T.D.; Huang, C.C.; Couch, G.S.; Greenblatt, D.M.;
  Meng, E.C.; Ferrin, T.E.
\newblock UCSF Chimera--a visualization system for exploratory research and
  analysis.
\newblock {\em J. Comput. Chem.} {\bf 2004}, {\em 25},~1605--1612.
\newblock {\url{https://doi.org/10.1002/jcc.20084}}.

\bibitem[190(2020)]{190Chimera2020_1.15}
UCSF Chimera, Version 1.15 (build 42258),  2020.
\newblock Resource for Biocomputing, Visualization, and Informatics at the
  University of California, San Francisco.

\bibitem[Chai and Head-Gordon(2008)]{Chai2008dispersion}
Chai, J.D.; Head-Gordon, M.
\newblock Long-range corrected hybrid density functionals with damped
  atom–atom dispersion corrections.
\newblock {\em Physical Chemistry Chemical Physics} {\bf 2008}, {\em 10},~6615.
\newblock {\url{https://doi.org/10.1039/b810189b}}.

\bibitem[Olsen()]{HaugaardOlsen2024dispersion}
Olsen, J.M.H.
\newblock Inclusion of dispersion corrections in the calculation of absorption
  spectra.
\newblock \url{https://gitlab.com/dalton/user-support/-/issues/92}.

\bibitem[del Coso and Solis(2004)]{172delCoso2004_21}
del Coso, R.; Solis, J.
\newblock Relation between nonlinear refractive index and third-order
  susceptibility in absorbing media.
\newblock {\em J. Opt. Soc. Am. B} {\bf 2004}, {\em 21},~640--644.
\newblock {\url{https://doi.org/10.1364/JOSAB.21.000640}}.

\bibitem[Boyd et~al.(2014)Boyd, Shi, and De~Leon]{173Boyd2014_326}
Boyd, R.W.; Shi, Z.; De~Leon, I.
\newblock The third-order nonlinear optical susceptibility of gold.
\newblock {\em Opt. Commun.} {\bf 2014}, {\em 326},~74--79.
\newblock {\url{https://doi.org/10.1016/j.optcom.2014.03.005}}.

\bibitem[Sharafudeen et~al.(2011)Sharafudeen, Adithya, Vijayakumar, Sudheesh,
  Kalluraya, and Chandrasekharan]{174Sharafudeen2011_11}
Sharafudeen, K.N.; Adithya, A.; Vijayakumar, S.; Sudheesh, P.; Kalluraya, B.;
  Chandrasekharan, K.
\newblock Multiphoton absorption process and self-focusing effect in coumarin
  derivative doped PMMA films by z-scan and optical limiting studies.
\newblock {\em Curr. Appl. Phys.} {\bf 2011}, {\em 11},~1089--1093.
\newblock {\url{https://doi.org/10.1016/j.cap.2011.02.001}}.

\bibitem[Kim et~al.(2021)Kim, Chen, Cheng, Gindulyte, He, He, Li, Shoemaker,
  Thiessen, Yu, Zaslavsky, Zhang, and Bolton]{175Kim2021_49}
Kim, S.; Chen, J.; Cheng, T.; Gindulyte, A.; He, J.; He, S.; Li, Q.; Shoemaker,
  B.A.; Thiessen, P.A.; Yu, B.;  et~al.
\newblock PubChem in 2021: new data content and improved web interfaces.
\newblock {\em Nucleic Acids Res.} {\bf 2021}, {\em 49},~D1388--D1395.
\newblock {\url{https://doi.org/10.1093/nar/gkaa971}}.

\bibitem[Willetts et~al.(1992)Willetts, Rice, Burland, and
  Shelton]{176Willetts1992_97}
Willetts, A.; Rice, J.E.; Burland, D.M.; Shelton, D.P.
\newblock Problems in the comparison of theoretical and experimental
  hyperpolarizabilities.
\newblock {\em J. Chem. Phys.} {\bf 1992}, {\em 97},~7590--7599.
\newblock {\url{https://doi.org/10.1063/1.463479}}.

\bibitem[Shi and Garito(1998)]{177Shi1998_Characterization}
Shi, R.F.; Garito, A.F.
\newblock Introduction: Conventions and Standards for Nonlinear Optical
  Processes. In {\em Characterization Techniques and Tabulations for Organic
  Nonlinear Optical Materials}; Kuzyk, M.G.; Dirk, C.W., Eds.; Marcel Dekker:
  New York,  1998; pp. 1--36.
\newblock {\url{https://doi.org/10.1201/9781315139036}}.

\bibitem[Jonsson(2003)]{178Jonsson2003_Lectures}
Jonsson, F.
\newblock Lecture Notes on Nonlinear Optics,  2003.
\newblock See \url{http://jonsson.eu/research/lectures}.

\bibitem[Butcher and Cotter(1990)]{179Butcher1990_Elements}
Butcher, P.N.; Cotter, D.
\newblock {\em The Elements of Nonlinear Optics}; Cambridge Univ. Press:
  Cambridge,  1990.
\newblock {\url{https://doi.org/10.1017/CBO9781139167994}}.

\bibitem[Theil(1992)]{244Theil1992_Springer}
Theil, H.
\newblock A Rank-Invariant Method of Linear and Polynomial Regression Analysis.
  In {\em Henri Theil's Contributions to Economics and Econometrics:
  Econometric Theory and Methodology}; Raj, B.; Koerts, J., Eds.; Springer
  Netherlands: Dordrecht,  1992; pp. 345--381.
\newblock {\url{https://doi.org/10.1007/978-94-011-2546-8_20}}.

\bibitem[Sen(1968)]{245Sen1968_63}
Sen, P.K.
\newblock Estimates of the Regression Coefficient Based on Kendall's Tau.
\newblock {\em J. Am. Stat. Assoc.} {\bf 1968}, {\em 63},~1379--1389.
\newblock {\url{https://doi.org/10.1080/01621459.1968.10480934}}.

\bibitem[Borowski and Fried(2014)]{Siegel}
Borowski, M.; Fried, R.
\newblock Online signal extraction by robust regression in moving windows with
  data-adaptive width selection.
\newblock {\em Statistics and Computing} {\bf 2014}, {\em 24},~597–613.
\newblock {\url{https://doi.org/10.1007/s11222-013-9391-7}}.

\bibitem[Politi et~al.(2021)Politi, Ferreira, and
  Patino]{Politi2021_Nonparametric}
Politi, M.T.; Ferreira, J.C.; Patino, C.M.
\newblock Nonparametric statistical tests: friend or foe?
\newblock {\em J. Bras. Pneumol.} {\bf 2021}, {\em 47},~e20210292.
\newblock {\url{https://doi.org/10.36416/1806-3756/e20210292}}.

\bibitem[Mead et~al.(2012)Mead, Gilmour, and Mead]{156Mead2012_Book}
Mead, R.; Gilmour, S.G.; Mead, A.
\newblock {\em Statistical Principles for the Design of Experiments}; Cambridge
  Univ. Press: Cambridge,  2012.
\newblock {\url{https://doi.org/10.1017/CBO9781139020879}}.

\bibitem[Marenich et~al.(2011)Marenich, Cramer, Truhlar, Guido, Mennucci,
  Scalmani, and Frisch]{Marenich2011_VEM}
Marenich, A.V.; Cramer, C.J.; Truhlar, D.G.; Guido, C.A.; Mennucci, B.;
  Scalmani, G.; Frisch, M.J.
\newblock Practical computation of electronic excitation in solution: vertical
  excitation model.
\newblock {\em Chem. Sci.} {\bf 2011}, {\em 2},~2143--2161.
\newblock {\url{https://doi.org/10.1039/C1SC00313E}}.

\end{thebibliography}
