# Supplementary material for: Use of Factorial Design for Calculation of Second Hyperpolarizabilities
Source: Nanomaterials (Basel). 2025 Aug 23;15(17):1302. doi: 10.3390/nano15171302 (PMC12430289; doi:10.3390/nano15171302)
Supplement: Supplementary file 1 [file nanomaterials-15-01302-s001.zip › nanomaterials-3796781-supplementary.blg]

This is BibTeX, Version 0.99d (TeX Live 2023)
Capacity: max_strings=200000, hash_size=200000, hash_prime=170003
The top-level auxiliary file: nanomaterials-3796781-supplementary.aux
The style file: Definitions/mdpi.bst
Database file #1: biblio.bib
Warning--string name "jul" is undefined
--line 2947 of file biblio.bib
Too many commas in name 1 of "S. Bonness, H. Fukui, K. Yoneda, R. Kishi, B. Champagne, E. Botek and M. Nakano" for entry 134Bonness2010
while executing---line 1278 of file Definitions/mdpi.bst
Too many commas in name 1 of "S. Bonness, H. Fukui, K. Yoneda, R. Kishi, B. Champagne, E. Botek and M. Nakano" for entry 134Bonness2010
while executing---line 1278 of file Definitions/mdpi.bst
Too many commas in name 1 of "S. Bonness, H. Fukui, K. Yoneda, R. Kishi, B. Champagne, E. Botek and M. Nakano" for entry 134Bonness2010
while executing---line 1278 of file Definitions/mdpi.bst
Too many commas in name 1 of "H. Fukui, Y. Inoue, R. Kishi, Y. Shigeta, B. Champagne and M. Nakano" for entry 135Fukui2012
while executing---line 1278 of file Definitions/mdpi.bst
Too many commas in name 1 of "H. Fukui, Y. Inoue, R. Kishi, Y. Shigeta, B. Champagne and M. Nakano" for entry 135Fukui2012
while executing---line 1278 of file Definitions/mdpi.bst
Too many commas in name 1 of "R. Kishi, M. Dennis, K. Fukuda, Y. Murata, K. Morita, H. Uenaka and M. Nakano" for entry 136Kishi2013
while executing---line 1278 of file Definitions/mdpi.bst
Too many commas in name 1 of "R. Kishi, M. Dennis, K. Fukuda, Y. Murata, K. Morita, H. Uenaka and M. Nakano" for entry 136Kishi2013
while executing---line 1278 of file Definitions/mdpi.bst
Too many commas in name 1 of "R. Kishi, M. Dennis, K. Fukuda, Y. Murata, K. Morita, H. Uenaka and M. Nakano" for entry 136Kishi2013
while executing---line 1278 of file Definitions/mdpi.bst
Too many commas in name 1 of "D. Jacquemin, É. A. Perpète, G. E. Scuseria, I. Ciofini and C. Adamo" for entry 138Jacquemin2008
while executing---line 1278 of file Definitions/mdpi.bst
Too many commas in name 1 of "B. Champagne, E. Botek, M. Nakano, T. Nitta and K. Yamaguchi" for entry 147Champagne2005
while executing---line 1278 of file Definitions/mdpi.bst
Too many commas in name 1 of "S. Bonness, H. Fukui, K. Yoneda, R. Kishi, B. Champagne, E. Botek and M. Nakano" for entry 134Bonness2010
while executing---line 1337 of file Definitions/mdpi.bst
Too many commas in name 1 of "S. Bonness, H. Fukui, K. Yoneda, R. Kishi, B. Champagne, E. Botek and M. Nakano" for entry 134Bonness2010
while executing---line 1337 of file Definitions/mdpi.bst
Too many commas in name 1 of "S. Bonness, H. Fukui, K. Yoneda, R. Kishi, B. Champagne, E. Botek and M. Nakano" for entry 134Bonness2010
while executing---line 1337 of file Definitions/mdpi.bst
Too many commas in name 1 of "S. Bonness, H. Fukui, K. Yoneda, R. Kishi, B. Champagne, E. Botek and M. Nakano" for entry 134Bonness2010
while executing---line 1337 of file Definitions/mdpi.bst
Too many commas in name 1 of "S. Bonness, H. Fukui, K. Yoneda, R. Kishi, B. Champagne, E. Botek and M. Nakano" for entry 134Bonness2010
while executing---line 1337 of file Definitions/mdpi.bst
Too many commas in name 1 of "S. Bonness, H. Fukui, K. Yoneda, R. Kishi, B. Champagne, E. Botek and M. Nakano" for entry 134Bonness2010
while executing---line 1337 of file Definitions/mdpi.bst
Too many commas in name 1 of "H. Fukui, Y. Inoue, R. Kishi, Y. Shigeta, B. Champagne and M. Nakano" for entry 135Fukui2012
while executing---line 1337 of file Definitions/mdpi.bst
Too many commas in name 1 of "H. Fukui, Y. Inoue, R. Kishi, Y. Shigeta, B. Champagne and M. Nakano" for entry 135Fukui2012
while executing---line 1337 of file Definitions/mdpi.bst
Too many commas in name 1 of "H. Fukui, Y. Inoue, R. Kishi, Y. Shigeta, B. Champagne and M. Nakano" for entry 135Fukui2012
while executing---line 1337 of file Definitions/mdpi.bst
Too many commas in name 1 of "H. Fukui, Y. Inoue, R. Kishi, Y. Shigeta, B. Champagne and M. Nakano" for entry 135Fukui2012
while executing---line 1337 of file Definitions/mdpi.bst
Too many commas in name 1 of "R. Kishi, M. Dennis, K. Fukuda, Y. Murata, K. Morita, H. Uenaka and M. Nakano" for entry 136Kishi2013
while executing---line 1337 of file Definitions/mdpi.bst
Too many commas in name 1 of "R. Kishi, M. Dennis, K. Fukuda, Y. Murata, K. Morita, H. Uenaka and M. Nakano" for entry 136Kishi2013
while executing---line 1337 of file Definitions/mdpi.bst
Too many commas in name 1 of "R. Kishi, M. Dennis, K. Fukuda, Y. Murata, K. Morita, H. Uenaka and M. Nakano" for entry 136Kishi2013
while executing---line 1337 of file Definitions/mdpi.bst
Too many commas in name 1 of "R. Kishi, M. Dennis, K. Fukuda, Y. Murata, K. Morita, H. Uenaka and M. Nakano" for entry 136Kishi2013
while executing---line 1337 of file Definitions/mdpi.bst
Too many commas in name 1 of "R. Kishi, M. Dennis, K. Fukuda, Y. Murata, K. Morita, H. Uenaka and M. Nakano" for entry 136Kishi2013
while executing---line 1337 of file Definitions/mdpi.bst
Too many commas in name 1 of "R. Kishi, M. Dennis, K. Fukuda, Y. Murata, K. Morita, H. Uenaka and M. Nakano" for entry 136Kishi2013
while executing---line 1337 of file Definitions/mdpi.bst
Too many commas in name 1 of "D. Jacquemin, É. A. Perpète, G. E. Scuseria, I. Ciofini and C. Adamo" for entry 138Jacquemin2008
while executing---line 1337 of file Definitions/mdpi.bst
Too many commas in name 1 of "D. Jacquemin, É. A. Perpète, G. E. Scuseria, I. Ciofini and C. Adamo" for entry 138Jacquemin2008
while executing---line 1337 of file Definitions/mdpi.bst
Too many commas in name 1 of "B. Champagne, E. Botek, M. Nakano, T. Nitta and K. Yamaguchi" for entry 147Champagne2005
while executing---line 1337 of file Definitions/mdpi.bst
Too many commas in name 1 of "B. Champagne, E. Botek, M. Nakano, T. Nitta and K. Yamaguchi" for entry 147Champagne2005
while executing---line 1337 of file Definitions/mdpi.bst
You've used 159 entries,
            2887 wiz_defined-function locations,
            1709 strings with 47413 characters,
and the built_in function-call counts, 70863 in all, are:
= -- 6230
> -- 4461
< -- 67
+ -- 1932
- -- 1203
* -- 6656
:= -- 10831
add.period$ -- 622
call.type$ -- 159
change.case$ -- 160
chr.to.int$ -- 157
cite$ -- 160
duplicate$ -- 3022
empty$ -- 5412
format.name$ -- 1589
if$ -- 14661
int.to.chr$ -- 3
int.to.str$ -- 159
missing$ -- 159
newline$ -- 939
num.names$ -- 477
pop$ -- 1381
preamble$ -- 0
purify$ -- 159
quote$ -- 0
skip$ -- 1849
stack$ -- 0
substring$ -- 3854
swap$ -- 661
text.length$ -- 7
text.prefix$ -- 1
top$ -- 0
type$ -- 1101
warning$ -- 0
while$ -- 579
width$ -- 0
write$ -- 2212
(There were 30 error messages)
