# Supplementary material for: Use of Factorial Design for Calculation of Second Hyperpolarizabilities
Source: Nanomaterials (Basel). 2025 Aug 23;15(17):1302. doi: 10.3390/nano15171302 (PMC12430289; doi:10.3390/nano15171302)
Supplement: Supplementary file 1 [file nanomaterials-15-01302-s001.zip › nanomaterials-3796781-supplementary.log]

This is pdfTeX, Version 3.141592653-2.6-1.40.25 (TeX Live 2023) (preloaded format=pdflatex 2024.3.20)  23 AUG 2025 14:58
entering extended mode
 \write18 enabled.
 %&-line parsing enabled.
**nanomaterials-3796781-supplementary.tex
(./nanomaterials-3796781-supplementary.tex
LaTeX2e <2022-11-01> patch level 1
L3 programming layer <2023-02-22> (./Definitions/mdpi.cls
Document Class: Definitions/mdpi 2/7/2025 MDPI paper class
(c:/texlive/2023/texmf-dist/tex/latex/base/article.cls
Document Class: article 2022/07/02 v1.4n Standard LaTeX document class
(c:/texlive/2023/texmf-dist/tex/latex/base/size10.clo
File: size10.clo 2022/07/02 v1.4n Standard LaTeX file (size option)
)
\c@part=\count185
\c@section=\count186
\c@subsection=\count187
\c@subsubsection=\count188
\c@paragraph=\count189
\c@subparagraph=\count190
\c@figure=\count191
\c@table=\count192
\abovecaptionskip=\skip48
\belowcaptionskip=\skip49
\bibindent=\dimen140
)
(c:/texlive/2023/texmf-dist/tex/latex/base/fontenc.sty
Package: fontenc 2021/04/29 v2.0v Standard LaTeX package
)
(c:/texlive/2023/texmf-dist/tex/latex/base/inputenc.sty
Package: inputenc 2021/02/14 v1.3d Input encoding file
\inpenc@prehook=\toks16
\inpenc@posthook=\toks17
)
(c:/texlive/2023/texmf-dist/tex/latex/tools/calc.sty
Package: calc 2017/05/25 v4.3 Infix arithmetic (KKT,FJ)
\calc@Acount=\count193
\calc@Bcount=\count194
\calc@Adimen=\dimen141
\calc@Bdimen=\dimen142
\calc@Askip=\skip50
\calc@Bskip=\skip51
LaTeX Info: Redefining \setlength on input line 80.
LaTeX Info: Redefining \addtolength on input line 81.
\calc@Ccount=\count195
\calc@Cskip=\skip52
)
(c:/texlive/2023/texmf-dist/tex/latex/tools/indentfirst.sty
Package: indentfirst 1995/11/23 v1.03 Indent first paragraph (DPC)
)
(c:/texlive/2023/texmf-dist/tex/latex/fancyhdr/fancyhdr.sty
Package: fancyhdr 2022/11/09 v4.1 Extensive control of page headers and footers

\f@nch@headwidth=\skip53
\f@nch@O@elh=\skip54
\f@nch@O@erh=\skip55
\f@nch@O@olh=\skip56
\f@nch@O@orh=\skip57
\f@nch@O@elf=\skip58
\f@nch@O@erf=\skip59
\f@nch@O@olf=\skip60
\f@nch@O@orf=\skip61
)
(c:/texlive/2023/texmf-dist/tex/latex/graphics/graphicx.sty
Package: graphicx 2021/09/16 v1.2d Enhanced LaTeX Graphics (DPC,SPQR)

(c:/texlive/2023/texmf-dist/tex/latex/graphics/keyval.sty
Package: keyval 2022/05/29 v1.15 key=value parser (DPC)
\KV@toks@=\toks18
)
(c:/texlive/2023/texmf-dist/tex/latex/graphics/graphics.sty
Package: graphics 2022/03/10 v1.4e Standard LaTeX Graphics (DPC,SPQR)

(c:/texlive/2023/texmf-dist/tex/latex/graphics/trig.sty
Package: trig 2021/08/11 v1.11 sin cos tan (DPC)
)
(c:/texlive/2023/texmf-dist/tex/latex/graphics-cfg/graphics.cfg
File: graphics.cfg 2016/06/04 v1.11 sample graphics configuration
)
Package graphics Info: Driver file: pdftex.def on input line 107.

(c:/texlive/2023/texmf-dist/tex/latex/graphics-def/pdftex.def
File: pdftex.def 2022/09/22 v1.2b Graphics/color driver for pdftex
))
\Gin@req@height=\dimen143
\Gin@req@width=\dimen144
)
(c:/texlive/2023/texmf-dist/tex/latex/epstopdf-pkg/epstopdf.sty
Package: epstopdf 2020-01-24 v2.11 Conversion with epstopdf on the fly (HO)

(c:/texlive/2023/texmf-dist/tex/generic/infwarerr/infwarerr.sty
Package: infwarerr 2019/12/03 v1.5 Providing info/warning/error messages (HO)
)
(c:/texlive/2023/texmf-dist/tex/latex/grfext/grfext.sty
Package: grfext 2019/12/03 v1.3 Manage graphics extensions (HO)

(c:/texlive/2023/texmf-dist/tex/generic/kvdefinekeys/kvdefinekeys.sty
Package: kvdefinekeys 2019-12-19 v1.6 Define keys (HO)
))
(c:/texlive/2023/texmf-dist/tex/latex/kvoptions/kvoptions.sty
Package: kvoptions 2022-06-15 v3.15 Key value format for package options (HO)

(c:/texlive/2023/texmf-dist/tex/generic/ltxcmds/ltxcmds.sty
Package: ltxcmds 2020-05-10 v1.25 LaTeX kernel commands for general use (HO)
)
(c:/texlive/2023/texmf-dist/tex/latex/kvsetkeys/kvsetkeys.sty
Package: kvsetkeys 2022-10-05 v1.19 Key value parser (HO)
))
(c:/texlive/2023/texmf-dist/tex/generic/pdftexcmds/pdftexcmds.sty
Package: pdftexcmds 2020-06-27 v0.33 Utility functions of pdfTeX for LuaTeX (HO
)

(c:/texlive/2023/texmf-dist/tex/generic/iftex/iftex.sty
Package: iftex 2022/02/03 v1.0f TeX engine tests
)
Package pdftexcmds Info: \pdf@primitive is available.
Package pdftexcmds Info: \pdf@ifprimitive is available.
Package pdftexcmds Info: \pdfdraftmode found.
)
(c:/texlive/2023/texmf-dist/tex/latex/epstopdf-pkg/epstopdf-base.sty
Package: epstopdf-base 2020-01-24 v2.11 Base part for package epstopdf
Package epstopdf-base Info: Redefining graphics rule for `.eps' on input line 4
85.
Package grfext Info: Graphics extension search list:
(grfext)             [.pdf,.png,.jpg,.mps,.jpeg,.jbig2,.jb2,.PDF,.PNG,.JPG,.JPE
G,.JBIG2,.JB2,.eps]
(grfext)             \AppendGraphicsExtensions on input line 504.

(c:/texlive/2023/texmf-dist/tex/latex/latexconfig/epstopdf-sys.cfg
File: epstopdf-sys.cfg 2010/07/13 v1.3 Configuration of (r)epstopdf for TeX Liv
e
)))
(c:/texlive/2023/texmf-dist/tex/latex/lastpage/lastpage.sty
Package: lastpage 2023/03/07 v2.0a lastpage: 2.09 or 2e? (HMM)

(c:/texlive/2023/texmf-dist/tex/latex/lastpage/lastpage2e.sty
Package: lastpage2e 2023/03/07 v2.0a Decide which 2e lastpage version to use (H
MM)

(c:/texlive/2023/texmf-dist/tex/latex/lastpage/lastpagemodern.sty
Package: lastpagemodern 2023-03-07 v2.0a Refers to last page's name (HMM; JPG)
) 
)) (c:/texlive/2023/texmf-dist/tex/latex/base/ifthen.sty
Package: ifthen 2022/04/13 v1.1d Standard LaTeX ifthen package (DPC)
)
(c:/texlive/2023/texmf-dist/tex/latex/float/float.sty
Package: float 2001/11/08 v1.3d Float enhancements (AL)
\c@float@type=\count196
\float@exts=\toks19
\float@box=\box51
\@float@everytoks=\toks20
\@floatcapt=\box52
)
(c:/texlive/2023/texmf-dist/tex/latex/amsmath/amsmath.sty
Package: amsmath 2022/04/08 v2.17n AMS math features
\@mathmargin=\skip62

For additional information on amsmath, use the `?' option.
(c:/texlive/2023/texmf-dist/tex/latex/amsmath/amstext.sty
Package: amstext 2021/08/26 v2.01 AMS text

(c:/texlive/2023/texmf-dist/tex/latex/amsmath/amsgen.sty
File: amsgen.sty 1999/11/30 v2.0 generic functions
\@emptytoks=\toks21
\ex@=\dimen145
))
(c:/texlive/2023/texmf-dist/tex/latex/amsmath/amsbsy.sty
Package: amsbsy 1999/11/29 v1.2d Bold Symbols
\pmbraise@=\dimen146
)
(c:/texlive/2023/texmf-dist/tex/latex/amsmath/amsopn.sty
Package: amsopn 2022/04/08 v2.04 operator names
)
\inf@bad=\count197
LaTeX Info: Redefining \frac on input line 234.
\uproot@=\count198
\leftroot@=\count199
LaTeX Info: Redefining \overline on input line 399.
LaTeX Info: Redefining \colon on input line 410.
\classnum@=\count266
\DOTSCASE@=\count267
LaTeX Info: Redefining \ldots on input line 496.
LaTeX Info: Redefining \dots on input line 499.
LaTeX Info: Redefining \cdots on input line 620.
\Mathstrutbox@=\box53
\strutbox@=\box54
LaTeX Info: Redefining \big on input line 722.
LaTeX Info: Redefining \Big on input line 723.
LaTeX Info: Redefining \bigg on input line 724.
LaTeX Info: Redefining \Bigg on input line 725.
\big@size=\dimen147
LaTeX Font Info:    Redeclaring font encoding OML on input line 743.
LaTeX Font Info:    Redeclaring font encoding OMS on input line 744.
\macc@depth=\count268
LaTeX Info: Redefining \bmod on input line 905.
LaTeX Info: Redefining \pmod on input line 910.
LaTeX Info: Redefining \smash on input line 940.
LaTeX Info: Redefining \relbar on input line 970.
LaTeX Info: Redefining \Relbar on input line 971.
\c@MaxMatrixCols=\count269
\dotsspace@=\muskip16
\c@parentequation=\count270
\dspbrk@lvl=\count271
\tag@help=\toks22
\row@=\count272
\column@=\count273
\maxfields@=\count274
\andhelp@=\toks23
\eqnshift@=\dimen148
\alignsep@=\dimen149
\tagshift@=\dimen150
\tagwidth@=\dimen151
\totwidth@=\dimen152
\lineht@=\dimen153
\@envbody=\toks24
\multlinegap=\skip63
\multlinetaggap=\skip64
\mathdisplay@stack=\toks25
LaTeX Info: Redefining \[ on input line 2953.
LaTeX Info: Redefining \] on input line 2954.
)
(c:/texlive/2023/texmf-dist/tex/latex/amsfonts/amssymb.sty
Package: amssymb 2013/01/14 v3.01 AMS font symbols

(c:/texlive/2023/texmf-dist/tex/latex/amsfonts/amsfonts.sty
Package: amsfonts 2013/01/14 v3.01 Basic AMSFonts support
\symAMSa=\mathgroup4
\symAMSb=\mathgroup5
LaTeX Font Info:    Redeclaring math symbol \hbar on input line 98.
LaTeX Font Info:    Overwriting math alphabet `\mathfrak' in version `bold'
(Font)                  U/euf/m/n --> U/euf/b/n on input line 106.
))
(c:/texlive/2023/texmf-dist/tex/latex/lineno/lineno.sty
Package: lineno 2023/01/19 line numbers on paragraphs v5.1
\linenopenalty=\count275
\output=\toks26
\linenoprevgraf=\count276
\linenumbersep=\dimen154
\linenumberwidth=\dimen155
\c@linenumber=\count277
\c@pagewiselinenumber=\count278
\c@LN@truepage=\count279
\c@internallinenumber=\count280
\c@internallinenumbers=\count281
\quotelinenumbersep=\dimen156
\bframerule=\dimen157
\bframesep=\dimen158
\bframebox=\box55

(c:/texlive/2023/texmf-dist/tex/latex/etoolbox/etoolbox.sty
Package: etoolbox 2020/10/05 v2.5k e-TeX tools for LaTeX (JAW)
\etb@tempcnta=\count282
)
\linenoamsmath@ams@eqpen=\count283
LaTeX Info: Redefining \\ on input line 3131.
)
(c:/texlive/2023/texmf-dist/tex/latex/setspace/setspace.sty
Package: setspace 2022/12/04 v6.7b set line spacing
)
(c:/texlive/2023/texmf-dist/tex/latex/enumitem/enumitem.sty
Package: enumitem 2019/06/20 v3.9 Customized lists
\labelindent=\skip65
\enit@outerparindent=\dimen159
\enit@toks=\toks27
\enit@inbox=\box56
\enit@count@id=\count284
\enitdp@description=\count285
)
(c:/texlive/2023/texmf-dist/tex/latex/psnfss/mathpazo.sty
Package: mathpazo 2020/03/25 PSNFSS-v9.3 Palatino w/ Pazo Math (D.Puga, WaS) 
\symupright=\mathgroup6
)
(c:/texlive/2023/texmf-dist/tex/latex/booktabs/booktabs.sty
Package: booktabs 2020/01/12 v1.61803398 Publication quality tables
\heavyrulewidth=\dimen160
\lightrulewidth=\dimen161
\cmidrulewidth=\dimen162
\belowrulesep=\dimen163
\belowbottomsep=\dimen164
\aboverulesep=\dimen165
\abovetopsep=\dimen166
\cmidrulesep=\dimen167
\cmidrulekern=\dimen168
\defaultaddspace=\dimen169
\@cmidla=\count286
\@cmidlb=\count287
\@aboverulesep=\dimen170
\@belowrulesep=\dimen171
\@thisruleclass=\count288
\@lastruleclass=\count289
\@thisrulewidth=\dimen172
)
(c:/texlive/2023/texmf-dist/tex/latex/titlesec/titlesec.sty
Package: titlesec 2021/07/05 v2.14 Sectioning titles
\ttl@box=\box57
\beforetitleunit=\skip66
\aftertitleunit=\skip67
\ttl@plus=\dimen173
\ttl@minus=\dimen174
\ttl@toksa=\toks28
\titlewidth=\dimen175
\titlewidthlast=\dimen176
\titlewidthfirst=\dimen177
)
(c:/texlive/2023/texmf-dist/tex/latex/tabto-ltx/tabto.sty
Package: tabto 2018/12/28  v 1.4  Another tabbing mechanism
\CurrentLineWidth=\dimen178
\TabPrevPos=\dimen179
)
(c:/texlive/2023/texmf-dist/tex/latex/xcolor/xcolor.sty
Package: xcolor 2022/06/12 v2.14 LaTeX color extensions (UK)

(c:/texlive/2023/texmf-dist/tex/latex/graphics-cfg/color.cfg
File: color.cfg 2016/01/02 v1.6 sample color configuration
)
Package xcolor Info: Driver file: pdftex.def on input line 227.

(c:/texlive/2023/texmf-dist/tex/latex/graphics/mathcolor.ltx)
Package xcolor Info: Model `cmy' substituted by `cmy0' on input line 1353.
Package xcolor Info: Model `hsb' substituted by `rgb' on input line 1357.
Package xcolor Info: Model `RGB' extended on input line 1369.
Package xcolor Info: Model `HTML' substituted by `rgb' on input line 1371.
Package xcolor Info: Model `Hsb' substituted by `hsb' on input line 1372.
Package xcolor Info: Model `tHsb' substituted by `hsb' on input line 1373.
Package xcolor Info: Model `HSB' substituted by `hsb' on input line 1374.
Package xcolor Info: Model `Gray' substituted by `gray' on input line 1375.
Package xcolor Info: Model `wave' substituted by `hsb' on input line 1376.
)
(c:/texlive/2023/texmf-dist/tex/latex/colortbl/colortbl.sty
Package: colortbl 2022/06/20 v1.0f Color table columns (DPC)

(c:/texlive/2023/texmf-dist/tex/latex/tools/array.sty
Package: array 2022/09/04 v2.5g Tabular extension package (FMi)
\col@sep=\dimen180
\ar@mcellbox=\box58
\extrarowheight=\dimen181
\NC@list=\toks29
\extratabsurround=\skip68
\backup@length=\skip69
\ar@cellbox=\box59
)
\everycr=\toks30
\minrowclearance=\skip70
\rownum=\count290
)
(c:/texlive/2023/texmf-dist/tex/generic/soul/soul.sty
Package: soul 2023-02-18 v3.0 Permit use of UTF-8 characters in soul (HO)

(c:/texlive/2023/texmf-dist/tex/generic/soul/soul-ori.sty
Package: soul-ori 2023-02-18 v3.0 letterspacing/underlining (mf)
\SOUL@word=\toks31
\SOUL@lasttoken=\toks32
\SOUL@syllable=\toks33
\SOUL@cmds=\toks34
\SOUL@buffer=\toks35
\SOUL@token=\toks36
\SOUL@syllgoal=\dimen182
\SOUL@syllwidth=\dimen183
\SOUL@charkern=\dimen184
\SOUL@hyphkern=\dimen185
\SOUL@dimen=\dimen186
\SOUL@dimeni=\dimen187
\SOUL@minus=\count291
\SOUL@comma=\count292
\SOUL@apo=\count293
\SOUL@grave=\count294
\SOUL@spaceskip=\skip71
\SOUL@ttwidth=\dimen188
\SOUL@uldp=\dimen189
\SOUL@ulht=\dimen190
)
(c:/texlive/2023/texmf-dist/tex/generic/etexcmds/etexcmds.sty
Package: etexcmds 2019/12/15 v1.7 Avoid name clashes with e-TeX commands (HO)
))
(c:/texlive/2023/texmf-dist/tex/latex/multirow/multirow.sty
Package: multirow 2021/03/15 v2.8 Span multiple rows of a table
\multirow@colwidth=\skip72
\multirow@cntb=\count295
\multirow@dima=\skip73
\bigstrutjot=\dimen191
)
(c:/texlive/2023/texmf-dist/tex/latex/microtype/microtype.sty
Package: microtype 2023/03/13 v3.1a Micro-typographical refinements (RS)
\MT@toks=\toks37
\MT@tempbox=\box60
\MT@count=\count296
LaTeX Info: Redefining \noprotrusionifhmode on input line 1059.
LaTeX Info: Redefining \leftprotrusion on input line 1060.
\MT@prot@toks=\toks38
LaTeX Info: Redefining \rightprotrusion on input line 1078.
LaTeX Info: Redefining \textls on input line 1368.
\MT@outer@kern=\dimen192
LaTeX Info: Redefining \textmicrotypecontext on input line 1988.
\MT@listname@count=\count297

(c:/texlive/2023/texmf-dist/tex/latex/microtype/microtype-pdftex.def
File: microtype-pdftex.def 2023/03/13 v3.1a Definitions specific to pdftex (RS)

LaTeX Info: Redefining \lsstyle on input line 902.
LaTeX Info: Redefining \lslig on input line 902.
\MT@outer@space=\skip74
)
Package microtype Info: Loading configuration file microtype.cfg.

(c:/texlive/2023/texmf-dist/tex/latex/microtype/microtype.cfg
File: microtype.cfg 2023/03/13 v3.1a microtype main configuration file (RS)
))
(c:/texlive/2023/texmf-dist/tex/latex/pgf/frontendlayer/tikz.sty
(c:/texlive/2023/texmf-dist/tex/latex/pgf/basiclayer/pgf.sty
(c:/texlive/2023/texmf-dist/tex/latex/pgf/utilities/pgfrcs.sty
(c:/texlive/2023/texmf-dist/tex/generic/pgf/utilities/pgfutil-common.tex
\pgfutil@everybye=\toks39
\pgfutil@tempdima=\dimen193
\pgfutil@tempdimb=\dimen194
)
(c:/texlive/2023/texmf-dist/tex/generic/pgf/utilities/pgfutil-latex.def
\pgfutil@abb=\box61
)
(c:/texlive/2023/texmf-dist/tex/generic/pgf/utilities/pgfrcs.code.tex
(c:/texlive/2023/texmf-dist/tex/generic/pgf/pgf.revision.tex)
Package: pgfrcs 2023-01-15 v3.1.10 (3.1.10)
))
Package: pgf 2023-01-15 v3.1.10 (3.1.10)

(c:/texlive/2023/texmf-dist/tex/latex/pgf/basiclayer/pgfcore.sty
(c:/texlive/2023/texmf-dist/tex/latex/pgf/systemlayer/pgfsys.sty
(c:/texlive/2023/texmf-dist/tex/generic/pgf/systemlayer/pgfsys.code.tex
Package: pgfsys 2023-01-15 v3.1.10 (3.1.10)

(c:/texlive/2023/texmf-dist/tex/generic/pgf/utilities/pgfkeys.code.tex
\pgfkeys@pathtoks=\toks40
\pgfkeys@temptoks=\toks41

(c:/texlive/2023/texmf-dist/tex/generic/pgf/utilities/pgfkeyslibraryfiltered.co
de.tex
\pgfkeys@tmptoks=\toks42
))
\pgf@x=\dimen195
\pgf@y=\dimen196
\pgf@xa=\dimen197
\pgf@ya=\dimen198
\pgf@xb=\dimen199
\pgf@yb=\dimen256
\pgf@xc=\dimen257
\pgf@yc=\dimen258
\pgf@xd=\dimen259
\pgf@yd=\dimen260
\w@pgf@writea=\write3
\r@pgf@reada=\read2
\c@pgf@counta=\count298
\c@pgf@countb=\count299
\c@pgf@countc=\count300
\c@pgf@countd=\count301
\t@pgf@toka=\toks43
\t@pgf@tokb=\toks44
\t@pgf@tokc=\toks45
\pgf@sys@id@count=\count302
 (c:/texlive/2023/texmf-dist/tex/generic/pgf/systemlayer/pgf.cfg
File: pgf.cfg 2023-01-15 v3.1.10 (3.1.10)
)
Driver file for pgf: pgfsys-pdftex.def

(c:/texlive/2023/texmf-dist/tex/generic/pgf/systemlayer/pgfsys-pdftex.def
File: pgfsys-pdftex.def 2023-01-15 v3.1.10 (3.1.10)

(c:/texlive/2023/texmf-dist/tex/generic/pgf/systemlayer/pgfsys-common-pdf.def
File: pgfsys-common-pdf.def 2023-01-15 v3.1.10 (3.1.10)
)))
(c:/texlive/2023/texmf-dist/tex/generic/pgf/systemlayer/pgfsyssoftpath.code.tex
File: pgfsyssoftpath.code.tex 2023-01-15 v3.1.10 (3.1.10)
\pgfsyssoftpath@smallbuffer@items=\count303
\pgfsyssoftpath@bigbuffer@items=\count304
)
(c:/texlive/2023/texmf-dist/tex/generic/pgf/systemlayer/pgfsysprotocol.code.tex
File: pgfsysprotocol.code.tex 2023-01-15 v3.1.10 (3.1.10)
)) (c:/texlive/2023/texmf-dist/tex/generic/pgf/basiclayer/pgfcore.code.tex
Package: pgfcore 2023-01-15 v3.1.10 (3.1.10)

(c:/texlive/2023/texmf-dist/tex/generic/pgf/math/pgfmath.code.tex
(c:/texlive/2023/texmf-dist/tex/generic/pgf/math/pgfmathutil.code.tex)
(c:/texlive/2023/texmf-dist/tex/generic/pgf/math/pgfmathparser.code.tex
\pgfmath@dimen=\dimen261
\pgfmath@count=\count305
\pgfmath@box=\box62
\pgfmath@toks=\toks46
\pgfmath@stack@operand=\toks47
\pgfmath@stack@operation=\toks48
)
(c:/texlive/2023/texmf-dist/tex/generic/pgf/math/pgfmathfunctions.code.tex)
(c:/texlive/2023/texmf-dist/tex/generic/pgf/math/pgfmathfunctions.basic.code.te
x)
(c:/texlive/2023/texmf-dist/tex/generic/pgf/math/pgfmathfunctions.trigonometric
.code.tex)
(c:/texlive/2023/texmf-dist/tex/generic/pgf/math/pgfmathfunctions.random.code.t
ex)
(c:/texlive/2023/texmf-dist/tex/generic/pgf/math/pgfmathfunctions.comparison.co
de.tex)
(c:/texlive/2023/texmf-dist/tex/generic/pgf/math/pgfmathfunctions.base.code.tex
)
(c:/texlive/2023/texmf-dist/tex/generic/pgf/math/pgfmathfunctions.round.code.te
x)
(c:/texlive/2023/texmf-dist/tex/generic/pgf/math/pgfmathfunctions.misc.code.tex
)
(c:/texlive/2023/texmf-dist/tex/generic/pgf/math/pgfmathfunctions.integerarithm
etics.code.tex)
(c:/texlive/2023/texmf-dist/tex/generic/pgf/math/pgfmathcalc.code.tex)
(c:/texlive/2023/texmf-dist/tex/generic/pgf/math/pgfmathfloat.code.tex
\c@pgfmathroundto@lastzeros=\count306
))
(c:/texlive/2023/texmf-dist/tex/generic/pgf/math/pgfint.code.tex)
(c:/texlive/2023/texmf-dist/tex/generic/pgf/basiclayer/pgfcorepoints.code.tex
File: pgfcorepoints.code.tex 2023-01-15 v3.1.10 (3.1.10)
\pgf@picminx=\dimen262
\pgf@picmaxx=\dimen263
\pgf@picminy=\dimen264
\pgf@picmaxy=\dimen265
\pgf@pathminx=\dimen266
\pgf@pathmaxx=\dimen267
\pgf@pathminy=\dimen268
\pgf@pathmaxy=\dimen269
\pgf@xx=\dimen270
\pgf@xy=\dimen271
\pgf@yx=\dimen272
\pgf@yy=\dimen273
\pgf@zx=\dimen274
\pgf@zy=\dimen275
)
(c:/texlive/2023/texmf-dist/tex/generic/pgf/basiclayer/pgfcorepathconstruct.cod
e.tex
File: pgfcorepathconstruct.code.tex 2023-01-15 v3.1.10 (3.1.10)
\pgf@path@lastx=\dimen276
\pgf@path@lasty=\dimen277
)
(c:/texlive/2023/texmf-dist/tex/generic/pgf/basiclayer/pgfcorepathusage.code.te
x
File: pgfcorepathusage.code.tex 2023-01-15 v3.1.10 (3.1.10)
\pgf@shorten@end@additional=\dimen278
\pgf@shorten@start@additional=\dimen279
)
(c:/texlive/2023/texmf-dist/tex/generic/pgf/basiclayer/pgfcorescopes.code.tex
File: pgfcorescopes.code.tex 2023-01-15 v3.1.10 (3.1.10)
\pgfpic=\box63
\pgf@hbox=\box64
\pgf@layerbox@main=\box65
\pgf@picture@serial@count=\count307
)
(c:/texlive/2023/texmf-dist/tex/generic/pgf/basiclayer/pgfcoregraphicstate.code
.tex
File: pgfcoregraphicstate.code.tex 2023-01-15 v3.1.10 (3.1.10)
\pgflinewidth=\dimen280
)
(c:/texlive/2023/texmf-dist/tex/generic/pgf/basiclayer/pgfcoretransformations.c
ode.tex
File: pgfcoretransformations.code.tex 2023-01-15 v3.1.10 (3.1.10)
\pgf@pt@x=\dimen281
\pgf@pt@y=\dimen282
\pgf@pt@temp=\dimen283
)
(c:/texlive/2023/texmf-dist/tex/generic/pgf/basiclayer/pgfcorequick.code.tex
File: pgfcorequick.code.tex 2023-01-15 v3.1.10 (3.1.10)
)
(c:/texlive/2023/texmf-dist/tex/generic/pgf/basiclayer/pgfcoreobjects.code.tex
File: pgfcoreobjects.code.tex 2023-01-15 v3.1.10 (3.1.10)
)
(c:/texlive/2023/texmf-dist/tex/generic/pgf/basiclayer/pgfcorepathprocessing.co
de.tex
File: pgfcorepathprocessing.code.tex 2023-01-15 v3.1.10 (3.1.10)
)
(c:/texlive/2023/texmf-dist/tex/generic/pgf/basiclayer/pgfcorearrows.code.tex
File: pgfcorearrows.code.tex 2023-01-15 v3.1.10 (3.1.10)
\pgfarrowsep=\dimen284
)
(c:/texlive/2023/texmf-dist/tex/generic/pgf/basiclayer/pgfcoreshade.code.tex
File: pgfcoreshade.code.tex 2023-01-15 v3.1.10 (3.1.10)
\pgf@max=\dimen285
\pgf@sys@shading@range@num=\count308
\pgf@shadingcount=\count309
)
(c:/texlive/2023/texmf-dist/tex/generic/pgf/basiclayer/pgfcoreimage.code.tex
File: pgfcoreimage.code.tex 2023-01-15 v3.1.10 (3.1.10)
)
(c:/texlive/2023/texmf-dist/tex/generic/pgf/basiclayer/pgfcoreexternal.code.tex
File: pgfcoreexternal.code.tex 2023-01-15 v3.1.10 (3.1.10)
\pgfexternal@startupbox=\box66
) (c:/texlive/2023/texmf-dist/tex/generic/pgf/basiclayer/pgfcorelayers.code.tex
File: pgfcorelayers.code.tex 2023-01-15 v3.1.10 (3.1.10)
)
(c:/texlive/2023/texmf-dist/tex/generic/pgf/basiclayer/pgfcoretransparency.code
.tex
File: pgfcoretransparency.code.tex 2023-01-15 v3.1.10 (3.1.10)
)
(c:/texlive/2023/texmf-dist/tex/generic/pgf/basiclayer/pgfcorepatterns.code.tex
File: pgfcorepatterns.code.tex 2023-01-15 v3.1.10 (3.1.10)
) (c:/texlive/2023/texmf-dist/tex/generic/pgf/basiclayer/pgfcorerdf.code.tex
File: pgfcorerdf.code.tex 2023-01-15 v3.1.10 (3.1.10)
))) (c:/texlive/2023/texmf-dist/tex/generic/pgf/modules/pgfmoduleshapes.code.te
x
File: pgfmoduleshapes.code.tex 2023-01-15 v3.1.10 (3.1.10)
\pgfnodeparttextbox=\box67
)
(c:/texlive/2023/texmf-dist/tex/generic/pgf/modules/pgfmoduleplot.code.tex
File: pgfmoduleplot.code.tex 2023-01-15 v3.1.10 (3.1.10)
)
(c:/texlive/2023/texmf-dist/tex/latex/pgf/compatibility/pgfcomp-version-0-65.st
y
Package: pgfcomp-version-0-65 2023-01-15 v3.1.10 (3.1.10)
\pgf@nodesepstart=\dimen286
\pgf@nodesepend=\dimen287
)
(c:/texlive/2023/texmf-dist/tex/latex/pgf/compatibility/pgfcomp-version-1-18.st
y
Package: pgfcomp-version-1-18 2023-01-15 v3.1.10 (3.1.10)
)) (c:/texlive/2023/texmf-dist/tex/latex/pgf/utilities/pgffor.sty
(c:/texlive/2023/texmf-dist/tex/latex/pgf/utilities/pgfkeys.sty
(c:/texlive/2023/texmf-dist/tex/generic/pgf/utilities/pgfkeys.code.tex))
(c:/texlive/2023/texmf-dist/tex/latex/pgf/math/pgfmath.sty
(c:/texlive/2023/texmf-dist/tex/generic/pgf/math/pgfmath.code.tex))
(c:/texlive/2023/texmf-dist/tex/generic/pgf/utilities/pgffor.code.tex
Package: pgffor 2023-01-15 v3.1.10 (3.1.10)
\pgffor@iter=\dimen288
\pgffor@skip=\dimen289
\pgffor@stack=\toks49
\pgffor@toks=\toks50
))
(c:/texlive/2023/texmf-dist/tex/generic/pgf/frontendlayer/tikz/tikz.code.tex
Package: tikz 2023-01-15 v3.1.10 (3.1.10)

(c:/texlive/2023/texmf-dist/tex/generic/pgf/libraries/pgflibraryplothandlers.co
de.tex
File: pgflibraryplothandlers.code.tex 2023-01-15 v3.1.10 (3.1.10)
\pgf@plot@mark@count=\count310
\pgfplotmarksize=\dimen290
)
\tikz@lastx=\dimen291
\tikz@lasty=\dimen292
\tikz@lastxsaved=\dimen293
\tikz@lastysaved=\dimen294
\tikz@lastmovetox=\dimen295
\tikz@lastmovetoy=\dimen296
\tikzleveldistance=\dimen297
\tikzsiblingdistance=\dimen298
\tikz@figbox=\box68
\tikz@figbox@bg=\box69
\tikz@tempbox=\box70
\tikz@tempbox@bg=\box71
\tikztreelevel=\count311
\tikznumberofchildren=\count312
\tikznumberofcurrentchild=\count313
\tikz@fig@count=\count314

(c:/texlive/2023/texmf-dist/tex/generic/pgf/modules/pgfmodulematrix.code.tex
File: pgfmodulematrix.code.tex 2023-01-15 v3.1.10 (3.1.10)
\pgfmatrixcurrentrow=\count315
\pgfmatrixcurrentcolumn=\count316
\pgf@matrix@numberofcolumns=\count317
)
\tikz@expandcount=\count318

(c:/texlive/2023/texmf-dist/tex/generic/pgf/frontendlayer/tikz/libraries/tikzli
brarytopaths.code.tex
File: tikzlibrarytopaths.code.tex 2023-01-15 v3.1.10 (3.1.10)
)))
(c:/texlive/2023/texmf-dist/tex/latex/refcount/refcount.sty
Package: refcount 2019/12/15 v3.6 Data extraction from label references (HO)
)
(c:/texlive/2023/texmf-dist/tex/latex/changepage/changepage.sty
Package: changepage 2009/10/20 v1.0c check page and change page layout
\c@cp@cntr=\count319
\cp@tempcnt=\count320
)
(c:/texlive/2023/texmf-dist/tex/latex/frankenstein/attrib.sty
Package: attrib 2001/08/31 v1.3 attribution of block elements (Frankenstein's h
at)

(c:/texlive/2023/texmf-dist/tex/latex/frankenstein/moredefs.sty
Package: moredefs 2001/08/31 v1.8 more defining commands (Frankenstein's brain)

\sc@toks@a=\toks51
\sc@toks@b=\toks52
)
\AttribMinSkip=\skip75
)
(c:/texlive/2023/texmf-dist/tex/latex/was/upgreek.sty
Package: upgreek 2003/02/12 v2.0 (WaS)
Package upgreek Info: Using Euler Roman for upright Greek on input line 31.
\symugrf@m=\mathgroup7
LaTeX Font Info:    Overwriting symbol font `ugrf@m' in version `bold'
(Font)                  U/eur/m/n --> U/eur/b/n on input line 38.
)
(c:/texlive/2023/texmf-dist/tex/latex/tools/tabularx.sty
Package: tabularx 2020/01/15 v2.11c `tabularx' package (DPC)
\TX@col@width=\dimen299
\TX@old@table=\dimen300
\TX@old@col=\dimen301
\TX@target=\dimen302
\TX@delta=\dimen303
\TX@cols=\count321
\TX@ftn=\toks53
)
(c:/texlive/2023/texmf-dist/tex/latex/pbox/pbox.sty
Package: pbox 2011/12/07 v1.2 Dynamic parboxes
\pb@xlen=\skip76
)
(c:/texlive/2023/texmf-dist/tex/latex/ragged2e/ragged2e.sty
Package: ragged2e 2023/02/25 v3.4 ragged2e Package
\CenteringLeftskip=\skip77
\RaggedLeftLeftskip=\skip78
\RaggedRightLeftskip=\skip79
\CenteringRightskip=\skip80
\RaggedLeftRightskip=\skip81
\RaggedRightRightskip=\skip82
\CenteringParfillskip=\skip83
\RaggedLeftParfillskip=\skip84
\RaggedRightParfillskip=\skip85
\JustifyingParfillskip=\skip86
\CenteringParindent=\skip87
\RaggedLeftParindent=\skip88
\RaggedRightParindent=\skip89
\JustifyingParindent=\skip90
)
(c:/texlive/2023/texmf-dist/tex/latex/tocloft/tocloft.sty
Package: tocloft 2017/08/31 v2.3i parameterised ToC, etc., typesetting
Package tocloft Info: The document has section divisions on input line 51.
\cftparskip=\skip91
\cftbeforetoctitleskip=\skip92
\cftaftertoctitleskip=\skip93
\cftbeforepartskip=\skip94
\cftpartnumwidth=\skip95
\cftpartindent=\skip96
\cftbeforesecskip=\skip97
\cftsecindent=\skip98
\cftsecnumwidth=\skip99
\cftbeforesubsecskip=\skip100
\cftsubsecindent=\skip101
\cftsubsecnumwidth=\skip102
\cftbeforesubsubsecskip=\skip103
\cftsubsubsecindent=\skip104
\cftsubsubsecnumwidth=\skip105
\cftbeforeparaskip=\skip106
\cftparaindent=\skip107
\cftparanumwidth=\skip108
\cftbeforesubparaskip=\skip109
\cftsubparaindent=\skip110
\cftsubparanumwidth=\skip111
\cftbeforeloftitleskip=\skip112
\cftafterloftitleskip=\skip113
\cftbeforefigskip=\skip114
\cftfigindent=\skip115
\cftfignumwidth=\skip116
\cftbeforelottitleskip=\skip117
\cftafterlottitleskip=\skip118
\cftbeforetabskip=\skip119
\cfttabindent=\skip120
\cfttabnumwidth=\skip121
\cftbeforesubfigskip=\skip122
\cftsubfigindent=\skip123
\cftsubfignumwidth=\skip124
\cftbeforesubtabskip=\skip125
\cftsubtabindent=\skip126
\cftsubtabnumwidth=\skip127
)
(c:/texlive/2023/texmf-dist/tex/latex/marginnote/marginnote.sty
Package: marginnote 2018/08/09 v1.4b non floating margin notes for LaTeX
\c@mn@abspage=\count322
)
(c:/texlive/2023/texmf-dist/tex/latex/marginfix/marginfix.sty
Package: marginfix 2020/05/06 v1.2 Fix Margin Paragraphs
\Mfx@inject@insert=\insert252
\Mfx@marginbox=\box72
\Mfx@marginpos@min=\dimen304
\Mfx@marginpos@max=\dimen305
\Mfx@marginspace=\dimen306
\Mfx@marginheight=\dimen307
\Mfx@piece@content=\box73
\Mfx@piece@count=\count323
\Mfx@mparshift=\dimen308
\marginheightadjustment=\dimen309
\marginposadjustment=\dimen310
\Mfx@strutheight=\dimen311
)
(c:/texlive/2023/texmf-dist/tex/latex/enotez/enotez.sty
(c:/texlive/2023/texmf-dist/tex/latex/l3kernel/expl3.sty
Package: expl3 2023-02-22 L3 programming layer (loader) 

(c:/texlive/2023/texmf-dist/tex/latex/l3backend/l3backend-pdftex.def
File: l3backend-pdftex.def 2023-01-16 L3 backend support: PDF output (pdfTeX)
\l__color_backend_stack_int=\count324
\l__pdf_internal_box=\box74
))
(c:/texlive/2023/texmf-dist/tex/latex/l3packages/xparse/xparse.sty
Package: xparse 2023-02-02 L3 Experimental document command parser
)
(c:/texlive/2023/texmf-dist/tex/latex/l3packages/l3keys2e/l3keys2e.sty
Package: l3keys2e 2023-02-02 LaTeX2e option processing using LaTeX3 keys
)
(c:/texlive/2023/texmf-dist/tex/latex/l3packages/xtemplate/xtemplate.sty
Package: xtemplate 2023-02-02 L3 Experimental prototype document functions
\l__xtemplate_tmp_dim=\dimen312
\l__xtemplate_tmp_int=\count325
\l__xtemplate_tmp_muskip=\muskip17
\l__xtemplate_tmp_skip=\skip128
)
Package: enotez 2022/01/04 v0.10d Endnotes for LaTeX2e
\l__enotez_list_preamble_skip=\skip129
\l__enotez_list_postamble_skip=\skip130
\g__enotez_endnote_id_int=\count326
\g__enotez_endnote_mark_int=\count327
\c@endnote=\count328
\g__enotez_list_printed_int=\count329
\l__enotez_tmpa_int=\count330

Package xtemplate Info: Declaring object type 'enotez-list' taking 1
(xtemplate)             argument(s) on line 473.

\l__enotez_list_notes_sep_dim=\dimen313

(c:/texlive/2023/texmf-dist/tex/latex/translations/translations.sty
Package: translations 2022/02/05 v1.12 internationalization of LaTeX2e packages
 (CN)
))
(c:/texlive/2023/texmf-dist/tex/generic/xstring/xstring.sty
(c:/texlive/2023/texmf-dist/tex/generic/xstring/xstring.tex
\integerpart=\count331
\decimalpart=\count332
)
Package: xstring 2023/01/14 v1.85 String manipulations (CT)
)
(c:/texlive/2023/texmf-dist/tex/latex/subfig/subfig.sty
Package: subfig 2005/06/28 ver: 1.3 subfig package

(c:/texlive/2023/texmf-dist/tex/latex/caption/caption.sty
Package: caption 2023/03/12 v3.6j Customizing captions (AR)

(c:/texlive/2023/texmf-dist/tex/latex/caption/caption3.sty
Package: caption3 2023/03/12 v2.4 caption3 kernel (AR)
\caption@tempdima=\dimen314
\captionmargin=\dimen315
\caption@leftmargin=\dimen316
\caption@rightmargin=\dimen317
\caption@width=\dimen318
\caption@indent=\dimen319
\caption@parindent=\dimen320
\caption@hangindent=\dimen321
Package caption Info: Standard document class detected.
)
\c@caption@flags=\count333
\c@continuedfloat=\count334
Package caption Info: changepage package is loaded.
\caption@adjustwidth@hsize=\dimen322
\caption@adjustwidth@linewidth=\dimen323
Package caption Info: float package is loaded.
)
\c@KVtest=\count335
\sf@farskip=\skip131
\sf@captopadj=\dimen324
\sf@capskip=\skip132
\sf@nearskip=\skip133
\c@subfigure=\count336
\c@subfigure@save=\count337
\c@lofdepth=\count338
\c@subtable=\count339
\c@subtable@save=\count340
\c@lotdepth=\count341
\sf@top=\skip134
\sf@bottom=\skip135
)
(./Definitions/journalnames.tex)
(c:/texlive/2023/texmf-dist/tex/latex/amscls/amsthm.sty
Package: amsthm 2020/05/29 v2.20.6
\thm@style=\toks54
\thm@bodyfont=\toks55
\thm@headfont=\toks56
\thm@notefont=\toks57
\thm@headpunct=\toks58
\thm@preskip=\skip136
\thm@postskip=\skip137
\thm@headsep=\skip138
\dth@everypar=\toks59
)
\c@theorem=\count342
\c@lemma=\count343
\c@corollary=\count344
\c@proposition=\count345
\c@characterization=\count346
\c@property=\count347
\c@problem=\count348
\c@example=\count349
\c@examplesanddefinitions=\count350
\c@remark=\count351
\c@definition=\count352
\c@hypothesis=\count353
\c@notation=\count354
\c@assumption=\count355
\c@algorithm=\count356

(c:/texlive/2023/texmf-dist/tex/latex/natbib/natbib.sty
Package: natbib 2010/09/13 8.31b (PWD, AO)
\bibhang=\skip139
\bibsep=\skip140
LaTeX Info: Redefining \cite on input line 694.
\c@NAT@ctr=\count357
)
(c:/texlive/2023/texmf-dist/tex/latex/koma-script/scrextend.sty
Package: scrextend 2022/10/12 v3.38 KOMA-Script package (extend other classes w
ith features of KOMA-Script classes)

(c:/texlive/2023/texmf-dist/tex/latex/koma-script/scrkbase.sty
Package: scrkbase 2022/10/12 v3.38 KOMA-Script package (KOMA-Script-dependent b
asics and keyval usage)

(c:/texlive/2023/texmf-dist/tex/latex/koma-script/scrbase.sty
Package: scrbase 2022/10/12 v3.38 KOMA-Script package (KOMA-Script-independent 
basics and keyval usage)

(c:/texlive/2023/texmf-dist/tex/latex/koma-script/scrlfile.sty
Package: scrlfile 2022/10/12 v3.38 KOMA-Script package (file load hooks)

(c:/texlive/2023/texmf-dist/tex/latex/koma-script/scrlfile-hook.sty
Package: scrlfile-hook 2022/10/12 v3.38 KOMA-Script package (using LaTeX hooks)


(c:/texlive/2023/texmf-dist/tex/latex/koma-script/scrlogo.sty
Package: scrlogo 2022/10/12 v3.38 KOMA-Script package (logo)
)))
Applying: [2021/05/01] Usage of raw or classic option list on input line 252.
Already applied: [0000/00/00] Usage of raw or classic option list on input line
 368.
)))
\MyLen=\skip141
\MyBox=\box75
\leftcolumnlength=\skip142
\extralength=\skip143
\fulllength=\skip144

(c:/texlive/2023/texmf-dist/tex/latex/geometry/geometry.sty
Package: geometry 2020/01/02 v5.9 Page Geometry

(c:/texlive/2023/texmf-dist/tex/generic/iftex/ifvtex.sty
Package: ifvtex 2019/10/25 v1.7 ifvtex legacy package. Use iftex instead.
)
\Gm@cnth=\count358
\Gm@cntv=\count359
\c@Gm@tempcnt=\count360
\Gm@bindingoffset=\dimen325
\Gm@wd@mp=\dimen326
\Gm@odd@mp=\dimen327
\Gm@even@mp=\dimen328
\Gm@layoutwidth=\dimen329
\Gm@layoutheight=\dimen330
\Gm@layouthoffset=\dimen331
\Gm@layoutvoffset=\dimen332
\Gm@dimlist=\toks60
)
(c:/texlive/2023/texmf-dist/tex/latex/newfloat/newfloat.sty
Package: newfloat 2019/09/02 v1.1l Defining new floating environments (AR)
)
Package newfloat Info: New float `listing' with options `' on input line 1593.
\c@listing=\count361
Package newfloat Info: float type `listing'=4 on input line 1593.
\c@lolistingdepth=\count362
Package newfloat Info: New float `boxenv' with options `name=Box' on input line
 1594.
\c@boxenv=\count363
Package newfloat Info: float type `boxenv'=8 on input line 1594.
\c@loboxenvdepth=\count364
Package newfloat Info: New float `chart' with options `' on input line 1595.
\c@chart=\count365
Package newfloat Info: float type `chart'=16 on input line 1595.
\c@lochartdepth=\count366
Package newfloat Info: New float `scheme' with options `' on input line 1596.
\c@scheme=\count367
Package newfloat Info: float type `scheme'=32 on input line 1596.
\c@loschemedepth=\count368
Package newfloat Info: New float `figurewide' with options `' on input line 159
7.
\c@figurewide=\count369
Package newfloat Info: float type `figurewide'=64 on input line 1597.
\c@lofigurewidedepth=\count370
\@justcentbox=\box76

(c:/texlive/2023/texmf-dist/tex/latex/seqsplit/seqsplit.sty
Package: seqsplit 2006/08/07 v0.1 Splitting long sequences (DNA, RNA, proteins,
 etc.) 
)
\cellWidtha=\skip145
\cellWidthb=\skip146
\cellWidthc=\skip147
\cellWidthd=\skip148
\cellWidthe=\skip149
\cellWidthf=\skip150
\cellWidthg=\skip151
\cellWidthh=\skip152
\cellWidthi=\skip153
\cellWidthj=\skip154
\cellWidthk=\skip155
\cellWidthl=\skip156
\cellWidthm=\skip157
\cellWidthn=\skip158
\cellWidtho=\skip159
\cellWidthp=\skip160
\cellWidthq=\skip161
\cellWidthr=\skip162
\cellWidths=\skip163
\cellWidtht=\skip164
\cellWidthu=\skip165
\cellWidthv=\skip166
\cellWidthw=\skip167
\cellWidthx=\skip168
\cellWidthy=\skip169
\cellWidthz=\skip170
\cellWidthA=\skip171
\cellWidthB=\skip172
\cellWidthC=\skip173
\cellWidthD=\skip174
\cellWidthE=\skip175
\cellWidthF=\skip176
\cellWidthG=\skip177
\cellWidthH=\skip178
\cellWidthI=\skip179
\cellWidthJ=\skip180
\cellWidthK=\skip181
\cellWidthL=\skip182
\cellWidthM=\skip183
\cellWidthN=\skip184
\cellWidthO=\skip185
\cellWidthP=\skip186
\cellWidthQ=\skip187
\cellWidthR=\skip188
\cellWidthS=\skip189
\cellWidthT=\skip190
\cellWidthU=\skip191
\cellWidthV=\skip192
\cellWidthW=\skip193
\cellWidthX=\skip194
\cellWidthY=\skip195
\cellWidthZ=\skip196
)
(c:/texlive/2023/texmf-dist/tex/latex/siunitx/siunitx.sty
Package: siunitx 2023-03-04 v3.2.2 A comprehensive (SI) units package
\l__siunitx_angle_tmp_dim=\dimen333
\l__siunitx_angle_marker_box=\box77
\l__siunitx_angle_unit_box=\box78
\l__siunitx_compound_count_int=\count371
\l__siunitx_number_exponent_fixed_int=\count372
\l__siunitx_number_min_decimal_int=\count373
\l__siunitx_number_min_integer_int=\count374
\l__siunitx_number_round_precision_int=\count375
\l__siunitx_number_lower_threshold_int=\count376
\l__siunitx_number_upper_threshold_int=\count377
\l__siunitx_number_group_first_int=\count378
\l__siunitx_number_group_size_int=\count379
\l__siunitx_number_group_minimum_int=\count380
\l__siunitx_table_tmp_box=\box79
\l__siunitx_table_tmp_dim=\dimen334
\l__siunitx_table_column_width_dim=\dimen335
\l__siunitx_table_integer_box=\box80
\l__siunitx_table_decimal_box=\box81
\l__siunitx_table_uncert_box=\box82
\l__siunitx_table_before_box=\box83
\l__siunitx_table_after_box=\box84
\l__siunitx_table_before_dim=\dimen336
\l__siunitx_table_carry_dim=\dimen337
\l__siunitx_unit_tmp_int=\count381
\l__siunitx_unit_position_int=\count382
\l__siunitx_unit_total_int=\count383
)
(c:/texlive/2023/texmf-dist/tex/latex/gensymb/gensymb.sty
Package: gensymb 2022/10/17 v1.0.2 (KJH)
)
(c:/texlive/2023/texmf-dist/tex/latex/chemformula/chemformula.sty
(c:/texlive/2023/texmf-dist/tex/latex/l3packages/xfrac/xfrac.sty
(c:/texlive/2023/texmf-dist/tex/latex/base/textcomp.sty
Package: textcomp 2020/02/02 v2.0n Standard LaTeX package
)
Package: xfrac 2023-02-02 L3 Experimental split-level fractions
\l__xfrac_slash_box=\box85
\l__xfrac_tmp_box=\box86
\l__xfrac_denominator_bot_sep_dim=\dimen338
\l__xfrac_numerator_bot_sep_dim=\dimen339
\l__xfrac_numerator_top_sep_dim=\dimen340
\l__xfrac_slash_left_sep_dim=\dimen341
\l__xfrac_slash_right_sep_dim=\dimen342
\l__xfrac_slash_left_muskip=\muskip18
\l__xfrac_slash_right_muskip=\muskip19

Package xtemplate Info: Declaring object type 'xfrac' taking 3 argument(s) on
(xtemplate)             line 80.

)
(c:/texlive/2023/texmf-dist/tex/latex/units/nicefrac.sty
Package: nicefrac 1998/08/04 v0.9b Nice fractions
\L@UnitsRaiseDisplaystyle=\skip197
\L@UnitsRaiseTextstyle=\skip198
\L@UnitsRaiseScriptstyle=\skip199
)
(c:/texlive/2023/texmf-dist/tex/generic/pgf/libraries/pgflibraryarrows.meta.cod
e.tex
File: pgflibraryarrows.meta.code.tex 2023-01-15 v3.1.10 (3.1.10)
\pgfarrowinset=\dimen343
\pgfarrowlength=\dimen344
\pgfarrowwidth=\dimen345
\pgfarrowlinewidth=\dimen346
)
Package: chemformula 2022/01/23 v4.17 typeset chemical compounds and reactions 
(CN)
\l__chemformula_tmpa_dim=\dimen347
\l__chemformula_tmpb_dim=\dimen348
\l__chemformula_tmpc_dim=\dimen349
\l__chemformula_tmpa_int=\count384
\l__chemformula_tmpb_int=\count385
\l__chemformula_tmpc_int=\count386
\l__chemformula_tmpa_box=\box87
\l__chemformula_tmpb_box=\box88
\l__chemformula_arrow_length_dim=\dimen350
\l__chemformula_arrow_label_height_dim=\dimen351
\l__chemformula_arrow_label_offset_dim=\dimen352
\l__chemformula_arrow_minimum_length_dim=\dimen353
\l__chemformula_arrow_shortage_dim=\dimen354
\l__chemformula_arrow_offset_dim=\dimen355
\l__chemformula_arrow_yshift_dim=\dimen356
\l__chemformula_radical_radius_dim=\dimen357
\l__chemformula_radical_hshift_dim=\dimen358
\l__chemformula_radical_vshift_dim=\dimen359
\l__chemformula_radical_space_dim=\dimen360
\l__chemformula_arrow_head_dim=\dimen361
\l__chemformula_name_dim=\dimen362
\l__chemformula_adduct_space_dim=\dimen363
\l__chemformula_charge_shift_dim=\dimen364
\l__chemformula_subscript_shift_dim=\dimen365
\l__chemformula_superscript_shift_dim=\dimen366
\l__chemformula_subscript_dim=\dimen367
\l__chemformula_superscript_dim=\dimen368
\l__chemformula_bond_dim=\dimen369
\l__chemformula_bond_space_dim=\dimen370
\l__chemformula_elspec_pair_distance_dim=\dimen371
\l__chemformula_elspec_pair_line_length_dim=\dimen372
\l__chemformula_elspec_pair_width_dim=\dimen373
\l__chemformula_kroegervink_positive_radius_dim=\dimen374
\l__chemformula_kroegervink_positive_hshift_dim=\dimen375
\l__chemformula_kroegervink_positive_vshift_dim=\dimen376
\l__chemformula_kroegervink_positive_space_dim=\dimen377
\l__chemformula_stoich_space_skip=\skip256
\l__chemformula_math_space_skip=\skip257
\l__chemformula_additions_symbol_space_skip=\skip258
\l__chemformula_count_tokens_int=\count387
\g__chemformula_lewis_int=\count388
\l__chemformula_arrow_arg_i_box=\box89
\l__chemformula_arrow_arg_ii_box=\box90
\l__chemformula_superscript_box=\box91
\l__chemformula_subscript_box=\box92
\l__chemformula_plus_space_skip=\skip259
\l__chemformula_minus_space_skip=\skip260
) (c:/texlive/2023/texmf-dist/tex/latex/arydshln/arydshln.sty
Package: arydshln 2019/02/21 v1.76 
\dashlinedash=\dimen378
\dashlinegap=\dimen379
\adl@box=\box93
\adl@height=\dimen380
\adl@heightsave=\dimen381
\adl@depth=\dimen382
\adl@depthsave=\dimen383
\adl@finaldepth=\dimen384
\adl@columns=\count389
\adl@ncol=\count390
\adl@currentcolumn=\count391
\adl@currentcolumnsave=\count392
\adl@totalheight=\count393
\adl@totalheightsave=\count394
\adl@dash=\count395
\adl@gap=\count396
\adl@cla=\count397
\adl@clb=\count398
\adl@everyvbox=\toks61
\adl@LTpagetotal=\dimen385
)
(c:/texlive/2023/texmf-dist/tex/latex/svg/svg.sty
Package: svg 2020/11/26 v2.02k (include SVG pictures)

(c:/texlive/2023/texmf-dist/tex/latex/trimspaces/trimspaces.sty
Package: trimspaces 2009/09/17 v1.1 Trim spaces around a token list
)
(c:/texlive/2023/texmf-dist/tex/latex/tools/shellesc.sty
Package: shellesc 2019/11/08 v1.0c unified shell escape interface for LaTeX
Package shellesc Info: Unrestricted shell escape enabled on input line 75.
)
(c:/texlive/2023/texmf-dist/tex/latex/ifplatform/ifplatform.sty
Package: ifplatform 2017/10/13 v0.4a Testing for the operating system

(c:/texlive/2023/texmf-dist/tex/generic/catchfile/catchfile.sty
Package: catchfile 2019/12/09 v1.8 Catch the contents of a file (HO)
)
(c:/texlive/2023/texmf-dist/tex/generic/iftex/ifluatex.sty
Package: ifluatex 2019/10/25 v1.5 ifluatex legacy package. Use iftex instead.
))
\c@svg@param@lastpage=\count399
\svg@box=\box94
\c@svg@param@currpage=\count400
)
(c:/texlive/2023/texmf-dist/tex/latex/transparent/transparent.sty
Package: transparent 2022-10-27 v1.5 Transparency with color stacks

(c:/texlive/2023/texmf-dist/tex/latex/transparent/transparent-nometadata.sty
Package: transparent-nometadata 2022-10-27 v1.5 Transparency via pdfTeX's color
 stack (HO)

(c:/texlive/2023/texmf-dist/tex/latex/auxhook/auxhook.sty
Package: auxhook 2019-12-17 v1.6 Hooks for auxiliary files (HO)
)))
(c:/texlive/2023/texmf-dist/tex/latex/adjustbox/adjustbox.sty
Package: adjustbox 2022/10/17 v1.3a Adjusting TeX boxes (trim, clip, ...)

(c:/texlive/2023/texmf-dist/tex/latex/xkeyval/xkeyval.sty
Package: xkeyval 2022/06/16 v2.9 package option processing (HA)

(c:/texlive/2023/texmf-dist/tex/generic/xkeyval/xkeyval.tex
(c:/texlive/2023/texmf-dist/tex/generic/xkeyval/xkvutils.tex
\XKV@toks=\toks62
\XKV@tempa@toks=\toks63
)
\XKV@depth=\count401
File: xkeyval.tex 2014/12/03 v2.7a key=value parser (HA)
))
(c:/texlive/2023/texmf-dist/tex/latex/adjustbox/adjcalc.sty
Package: adjcalc 2012/05/16 v1.1 Provides advanced setlength with multiple back
-ends (calc, etex, pgfmath)
)
(c:/texlive/2023/texmf-dist/tex/latex/adjustbox/trimclip.sty
Package: trimclip 2020/08/19 v1.2 Trim and clip general TeX material

(c:/texlive/2023/texmf-dist/tex/latex/collectbox/collectbox.sty
Package: collectbox 2022/10/17 v0.4c Collect macro arguments as boxes
\collectedbox=\box95
)
\tc@llx=\dimen386
\tc@lly=\dimen387
\tc@urx=\dimen388
\tc@ury=\dimen389
Package trimclip Info: Using driver 'tc-pdftex.def'.

(c:/texlive/2023/texmf-dist/tex/latex/adjustbox/tc-pdftex.def
File: tc-pdftex.def 2019/01/04 v2.2 Clipping driver for pdftex
))
\adjbox@Width=\dimen390
\adjbox@Height=\dimen391
\adjbox@Depth=\dimen392
\adjbox@Totalheight=\dimen393
\adjbox@pwidth=\dimen394
\adjbox@pheight=\dimen395
\adjbox@pdepth=\dimen396
\adjbox@ptotalheight=\dimen397

(c:/texlive/2023/texmf-dist/tex/latex/ifoddpage/ifoddpage.sty
Package: ifoddpage 2022/10/18 v1.2 Conditionals for odd/even page detection
\c@checkoddpage=\count402
LaTeX Info: Redefining \checkoddpage on input line 45.
)
(c:/texlive/2023/texmf-dist/tex/latex/varwidth/varwidth.sty
Package: varwidth 2009/03/30 ver 0.92;  Variable-width minipages
\@vwid@box=\box96
\sift@deathcycles=\count403
\@vwid@loff=\dimen398
\@vwid@roff=\dimen399
))
(c:/texlive/2023/texmf-dist/tex/latex/caption/subcaption.sty
Package: subcaption 2023/02/19 v1.6 Sub-captions (AR)
LaTeX Info: Redefining \subref on input line 191.
Package subcaption Info: The counter `subfigure' was already defined by
(subcaption)             \newsubfloat (offered by the subfig package) on input 
line 239.
Package subcaption Info: The counter `subtable' was already defined by
(subcaption)             \newsubfloat (offered by the subfig package) on input 
line 239.
Package caption Info: New subtype `sublisting' on input line 239.
\c@sublisting=\count404
Package caption Info: New subtype `subboxenv' on input line 239.
\c@subboxenv=\count405
Package caption Info: New subtype `subchart' on input line 239.
\c@subchart=\count406
Package caption Info: New subtype `subscheme' on input line 239.
\c@subscheme=\count407
Package caption Info: New subtype `subfigurewide' on input line 239.
\c@subfigurewide=\count408
)
(c:/texlive/2023/texmf-dist/tex/latex/stackengine/stackengine.sty
Package: stackengine 2021/07/22 v4.11\ Stacking text and objects in convenient 
ways

(c:/texlive/2023/texmf-dist/tex/generic/listofitems/listofitems.sty
(c:/texlive/2023/texmf-dist/tex/generic/listofitems/listofitems.tex
\loi_cnt_foreach_nest=\count409
\loi_nestcnt=\count410
)
Package: listofitems 2019/08/21 v1.63 Grab items in lists using user-specified 
sep char (CT)
)
\c@@stackindex=\count411
\@boxshift=\skip261
\stack@tmplength=\skip262
\temp@stkl=\skip263
\@stackedboxwidth=\skip264
\@addedbox=\box97
\@anchorbox=\box98
\@insetbox=\box99
\se@backgroundbox=\box100
\stackedbox=\box101
\@centerbox=\box102
\c@ROWcellindex@=\count412
)
(c:/texlive/2023/texmf-dist/tex/latex/makecell/makecell.sty
Package: makecell 2009/08/03 V0.1e Managing of Tab Column Heads and Cells
\rotheadsize=\dimen400
\c@nlinenum=\count413
\TeXr@lab=\toks64
)
(c:/texlive/2023/texmf-dist/tex/latex/blindtext/blindtext.sty
Package: blindtext 2012/01/06 V2.0 blindtext-Package

(c:/texlive/2023/texmf-dist/tex/latex/tools/xspace.sty
Package: xspace 2014/10/28 v1.13 Space after command names (DPC,MH)
)
\c@blindtext=\count414
\c@Blindtext=\count415
\c@blind@countparstart=\count416
\blind@countxx=\count417
\blindtext@numBlindtext=\count418
\blind@countyy=\count419
\c@blindlist=\count420
\c@blindlistlevel=\count421
\c@blindlist@level=\count422
\blind@listitem=\count423
\c@blind@listcount=\count424
\c@blind@levelcount=\count425
\blind@mathformula=\count426
\blind@Mathformula=\count427
\c@blind@randomcount=\count428
\c@blind@randommax=\count429
\c@blind@pangramcount=\count430
\c@blind@pangrammax=\count431
)
Package translations Info: No language package found. I am going to use `englis
h' as default language. on input line 223.

(c:/texlive/2023/texmf-dist/tex/latex/hyperref/hyperref.sty
Package: hyperref 2023-02-07 v7.00v Hypertext links for LaTeX

(c:/texlive/2023/texmf-dist/tex/generic/pdfescape/pdfescape.sty
Package: pdfescape 2019/12/09 v1.15 Implements pdfTeX's escape features (HO)
)
(c:/texlive/2023/texmf-dist/tex/latex/hycolor/hycolor.sty
Package: hycolor 2020-01-27 v1.10 Color options for hyperref/bookmark (HO)
)
(c:/texlive/2023/texmf-dist/tex/latex/letltxmacro/letltxmacro.sty
Package: letltxmacro 2019/12/03 v1.6 Let assignment for LaTeX macros (HO)
)
(c:/texlive/2023/texmf-dist/tex/latex/hyperref/nameref.sty
Package: nameref 2022-05-17 v2.50 Cross-referencing by name of section

(c:/texlive/2023/texmf-dist/tex/generic/gettitlestring/gettitlestring.sty
Package: gettitlestring 2019/12/15 v1.6 Cleanup title references (HO)
)
\c@section@level=\count432
)
\@linkdim=\dimen401
\Hy@linkcounter=\count433
\Hy@pagecounter=\count434

(c:/texlive/2023/texmf-dist/tex/latex/hyperref/pd1enc.def
File: pd1enc.def 2023-02-07 v7.00v Hyperref: PDFDocEncoding definition (HO)
Now handling font encoding PD1 ...
... no UTF-8 mapping file for font encoding PD1
)
(c:/texlive/2023/texmf-dist/tex/generic/intcalc/intcalc.sty
Package: intcalc 2019/12/15 v1.3 Expandable calculations with integers (HO)
)
\Hy@SavedSpaceFactor=\count435

(c:/texlive/2023/texmf-dist/tex/latex/hyperref/puenc.def
File: puenc.def 2023-02-07 v7.00v Hyperref: PDF Unicode definition (HO)
Now handling font encoding PU ...
... no UTF-8 mapping file for font encoding PU
)
Package hyperref Info: Option `unicode' set `true' on input line 4060.
Package hyperref Info: Option `bookmarksopen' set `true' on input line 4060.
Package hyperref Info: Option `pdffitwindow' set `true' on input line 4060.
Package hyperref Info: Option `colorlinks' set `true' on input line 4060.
Package hyperref Info: Option `hyperfootnotes' set `true' on input line 4060.
Package hyperref Info: Hyper figures OFF on input line 4177.
Package hyperref Info: Link nesting OFF on input line 4182.
Package hyperref Info: Hyper index ON on input line 4185.
Package hyperref Info: Plain pages OFF on input line 4192.
Package hyperref Info: Backreferencing OFF on input line 4197.
Package hyperref Info: Implicit mode ON; LaTeX internals redefined.
Package hyperref Info: Bookmarks ON on input line 4425.
\c@Hy@tempcnt=\count436

(c:/texlive/2023/texmf-dist/tex/latex/url/url.sty
\Urlmuskip=\muskip20
Package: url 2013/09/16  ver 3.4  Verb mode for urls, etc.
)
LaTeX Info: Redefining \url on input line 4763.
\XeTeXLinkMargin=\dimen402

(c:/texlive/2023/texmf-dist/tex/generic/bitset/bitset.sty
Package: bitset 2019/12/09 v1.3 Handle bit-vector datatype (HO)

(c:/texlive/2023/texmf-dist/tex/generic/bigintcalc/bigintcalc.sty
Package: bigintcalc 2019/12/15 v1.5 Expandable calculations on big integers (HO
)
))
\Fld@menulength=\count437
\Field@Width=\dimen403
\Fld@charsize=\dimen404
Package hyperref Info: Hyper figures OFF on input line 6042.
Package hyperref Info: Link nesting OFF on input line 6047.
Package hyperref Info: Hyper index ON on input line 6050.
Package hyperref Info: backreferencing OFF on input line 6057.
Package hyperref Info: Link coloring ON on input line 6060.
Package hyperref Info: Link coloring with OCG OFF on input line 6067.
Package hyperref Info: PDF/A mode OFF on input line 6072.

(c:/texlive/2023/texmf-dist/tex/latex/base/atbegshi-ltx.sty
Package: atbegshi-ltx 2021/01/10 v1.0c Emulation of the original atbegshi
package with kernel methods
)
\Hy@abspage=\count438
\c@Item=\count439
\c@Hfootnote=\count440
)
Package hyperref Info: Driver: hpdftex.

(c:/texlive/2023/texmf-dist/tex/latex/hyperref/hpdftex.def
File: hpdftex.def 2023-02-07 v7.00v Hyperref driver for pdfTeX

(c:/texlive/2023/texmf-dist/tex/latex/base/atveryend-ltx.sty
Package: atveryend-ltx 2020/08/19 v1.0a Emulation of the original atveryend pac
kage
with kernel methods
)
\Fld@listcount=\count441
\c@bookmark@seq@number=\count442

(c:/texlive/2023/texmf-dist/tex/latex/rerunfilecheck/rerunfilecheck.sty
Package: rerunfilecheck 2022-07-10 v1.10 Rerun checks for auxiliary files (HO)

(c:/texlive/2023/texmf-dist/tex/generic/uniquecounter/uniquecounter.sty
Package: uniquecounter 2019/12/15 v1.4 Provide unlimited unique counter (HO)
)
Package uniquecounter Info: New unique counter `rerunfilecheck' on input line 2
85.
)
\Hy@SectionHShift=\skip265
)
(c:/texlive/2023/texmf-dist/tex/latex/cleveref/cleveref.sty
Package: cleveref 2018/03/27 v0.21.4 Intelligent cross-referencing
Package cleveref Info: `hyperref' support loaded on input line 2370.
LaTeX Info: Redefining \cref on input line 2370.
LaTeX Info: Redefining \Cref on input line 2370.
LaTeX Info: Redefining \crefrange on input line 2370.
LaTeX Info: Redefining \Crefrange on input line 2370.
LaTeX Info: Redefining \cpageref on input line 2370.
LaTeX Info: Redefining \Cpageref on input line 2370.
LaTeX Info: Redefining \cpagerefrange on input line 2370.
LaTeX Info: Redefining \Cpagerefrange on input line 2370.
LaTeX Info: Redefining \labelcref on input line 2370.
LaTeX Info: Redefining \labelcpageref on input line 2370.
Package cleveref Info: `amsthm' support loaded on input line 3026.
Package cleveref Info: `subfig' support loaded on input line 3164.
Package cleveref Info: always capitalise cross-reference names on input line 78
25.
Package cleveref Info: always capitalise cross-reference names on input line 78
52.
Package cleveref Info: no abbreviation of names on input line 7852.
)
LaTeX Font Info:    Trying to load font information for T1+ppl on input line 22
3.

(c:/texlive/2023/texmf-dist/tex/latex/psnfss/t1ppl.fd
File: t1ppl.fd 2001/06/04 font definitions for T1/ppl.
)
(./nanomaterials-3796781-supplementary.aux)
\openout1 = `nanomaterials-3796781-supplementary.aux'.

LaTeX Font Info:    Checking defaults for OML/cmm/m/it on input line 223.
LaTeX Font Info:    ... okay on input line 223.
LaTeX Font Info:    Checking defaults for OMS/cmsy/m/n on input line 223.
LaTeX Font Info:    ... okay on input line 223.
LaTeX Font Info:    Checking defaults for OT1/cmr/m/n on input line 223.
LaTeX Font Info:    ... okay on input line 223.
LaTeX Font Info:    Checking defaults for T1/cmr/m/n on input line 223.
LaTeX Font Info:    ... okay on input line 223.
LaTeX Font Info:    Checking defaults for TS1/cmr/m/n on input line 223.
LaTeX Font Info:    ... okay on input line 223.
LaTeX Font Info:    Checking defaults for OMX/cmex/m/n on input line 223.
LaTeX Font Info:    ... okay on input line 223.
LaTeX Font Info:    Checking defaults for U/cmr/m/n on input line 223.
LaTeX Font Info:    ... okay on input line 223.
LaTeX Font Info:    Checking defaults for PD1/pdf/m/n on input line 223.
LaTeX Font Info:    ... okay on input line 223.
LaTeX Font Info:    Checking defaults for PU/pdf/m/n on input line 223.
LaTeX Font Info:    ... okay on input line 223.

(c:/texlive/2023/texmf-dist/tex/context/base/mkii/supp-pdf.mkii
[Loading MPS to PDF converter (version 2006.09.02).]
\scratchcounter=\count443
\scratchdimen=\dimen405
\scratchbox=\box103
\nofMPsegments=\count444
\nofMParguments=\count445
\everyMPshowfont=\toks65
\MPscratchCnt=\count446
\MPscratchDim=\dimen406
\MPnumerator=\count447
\makeMPintoPDFobject=\count448
\everyMPtoPDFconversion=\toks66
)
LaTeX Info: Redefining \microtypecontext on input line 223.
Package microtype Info: Applying patch `item' on input line 223.
Package microtype Info: Applying patch `toc' on input line 223.
Package microtype Info: Applying patch `eqnum' on input line 223.
Package microtype Info: Applying patch `footnote' on input line 223.
Package microtype Info: Applying patch `verbatim' on input line 223.
Package microtype Info: Generating PDF output.
Package microtype Info: Character protrusion enabled (level 2).
Package microtype Info: Using default protrusion set `alltext'.
Package microtype Info: Automatic font expansion enabled (level 2),
(microtype)             stretch: 20, shrink: 20, step: 1, non-selected.
Package microtype Info: Using default expansion set `alltext-nott'.
LaTeX Info: Redefining \showhyphens on input line 223.
Package microtype Info: No adjustment of tracking.
Package microtype Info: No adjustment of interword spacing.
Package microtype Info: No adjustment of character kerning.
 (c:/texlive/2023/texmf-dist/tex/latex/microtype/mt-ppl.cfg
File: mt-ppl.cfg 2005/11/16 v1.6 microtype config. file: Palatino (RS)
)
(c:/texlive/2023/texmf-dist/tex/latex/translations/translations-basic-dictionar
y-english.trsl
File: translations-basic-dictionary-english.trsl (english translation file `tra
nslations-basic-dictionary')
)
Package translations Info: loading dictionary `translations-basic-dictionary' f
or `english'. on input line 223.
Package caption Info: Begin \AtBeginDocument code.
Package caption Info: subfig package v1.3 is loaded.
Package caption Info: hyperref package is loaded.
Package caption Info: scrextend package is loaded.
\caption@addmargin@hsize=\dimen407
\caption@addmargin@linewidth=\dimen408
Package caption Info: End \AtBeginDocument code.

*geometry* detected driver: pdftex
*geometry* verbose mode - [ preamble ] result:
* driver: pdftex
* paper: <default>
* layout: <same size as paper>
* layoutoffset:(h,v)=(0.0pt,0.0pt)
* modes: includehead includefoot 
* h-part:(L,W,R)=(167.01753pt, 394.35522pt, 36.13512pt)
* v-part:(T,H,B)=(36.13512pt, 778.18271pt, 30.72902pt)
* \paperwidth=597.50787pt
* \paperheight=845.04684pt
* \textwidth=394.35522pt
* \textheight=706.18271pt
* \oddsidemargin=94.74754pt
* \evensidemargin=94.74754pt
* \topmargin=-36.13487pt
* \headheight=12.0pt
* \headsep=24.0pt
* \topskip=10.0pt
* \footskip=36.0pt
* \marginparwidth=116.65646pt
* \marginparsep=14.51074pt
* \columnsep=10.0pt
* \skip\footins=17.07182pt
* \hoffset=0.0pt
* \voffset=0.0pt
* \mag=1000
* \@twocolumnfalse
* \@twosidefalse
* \@mparswitchfalse
* \@reversemargintrue
* (1in=72.27pt=25.4mm, 1cm=28.453pt)

Package newfloat Info: `float' package detected.
\symgns@font=\mathgroup8
LaTeX Font Info:    Overwriting symbol font `gns@font' in version `bold'
(Font)                  TS1/ppl/m/n --> TS1/ppl/b/n on input line 223.
Package gensymb Info: Math companion symbols declared on input line 223.
LaTeX Info: Redefining \degree on input line 223.
LaTeX Info: Redefining \celsius on input line 223.
Package gensymb Info: Using text companion symbols for \degree, \celsius and \p
erthousand on input line 223.
LaTeX Info: Redefining \ohm on input line 223.
Package gensymb Info: Using \textohm for \ohm on input line 223.
LaTeX Info: Redefining \micro on input line 223.
Package gensymb Info: Using \textmu for \micro on input line 223.
(|'inkscape' -V )

Package svg Warning: No version of Inkscape was detected by invoking
(svg)                `inkscape -V'
(svg)                so the Inkscape export will fail quite sure as the
(svg)                command is probably unknown to your OS. You could set
(svg)                `inkscapeversion=<version>' manually but this is very
(svg)                unlikely to work on input line 223.

Package hyperref Info: Link coloring ON on input line 223.
(./nanomaterials-3796781-supplementary.out)
(./nanomaterials-3796781-supplementary.out)
\@outlinefile=\write4
\openout4 = `nanomaterials-3796781-supplementary.out'.

LaTeX Font Info:    Trying to load font information for OT1+ppl on input line 2
23.

(c:/texlive/2023/texmf-dist/tex/latex/psnfss/ot1ppl.fd
File: ot1ppl.fd 2001/06/04 font definitions for OT1/ppl.
)
LaTeX Font Info:    Trying to load font information for OML+zplm on input line 
223.

(c:/texlive/2023/texmf-dist/tex/latex/psnfss/omlzplm.fd
File: omlzplm.fd 2002/09/08 Fontinst v1.914 font definitions for OML/zplm.
)
LaTeX Font Info:    Trying to load font information for OMS+zplm on input line 
223.

(c:/texlive/2023/texmf-dist/tex/latex/psnfss/omszplm.fd
File: omszplm.fd 2002/09/08 Fontinst v1.914 font definitions for OMS/zplm.
)
LaTeX Font Info:    Trying to load font information for OMX+zplm on input line 
223.

(c:/texlive/2023/texmf-dist/tex/latex/psnfss/omxzplm.fd
File: omxzplm.fd 2002/09/08 Fontinst v1.914 font definitions for OMX/zplm.
)
LaTeX Font Info:    Font shape `U/msa/m/n' will be
(Font)              scaled to size 10.42007pt on input line 223.

(c:/texlive/2023/texmf-dist/tex/latex/microtype/mt-msa.cfg
File: mt-msa.cfg 2006/02/04 v1.1 microtype config. file: AMS symbols (a) (RS)
)
LaTeX Font Info:    Font shape `U/msa/m/n' will be
(Font)              scaled to size 7.91925pt on input line 223.
LaTeX Font Info:    Font shape `U/msa/m/n' will be
(Font)              scaled to size 6.25204pt on input line 223.
LaTeX Font Info:    Font shape `U/msb/m/n' will be
(Font)              scaled to size 10.42007pt on input line 223.

(c:/texlive/2023/texmf-dist/tex/latex/microtype/mt-msb.cfg
File: mt-msb.cfg 2005/06/01 v1.0 microtype config. file: AMS symbols (b) (RS)
)
LaTeX Font Info:    Font shape `U/msb/m/n' will be
(Font)              scaled to size 7.91925pt on input line 223.
LaTeX Font Info:    Font shape `U/msb/m/n' will be
(Font)              scaled to size 6.25204pt on input line 223.
LaTeX Font Info:    Trying to load font information for OT1+zplm on input line 
223.

(c:/texlive/2023/texmf-dist/tex/latex/psnfss/ot1zplm.fd
File: ot1zplm.fd 2002/09/08 Fontinst v1.914 font definitions for OT1/zplm.
)
Package microtype Info: Loading generic protrusion settings for font family
(microtype)             `zplm' (encoding: OT1).
(microtype)             For optimal results, create family-specific settings.
(microtype)             See the microtype manual for details.

(c:/texlive/2023/texmf-dist/tex/latex/microtype/mt-eur.cfg
File: mt-eur.cfg 2006/07/31 v1.1 microtype config. file: AMS Euler Roman (RS)
)
LaTeX Font Info:    Trying to load font information for TS1+ppl on input line 2
23.

(c:/texlive/2023/texmf-dist/tex/latex/psnfss/ts1ppl.fd
File: ts1ppl.fd 2001/06/04 font definitions for TS1/ppl.
)
LaTeX Font Info:    Redeclaring symbol font `AMSb' on input line 223.
LaTeX Font Info:    Overwriting symbol font `AMSb' in version `normal'
(Font)                  U/msb/m/n --> U/msb/m/n on input line 223.
LaTeX Font Info:    Overwriting symbol font `AMSb' in version `bold'
(Font)                  U/msb/m/n --> U/msb/m/n on input line 223.
Package marginnote Info: Margin note 1.1 is on absolute page 1 on input line 22
3.
Package marginnote Info: right page because not two side mode on input line 223
.
Package marginnote Info: xpos seems to be 167.01753pt on input line 223.
<Definitions/logo-orcid.pdf, id=52, 102.3825pt x 102.3825pt>
File: Definitions/logo-orcid.pdf Graphic file (type pdf)
<use Definitions/logo-orcid.pdf>
Package pdftex.def Info: Definitions/logo-orcid.pdf  used on input line 223.
(pdftex.def)             Requested size: 9.10509pt x 9.10466pt.
File: Definitions/logo-orcid.pdf Graphic file (type pdf)
<use Definitions/logo-orcid.pdf>
Package pdftex.def Info: Definitions/logo-orcid.pdf  used on input line 223.
(pdftex.def)             Requested size: 9.10509pt x 9.10466pt.
File: Definitions/logo-orcid.pdf Graphic file (type pdf)
<use Definitions/logo-orcid.pdf>
Package pdftex.def Info: Definitions/logo-orcid.pdf  used on input line 223.
(pdftex.def)             Requested size: 9.10509pt x 9.10466pt.
File: Definitions/logo-orcid.pdf Graphic file (type pdf)
<use Definitions/logo-orcid.pdf>
Package pdftex.def Info: Definitions/logo-orcid.pdf  used on input line 223.
(pdftex.def)             Requested size: 9.10509pt x 9.10466pt.
File: Definitions/logo-orcid.pdf Graphic file (type pdf)
<use Definitions/logo-orcid.pdf>
Package pdftex.def Info: Definitions/logo-orcid.pdf  used on input line 223.
(pdftex.def)             Requested size: 9.10509pt x 9.10466pt.
File: Definitions/logo-orcid.pdf Graphic file (type pdf)
<use Definitions/logo-orcid.pdf>
Package pdftex.def Info: Definitions/logo-orcid.pdf  used on input line 223.
(pdftex.def)             Requested size: 9.10509pt x 9.10466pt.
LaTeX Font Info:    Font shape `U/msa/m/n' will be
(Font)              scaled to size 8.33606pt on input line 238.
LaTeX Font Info:    Font shape `U/msa/m/n' will be
(Font)              scaled to size 5.21004pt on input line 238.
LaTeX Font Info:    Font shape `U/msb/m/n' will be
(Font)              scaled to size 8.33606pt on input line 238.
LaTeX Font Info:    Font shape `U/msb/m/n' will be
(Font)              scaled to size 5.21004pt on input line 238.


Package fancyhdr Warning: \headheight is too small (12.0pt): 
(fancyhdr)                Make it at least 18.13795pt, for example:
(fancyhdr)                \setlength{\headheight}{18.13795pt}.
(fancyhdr)                You might also make \topmargin smaller to compensate:

(fancyhdr)                \addtolength{\topmargin}{-6.13795pt}.

[1{c:/texlive/2023/texmf-var/fonts/map/pdftex/updmap/pdftex.map}{c:/texlive/202
3/texmf-dist/fonts/enc/dvips/base/8r.enc}

 <./Definitions/logo-orcid.pdf>]

Package fancyhdr Warning: \headheight is too small (12.0pt): 
(fancyhdr)                Make it at least 24.18796pt, for example:
(fancyhdr)                \setlength{\headheight}{24.18796pt}.
(fancyhdr)                You might also make \topmargin smaller to compensate:

(fancyhdr)                \addtolength{\topmargin}{-12.18796pt}.

[2]

Package fancyhdr Warning: \headheight is too small (12.0pt): 
(fancyhdr)                Make it at least 24.18796pt, for example:
(fancyhdr)                \setlength{\headheight}{24.18796pt}.
(fancyhdr)                You might also make \topmargin smaller to compensate:

(fancyhdr)                \addtolength{\topmargin}{-12.18796pt}.

[3]

Package fancyhdr Warning: \headheight is too small (12.0pt): 
(fancyhdr)                Make it at least 24.18796pt, for example:
(fancyhdr)                \setlength{\headheight}{24.18796pt}.
(fancyhdr)                You might also make \topmargin smaller to compensate:

(fancyhdr)                \addtolength{\topmargin}{-12.18796pt}.

[4]

Package fancyhdr Warning: \headheight is too small (12.0pt): 
(fancyhdr)                Make it at least 24.18796pt, for example:
(fancyhdr)                \setlength{\headheight}{24.18796pt}.
(fancyhdr)                You might also make \topmargin smaller to compensate:

(fancyhdr)                \addtolength{\topmargin}{-12.18796pt}.

[5]
Package textcomp Info: Symbol \textrightarrow not provided by
(textcomp)             font family ppl in TS1 encoding.
(textcomp)             Default family used instead on input line 303.
 (c:/texlive/2023/texmf-dist/tex/latex/microtype/mt-cmr.cfg
File: mt-cmr.cfg 2013/05/19 v2.2 microtype config. file: Computer Modern Roman 
(RS)
)

Package fancyhdr Warning: \headheight is too small (12.0pt): 
(fancyhdr)                Make it at least 24.18796pt, for example:
(fancyhdr)                \setlength{\headheight}{24.18796pt}.
(fancyhdr)                You might also make \topmargin smaller to compensate:

(fancyhdr)                \addtolength{\topmargin}{-12.18796pt}.

[6{c:/texlive/2023/texmf-dist/fonts/enc/dvips/cm-super/cm-super-ts1.enc}]
<figs/FigS1.pdf, id=498, 745.10371pt x 888.92104pt>
File: figs/FigS1.pdf Graphic file (type pdf)
<use figs/FigS1.pdf>
Package pdftex.def Info: figs/FigS1.pdf  used on input line 321.
(pdftex.def)             Requested size: 525.52245pt x 626.98782pt.


Package fancyhdr Warning: \headheight is too small (12.0pt): 
(fancyhdr)                Make it at least 24.18796pt, for example:
(fancyhdr)                \setlength{\headheight}{24.18796pt}.
(fancyhdr)                You might also make \topmargin smaller to compensate:

(fancyhdr)                \addtolength{\topmargin}{-12.18796pt}.

[7]

Package fancyhdr Warning: \headheight is too small (12.0pt): 
(fancyhdr)                Make it at least 24.18796pt, for example:
(fancyhdr)                \setlength{\headheight}{24.18796pt}.
(fancyhdr)                You might also make \topmargin smaller to compensate:

(fancyhdr)                \addtolength{\topmargin}{-12.18796pt}.

[8 <./figs/FigS1.pdf>]

Package fancyhdr Warning: \headheight is too small (12.0pt): 
(fancyhdr)                Make it at least 24.18796pt, for example:
(fancyhdr)                \setlength{\headheight}{24.18796pt}.
(fancyhdr)                You might also make \topmargin smaller to compensate:

(fancyhdr)                \addtolength{\topmargin}{-12.18796pt}.

[9]

Package fancyhdr Warning: \headheight is too small (12.0pt): 
(fancyhdr)                Make it at least 24.18796pt, for example:
(fancyhdr)                \setlength{\headheight}{24.18796pt}.
(fancyhdr)                You might also make \topmargin smaller to compensate:

(fancyhdr)                \addtolength{\topmargin}{-12.18796pt}.

[10]
Underfull \hbox (badness 3168) in paragraph at lines 458--458
[]|\T1/ppl/b/n/10 (+20) Proportion of CC, $\OML/zplm/m/it/10 ^^\$\T1/ppl/b/n/10
 (+20) -meta or
 []


Package fancyhdr Warning: \headheight is too small (12.0pt): 
(fancyhdr)                Make it at least 24.18796pt, for example:
(fancyhdr)                \setlength{\headheight}{24.18796pt}.
(fancyhdr)                You might also make \topmargin smaller to compensate:

(fancyhdr)                \addtolength{\topmargin}{-12.18796pt}.

[11]

Package fancyhdr Warning: \headheight is too small (12.0pt): 
(fancyhdr)                Make it at least 24.18796pt, for example:
(fancyhdr)                \setlength{\headheight}{24.18796pt}.
(fancyhdr)                You might also make \topmargin smaller to compensate:

(fancyhdr)                \addtolength{\topmargin}{-12.18796pt}.

[12
pdfTeX warning (ext4): destination with the same identifier (name{equation.5.5}
) has been already used, duplicate ignored
<argument> ...shipout:D \box_use:N \l_shipout_box 
                                                  \__shipout_drop_firstpage_...
l.493 B
       y expanding this equation, we obtain:]
pdfTeX warning (ext4): destination with the same identifier (name{equation.5.5}
) has been already used, duplicate ignored
<to be read again> 
                   \relax 
l.495 \begin{equation}
                      
pdfTeX warning (ext4): destination with the same identifier (name{equation.5.5}
) has been already used, duplicate ignored
<to be read again> 
                   \relax 
l.495 \begin{equation}
                      
pdfTeX warning (ext4): destination with the same identifier (name{equation.5.5}
) has been already used, duplicate ignored
<to be read again> 
                   \relax 
l.495 \begin{equation}
                      
pdfTeX warning (ext4): destination with the same identifier (name{equation.5.5}
) has been already used, duplicate ignored
<to be read again> 
                   \relax 
l.495 \begin{equation}
                      
pdfTeX warning (ext4): destination with the same identifier (name{equation.5.5}
) has been already used, duplicate ignored
<to be read again> 
                   \relax 
l.507 \begin{equation}
                      
pdfTeX warning (ext4): destination with the same identifier (name{equation.5.5}
) has been already used, duplicate ignored
<to be read again> 
                   \relax 
l.507 \begin{equation}
                      
pdfTeX warning (ext4): destination with the same identifier (name{equation.5.5}
) has been already used, duplicate ignored
<to be read again> 
                   \relax 
l.507 \begin{equation}
                      
pdfTeX warning (ext4): destination with the same identifier (name{equation.5.5}
) has been already used, duplicate ignored
<to be read again> 
                   \relax 
l.507 \begin{equation}
                      
pdfTeX warning (ext4): destination with the same identifier (name{equation.5.5}
) has been already used, duplicate ignored
<to be read again> 
                   \relax 
l.513 \begin{equation}
                      
pdfTeX warning (ext4): destination with the same identifier (name{equation.5.5}
) has been already used, duplicate ignored
<to be read again> 
                   \relax 
l.513 \begin{equation}
                      
pdfTeX warning (ext4): destination with the same identifier (name{equation.5.5}
) has been already used, duplicate ignored
<to be read again> 
                   \relax 
l.513 \begin{equation}
                      
pdfTeX warning (ext4): destination with the same identifier (name{equation.5.5}
) has been already used, duplicate ignored
<to be read again> 
                   \relax 
l.513 \begin{equation}
                      
pdfTeX warning (ext4): destination with the same identifier (name{equation.5.5}
) has been already used, duplicate ignored
<to be read again> 
                   \relax 
l.521 \begin{equation}
                      
pdfTeX warning (ext4): destination with the same identifier (name{equation.5.5}
) has been already used, duplicate ignored
<to be read again> 
                   \relax 
l.521 \begin{equation}
                      
pdfTeX warning (ext4): destination with the same identifier (name{equation.5.5}
) has been already used, duplicate ignored
<to be read again> 
                   \relax 
l.521 \begin{equation}
                      
pdfTeX warning (ext4): destination with the same identifier (name{equation.5.5}
) has been already used, duplicate ignored
<to be read again> 
                   \relax 
l.521 \begin{equation}
                      
pdfTeX warning (ext4): destination with the same identifier (name{equation.5.5}
) has been already used, duplicate ignored
<to be read again> 
                   \relax 
l.539 \begin{equation}
                      
pdfTeX warning (ext4): destination with the same identifier (name{equation.5.5}
) has been already used, duplicate ignored
<to be read again> 
                   \relax 
l.539 \begin{equation}
                      
pdfTeX warning (ext4): destination with the same identifier (name{equation.5.5}
) has been already used, duplicate ignored
<to be read again> 
                   \relax 
l.539 \begin{equation}
                      
pdfTeX warning (ext4): destination with the same identifier (name{equation.5.5}
) has been already used, duplicate ignored
<to be read again> 
                   \relax 
l.539 \begin{equation}
                      

Package fancyhdr Warning: \headheight is too small (12.0pt): 
(fancyhdr)                Make it at least 24.18796pt, for example:
(fancyhdr)                \setlength{\headheight}{24.18796pt}.
(fancyhdr)                You might also make \topmargin smaller to compensate:

(fancyhdr)                \addtolength{\topmargin}{-12.18796pt}.

[13]
<figs/FigS2.pdf, id=602, 369.13586pt x 470.98093pt>
File: figs/FigS2.pdf Graphic file (type pdf)
<use figs/FigS2.pdf>
Package pdftex.def Info: figs/FigS2.pdf  used on input line 570.
(pdftex.def)             Requested size: 394.35522pt x 503.16846pt.
<figs/FigS3.pdf, id=603, 367.09077pt x 436.58585pt>
File: figs/FigS3.pdf Graphic file (type pdf)
<use figs/FigS3.pdf>
Package pdftex.def Info: figs/FigS3.pdf  used on input line 590.
(pdftex.def)             Requested size: 394.35522pt x 469.04085pt.


Package fancyhdr Warning: \headheight is too small (12.0pt): 
(fancyhdr)                Make it at least 24.18796pt, for example:
(fancyhdr)                \setlength{\headheight}{24.18796pt}.
(fancyhdr)                You might also make \topmargin smaller to compensate:

(fancyhdr)                \addtolength{\topmargin}{-12.18796pt}.

[14 <./figs/FigS2.pdf>]
<figs/FigS4.pdf, id=624, 463.98344pt x 641.4966pt>
File: figs/FigS4.pdf Graphic file (type pdf)
<use figs/FigS4.pdf>
Package pdftex.def Info: figs/FigS4.pdf  used on input line 617.
(pdftex.def)             Requested size: 394.35522pt x 545.24532pt.


Package fancyhdr Warning: \headheight is too small (12.0pt): 
(fancyhdr)                Make it at least 24.18796pt, for example:
(fancyhdr)                \setlength{\headheight}{24.18796pt}.
(fancyhdr)                You might also make \topmargin smaller to compensate:

(fancyhdr)                \addtolength{\topmargin}{-12.18796pt}.

[15 <./figs/FigS3.pdf>]
<figs/FigS5.pdf, id=645, 463.98344pt x 560.54414pt>
File: figs/FigS5.pdf Graphic file (type pdf)
<use figs/FigS5.pdf>
Package pdftex.def Info: figs/FigS5.pdf  used on input line 641.
(pdftex.def)             Requested size: 394.35522pt x 476.4391pt.


Package fancyhdr Warning: \headheight is too small (12.0pt): 
(fancyhdr)                Make it at least 24.18796pt, for example:
(fancyhdr)                \setlength{\headheight}{24.18796pt}.
(fancyhdr)                You might also make \topmargin smaller to compensate:

(fancyhdr)                \addtolength{\topmargin}{-12.18796pt}.

[16 <./figs/FigS4.pdf>]
<figs/FigS6.pdf, id=684, 315.4786pt x 633.21461pt>
File: figs/FigS6.pdf Graphic file (type pdf)
<use figs/FigS6.pdf>
Package pdftex.def Info: figs/FigS6.pdf  used on input line 665.
(pdftex.def)             Requested size: 276.04744pt x 554.08075pt.


Package fancyhdr Warning: \headheight is too small (12.0pt): 
(fancyhdr)                Make it at least 24.18796pt, for example:
(fancyhdr)                \setlength{\headheight}{24.18796pt}.
(fancyhdr)                You might also make \topmargin smaller to compensate:

(fancyhdr)                \addtolength{\topmargin}{-12.18796pt}.

[17 <./figs/FigS5.pdf>]
LaTeX Font Info:    Font shape `U/msa/m/n' will be
(Font)              scaled to size 9.37807pt on input line 713.
LaTeX Font Info:    Font shape `U/msb/m/n' will be
(Font)              scaled to size 9.37807pt on input line 713.


Package fancyhdr Warning: \headheight is too small (12.0pt): 
(fancyhdr)                Make it at least 24.18796pt, for example:
(fancyhdr)                \setlength{\headheight}{24.18796pt}.
(fancyhdr)                You might also make \topmargin smaller to compensate:

(fancyhdr)                \addtolength{\topmargin}{-12.18796pt}.

[18 <./figs/FigS6.pdf>]

Package fancyhdr Warning: \headheight is too small (12.0pt): 
(fancyhdr)                Make it at least 24.18796pt, for example:
(fancyhdr)                \setlength{\headheight}{24.18796pt}.
(fancyhdr)                You might also make \topmargin smaller to compensate:

(fancyhdr)                \addtolength{\topmargin}{-12.18796pt}.

[19]

Package fancyhdr Warning: \headheight is too small (12.0pt): 
(fancyhdr)                Make it at least 24.18796pt, for example:
(fancyhdr)                \setlength{\headheight}{24.18796pt}.
(fancyhdr)                You might also make \topmargin smaller to compensate:

(fancyhdr)                \addtolength{\topmargin}{-12.18796pt}.

[20]

Package fancyhdr Warning: \headheight is too small (12.0pt): 
(fancyhdr)                Make it at least 24.18796pt, for example:
(fancyhdr)                \setlength{\headheight}{24.18796pt}.
(fancyhdr)                You might also make \topmargin smaller to compensate:

(fancyhdr)                \addtolength{\topmargin}{-12.18796pt}.

[21]

Package fancyhdr Warning: \headheight is too small (12.0pt): 
(fancyhdr)                Make it at least 24.18796pt, for example:
(fancyhdr)                \setlength{\headheight}{24.18796pt}.
(fancyhdr)                You might also make \topmargin smaller to compensate:

(fancyhdr)                \addtolength{\topmargin}{-12.18796pt}.

[22]

Package fancyhdr Warning: \headheight is too small (12.0pt): 
(fancyhdr)                Make it at least 24.18796pt, for example:
(fancyhdr)                \setlength{\headheight}{24.18796pt}.
(fancyhdr)                You might also make \topmargin smaller to compensate:

(fancyhdr)                \addtolength{\topmargin}{-12.18796pt}.

[23]

Package fancyhdr Warning: \headheight is too small (12.0pt): 
(fancyhdr)                Make it at least 24.18796pt, for example:
(fancyhdr)                \setlength{\headheight}{24.18796pt}.
(fancyhdr)                You might also make \topmargin smaller to compensate:

(fancyhdr)                \addtolength{\topmargin}{-12.18796pt}.

[24]

Package fancyhdr Warning: \headheight is too small (12.0pt): 
(fancyhdr)                Make it at least 24.18796pt, for example:
(fancyhdr)                \setlength{\headheight}{24.18796pt}.
(fancyhdr)                You might also make \topmargin smaller to compensate:

(fancyhdr)                \addtolength{\topmargin}{-12.18796pt}.

[25]

Package fancyhdr Warning: \headheight is too small (12.0pt): 
(fancyhdr)                Make it at least 24.18796pt, for example:
(fancyhdr)                \setlength{\headheight}{24.18796pt}.
(fancyhdr)                You might also make \topmargin smaller to compensate:

(fancyhdr)                \addtolength{\topmargin}{-12.18796pt}.

[26]

Package fancyhdr Warning: \headheight is too small (12.0pt): 
(fancyhdr)                Make it at least 24.18796pt, for example:
(fancyhdr)                \setlength{\headheight}{24.18796pt}.
(fancyhdr)                You might also make \topmargin smaller to compensate:

(fancyhdr)                \addtolength{\topmargin}{-12.18796pt}.

[27] 
enddocument/afterlastpage: lastpage setting LastPage.
(./nanomaterials-3796781-supplementary.aux)
Package rerunfilecheck Info: File `nanomaterials-3796781-supplementary.out' has
 not changed.
(rerunfilecheck)             Checksum: CF22444A51B05DAF8074609291D2E6A8;3396.
 ) 
Here is how much of TeX's memory you used:
 41909 strings out of 476025
 833694 string characters out of 5794015
 1891382 words of memory out of 5000000
 60765 multiletter control sequences out of 15000+600000
 604396 words of font info for 560 fonts, out of 8000000 for 9000
 1141 hyphenation exceptions out of 8191
 123i,15n,120p,5073b,1512s stack positions out of 10000i,1000n,20000p,200000b,200000s
<c:/texlive/2023/texmf-dist/fonts/type1/public/amsfonts/cm/cmbsy10.pfb><c:/te
xlive/2023/texmf-dist/fonts/type1/public/amsfonts/cm/cmbx10.pfb><c:/texlive/202
3/texmf-dist/fonts/type1/public/amsfonts/cm/cmex10.pfb><c:/texlive/2023/texmf-d
ist/fonts/type1/public/amsfonts/cm/cmmi10.pfb><c:/texlive/2023/texmf-dist/fonts
/type1/public/amsfonts/cm/cmr10.pfb><c:/texlive/2023/texmf-dist/fonts/type1/pub
lic/amsfonts/cm/cmsy10.pfb><c:/texlive/2023/texmf-dist/fonts/type1/public/amsfo
nts/euler/eurm10.pfb><c:/texlive/2023/texmf-dist/fonts/type1/public/mathpazo/fp
lmbi.pfb><c:/texlive/2023/texmf-dist/fonts/type1/public/mathpazo/fplmr.pfb><c:/
texlive/2023/texmf-dist/fonts/type1/public/mathpazo/fplmri.pfb><c:/texlive/2023
/texmf-dist/fonts/type1/public/cm-super/sfrm1000.pfb><c:/texlive/2023/texmf-dis
t/fonts/type1/urw/palatino/uplb8a.pfb><c:/texlive/2023/texmf-dist/fonts/type1/u
rw/palatino/uplr8a.pfb><c:/texlive/2023/texmf-dist/fonts/type1/urw/palatino/upl
ri8a.pfb>
Output written on nanomaterials-3796781-supplementary.pdf (27 pages, 1028762 by
tes).
PDF statistics:
 1131 PDF objects out of 1200 (max. 8388607)
 1014 compressed objects within 11 object streams
 222 named destinations out of 1000 (max. 500000)
 123016 words of extra memory for PDF output out of 128383 (max. 10000000)
