# Supplementary material for: Use of Factorial Design for Calculation of Second Hyperpolarizabilities
Source: Nanomaterials (Basel). 2025 Aug 23;15(17):1302. doi: 10.3390/nano15171302 (PMC12430289; doi:10.3390/nano15171302)
Supplement: Supplementary file 1 [file nanomaterials-15-01302-s001.zip › nanomaterials-3796781-supplementary.out]

\BOOKMARK [1][]{section.1}{\376\377\000T\000h\000e\000\040\000S\000h\000o\000r\000t\000\040\000L\000i\000t\000e\000r\000a\000t\000u\000r\000e\000\040\000R\000e\000v\000i\000e\000w}{}% 1
\BOOKMARK [1][]{section.2}{\376\377\000T\000h\000e\000\040\000D\000e\000t\000a\000i\000l\000s\000\040\000o\000f\000\040\000t\000h\000e\000\040\000Q\000u\000a\000n\000t\000u\000m\000\040\000C\000h\000e\000m\000i\000c\000a\000l\000\040\000C\000a\000l\000c\000u\000l\000a\000t\000i\000o\000n\000s\000\040\000P\000e\000r\000f\000o\000r\000m\000e\000d}{}% 2
\BOOKMARK [1][]{section.3}{\376\377\000T\000h\000e\000\040\000C\000o\000n\000v\000e\000r\000s\000i\000o\000n\000\040\000B\000e\000t\000w\000e\000e\000n\000\040\000t\000h\000e\000\040\000E\000x\000p\000e\000r\000i\000m\000e\000n\000t\000a\000l\000\040\000a\000n\000d\000\040\000t\000h\000e\000\040\000C\000a\000l\000c\000u\000l\000a\000t\000e\000d\000\040\000D\000a\000t\000a}{}% 3
\BOOKMARK [1][]{section.4}{\376\377\000F\000a\000c\000t\000o\000r\000i\000a\000l\000\040\000D\000e\000s\000i\000g\000n\000\040\000o\000f\000\040\000t\000h\000e\000\040\000S\000t\000u\000d\000y}{}% 4
\BOOKMARK [1][]{section.5}{\376\377\000D\000e\000f\000i\000n\000i\000t\000i\000o\000n\000\040\000o\000f\000\040\000L\000i\000n\000e\000a\000r\000\040\000C\000o\000n\000t\000r\000a\000s\000t\000s}{}% 5
\BOOKMARK [1][]{section.6}{\376\377\000A\000d\000d\000i\000t\000i\000o\000n\000a\000l\000\040\000D\000a\000t\000a\000\040\000o\000n\000\040\000C\000o\000m\000p\000u\000t\000a\000t\000i\000o\000n\000\040\000T\000i\000m\000e}{}% 6
\BOOKMARK [1][]{section.7}{\376\377\000P\000o\000p\000u\000l\000a\000r\000i\000t\000y\000\040\000o\000f\000\040\000Q\000u\000a\000n\000t\000u\000m\000\040\000C\000h\000e\000m\000i\000c\000a\000l\000\040\000C\000o\000m\000p\000u\000t\000a\000t\000i\000o\000n\000a\000l\000\040\000S\000o\000f\000t\000w\000a\000r\000e\000\040\000f\000o\000r\000\040\000C\000a\000l\000c\000u\000l\000a\000t\000i\000o\000n\000s\000\040\000o\000f\000\040\000t\000h\000e\000\040\000S\000e\000c\000o\000n\000d\000\040\000H\000y\000p\000e\000r\000p\000o\000l\000a\000r\000i\000z\000a\000b\000i\000l\000i\000t\000i\000e\000s}{}% 7
\BOOKMARK [1][]{section.8}{\376\377\000P\000o\000p\000u\000l\000a\000r\000i\000t\000y\000\040\000o\000f\000\040\000T\000w\000o\000-\000E\000l\000e\000c\000t\000r\000o\000n\000\040\000H\000a\000m\000i\000l\000t\000o\000n\000i\000a\000n\000s\000\040\000f\000o\000r\000\040\000C\000a\000l\000c\000u\000l\000a\000t\000i\000o\000n\000s\000\040\000o\000f\000\040\000t\000h\000e\000\040\000S\000e\000c\000o\000n\000d\000\040\000H\000y\000p\000e\000r\000p\000o\000l\000a\000r\000i\000z\000a\000b\000i\000l\000i\000t\000y}{}% 8
\BOOKMARK [1][]{section.9}{\376\377\000C\000o\000m\000p\000o\000s\000i\000t\000i\000o\000n\000\040\000o\000f\000\040\000D\000i\000f\000f\000e\000r\000e\000n\000t\000\040\000B\000a\000s\000i\000s\000\040\000S\000e\000t\000s}{}% 9
\BOOKMARK [1][]{section.10}{\376\377\000C\000a\000l\000c\000u\000l\000a\000t\000i\000o\000n\000s\000\040\000o\000f\000\040\000O\000n\000e\000-\000P\000h\000o\000t\000o\000n\000\040\000E\000l\000e\000c\000t\000r\000o\000n\000i\000c\000\040\000S\000p\000e\000c\000t\000r\000a\000\040\000o\000f\000\040\000S\000e\000l\000e\000c\000t\000e\000d\000\040\000C\000o\000m\000p\000o\000u\000n\000d\000s}{}% 10
\BOOKMARK [1][]{section.11}{\376\377\000R\000e\000f\000e\000r\000e\000n\000c\000e\000s}{}% 11
