# Supplementary material for: Use of Factorial Design for Calculation of Second Hyperpolarizabilities
Source: Nanomaterials (Basel). 2025 Aug 23;15(17):1302. doi: 10.3390/nano15171302 (PMC12430289; doi:10.3390/nano15171302)
Supplement: Supplementary file 1 [file nanomaterials-15-01302-s001.zip › nanomaterials-3796781-supplementary.tex]

%  LaTeX support: latex@mdpi.com 
%  For support, please attach all files needed for compiling as well as the log file, and specify your operating system, LaTeX version, and LaTeX editor.

%=================================================================
\documentclass[nanomaterials,supfile,accept,pdftex,moreauthors]{Definitions/mdpi} 
%\documentclass[preprints,article,submit,pdftex,moreauthors]{Definitions/mdpi} 
% For posting an early version of this manuscript as a preprint, you may use "preprints" as the journal. Changing "submit" to "accept" before posting will remove line numbers.

% Below journals will use APA reference format:
% admsci, behavsci, businesses, econometrics, economies, education, ejihpe, games, humans, ijfs, journalmedia, jrfm, languages, psycholint, publications, tourismhosp, youth

% Below journals will use Chicago reference format:
% arts, genealogy, histories, humanities, jintelligence, laws, literature, religions, risks, socsci

%--------------------
% Class Options:
%--------------------
%----------
% nanomaterials
%----------
% Choose between the following MDPI journals:
% accountaudit, acoustics, actuators, addictions, adhesives, admsci, adolescents, aerobiology, aerospace, agriculture, agriengineering, agrochemicals, agronomy, ai, air, algorithms, allergies, alloys, amh, analytica, analytics, anatomia, anesthres, animals, antibiotics, antibodies, antioxidants, applbiosci, appliedchem, appliedmath, appliedphys, applmech, applmicrobiol, applnano, applsci, aquacj, architecture, arm, arthropoda, arts, asc, asi, astronomy, atmosphere, atoms, audiolres, automation, axioms, bacteria, batteries, bdcc, behavsci, beverages, biochem, bioengineering, biologics, biology, biomass, biomechanics, biomed, biomedicines, biomedinformatics, biomimetics, biomolecules, biophysica, biosensors, biosphere, biotech, birds, blockchains, bloods, blsf, brainsci, breath, buildings, businesses, cancers, carbon, cardiogenetics, catalysts, cells, ceramics, challenges, chemengineering, chemistry, chemosensors, chemproc, children, chips, cimb, civileng, cleantechnol, climate, clinbioenerg, clinpract, clockssleep, cmd, cmtr, coasts, coatings, colloids, colorants, commodities, complications, compounds, computation, computers, condensedmatter, conservation, constrmater, cosmetics, covid, crops, cryo, cryptography, crystals, csmf, ctn, curroncol, cyber, dairy, data, ddc, dentistry, dermato, dermatopathology, designs, devices, diabetology, diagnostics, dietetics, digital, disabilities, diseases, diversity, dna, drones, dynamics, earth, ebj, ecm, ecologies, econometrics, economies, education, eesp, ejihpe, electricity, electrochem, electronicmat, electronics, encyclopedia, endocrines, energies, eng, engproc, ent, entomology, entropy, environments, epidemiologia, epigenomes, esa, est, famsci, fermentation, fibers, fintech, fire, fishes, fluids, foods, forecasting, forensicsci, forests, fossstud, foundations, fractalfract, fuels, future, futureinternet, futureparasites, futurepharmacol, futurephys, futuretransp, galaxies, games, gases, gastroent, gastrointestdisord, gastronomy, gels, genealogy, genes, geographies, geohazards, geomatics, geometry, geosciences, geotechnics, geriatrics, glacies, grasses, greenhealth, gucdd, hardware, hazardousmatters, healthcare, hearts, hemato, hematolrep, heritage, higheredu, highthroughput, histories, horticulturae, hospitals, humanities, humans, hydrobiology, hydrogen, hydrology, hygiene, idr, iic, ijerph, ijfs, ijgi, ijmd, ijms, ijns, ijpb, ijt, ijtm, ijtpp, ime, immuno, informatics, information, infrastructures, inorganics, insects, instruments, inventions, iot, j, jal, jcdd, jcm, jcp, jcs, jcto, jdad, jdb, jeta, jfb, jfmk, jimaging, jintelligence, jlpea, jmahp, jmmp, jmms, jmp, jmse, jne, jnt, jof, joitmc, joma, jop, jor, journalmedia, jox, jpbi, jpm, jrfm, jsan, jtaer, jvd, jzbg, kidney, kidneydial, kinasesphosphatases, knowledge, labmed, laboratories, land, languages, laws, life, lights, limnolrev, lipidology, liquids, literature, livers, logics, logistics, lubricants, lymphatics, machines, macromol, magnetism, magnetochemistry, make, marinedrugs, materials, materproc, mathematics, mca, measurements, medicina, medicines, medsci, membranes, merits, metabolites, metals, meteorology, methane, metrics, metrology, micro, microarrays, microbiolres, microelectronics, micromachines, microorganisms, microplastics, microwave, minerals, mining, mmphys, modelling, molbank, molecules, mps, msf, mti, multimedia, muscles, nanoenergyadv, nanomanufacturing, nanomaterials, ncrna, ndt, network, neuroglia, neurolint, neurosci, nitrogen, notspecified, nri, nursrep, nutraceuticals, nutrients, obesities, oceans, ohbm, onco, oncopathology, optics, oral, organics, organoids, osteology, oxygen, parasites, parasitologia, particles, pathogens, pathophysiology, pediatrrep, pets, pharmaceuticals, pharmaceutics, pharmacoepidemiology, pharmacy, philosophies, photochem, photonics, phycology, physchem, physics, physiologia, plants, plasma, platforms, pollutants, polymers, polysaccharides, populations, poultry, powders, preprints, proceedings, processes, prosthesis, proteomes, psf, psych, psychiatryint, psychoactives, psycholint, publications, purification, quantumrep, quaternary, qubs, radiation, reactions, realestate, receptors, recycling, regeneration, religions, remotesensing, reports, reprodmed, resources, rheumato, risks, robotics, rsee, ruminants, safety, sci, scipharm, sclerosis, seeds, sensors, separations, sexes, signals, sinusitis, siuj, skins, smartcities, sna, societies, socsci, software, soilsystems, solar, solids, spectroscj, sports, standards, stats, std, stresses, surfaces, surgeries, suschem, sustainability, symmetry, synbio, systems, tae, targets, taxonomy, technologies, telecom, test, textiles, thalassrep, therapeutics, thermo, timespace, tomography, tourismhosp, toxics, toxins, transplantology, transportation, traumacare, traumas, tropicalmed, universe, urbansci, uro, vaccines, vehicles, venereology, vetsci, vibration, virtualworlds, viruses, vision, waste, water, wem, wevj, wild, wind, women, world, youth, zoonoticdis

%---------
% article
%---------
% The default type of manuscript is "article", but can be replaced by: 
% abstract, addendum, article, benchmark, book, bookreview, briefcommunication, briefreport, casereport, changes, clinicopathologicalchallenge, comment, commentary, communication, conceptpaper, conferenceproceedings, correction, conferencereport, creative, datadescriptor, discussion, entry, expressionofconcern, extendedabstract, editorial, essay, erratum, fieldguide, hypothesis, interestingimages, letter, meetingreport, monograph, newbookreceived, obituary, opinion, proceedingpaper, projectreport, reply, retraction, review, perspective, protocol, shortnote, studyprotocol, supfile, systematicreview, technicalnote, viewpoint, guidelines, registeredreport, tutorial,  giantsinurology, urologyaroundtheworld
% supfile = supplementary materials

%----------
% submit
%----------
% The class option "submit" will be changed to "accept" by the Editorial Office when the paper is accepted. This will only make changes to the frontpage (e.g., the logo of the journal will get visible), the headings, and the copyright information. Also, line numbering will be removed. Journal info and pagination for accepted papers will also be assigned by the Editorial Office.

%------------------
% moreauthors
%------------------
% If there is only one author the class option oneauthor should be used. Otherwise use the class option moreauthors.

%---------
% pdftex
%---------
% The option pdftex is for use with pdfLaTeX. Remove "pdftex" for (1) compiling with LaTeX & dvi2pdf (if eps figures are used) or for (2) compiling with XeLaTeX.

%=================================================================
% MDPI internal commands - do not modify
\firstpage{1} 
\makeatletter 
\setcounter{page}{\@firstpage} 
\makeatother
\pubvolume{15}
\issuenum{17}
\articlenumber{1302}
\pubyear{2025}
\copyrightyear{2025}
%\externaleditor{Firstname Lastname} % More than 1 editor, please add `` and '' before the last editor name
\datereceived{ } 
\daterevised{ } % Comment out if no revised date
\dateaccepted{ } 
\datepublished{ } 
%\datecorrected{} % For corrected papers: "Corrected: XXX" date in the original paper.
%\dateretracted{} % For retracted papers: "Retracted: XXX" date in the original paper.
\hreflink{https://doi.org/10.3390/nano15171302} % If needed use \linebreak
%\doinum{}
%\pdfoutput=1 % Uncommented for upload to arXiv.org
%\CorrStatement{yes}  % For updates
%\longauthorlist{yes} % For many authors that exceed the left citation part

%=================================================================
% Add packages and commands here. The following packages are loaded in our class file: fontenc, inputenc, calc, indentfirst, fancyhdr, graphicx, epstopdf, lastpage, ifthen, float, amsmath, amssymb, lineno, setspace, enumitem, mathpazo, booktabs, titlesec, etoolbox, tabto, xcolor, colortbl, soul, multirow, microtype, tikz, totcount, changepage, attrib, upgreek, array, tabularx, pbox, ragged2e, tocloft, marginnote, marginfix, enotez, amsthm, natbib, hyperref, cleveref, scrextend, url, geometry, newfloat, caption, draftwatermark, seqsplit
% cleveref: load \crefname definitions after \begin{document}

\usepackage{siunitx}
\usepackage{gensymb}
\usepackage{chemformula}
\usepackage{arydshln}
\usepackage{svg}
\usepackage{multirow}
\usepackage{adjustbox}
\usepackage{graphicx}
\usepackage{subcaption}
%\usepackage{cleveref}
\usepackage{soul}
\usepackage{stackengine}
\usepackage{transparent}
\usepackage{booktabs}
\usepackage{geometry}
\usepackage{tabularx}
\usepackage{makecell}
\usepackage{float}

\usepackage{blindtext}
\usepackage{xcolor}
%=================================================================
% Please use the following mathematics environments: Theorem, Lemma, Corollary, Proposition, Characterization, Property, Problem, Example, ExamplesandDefinitions, Hypothesis, Remark, Definition, Notation, Assumption
%% For proofs, please use the proof environment (the amsthm package is loaded by the MDPI class).

%=================================================================
% Full title of the paper (Capitalized)
\Title{Use of Factorial Design for Calculation of Second Hyperpolarizabilities}

% MDPI internal command: Title for citation in the left column
\TitleCitation{Use of Factorial Design for Calculation of Second Hyperpolarizabilities}

% Author Orchid ID: enter ID or remove command
\newcommand{\orcidauthorA}{0000-0003-2858-8208} % Add \orcidA{} behind the author's name
\newcommand{\orcidauthorB}{0000-0003-3032-0235} % Add \orcidB{} behind the author's name
\newcommand{\orcidauthorC}{0000-0002-6900-3256} 
\newcommand{\orcidauthorD}{0000-0002-1339-2395} 
\newcommand{\orcidauthorE}{0000-0002-8122-6276} 
\newcommand{\orcidauthorF}{0000-0002-5929-2031} 
% ,\dagger
% Authors, for the paper (add full first names)

% Authors, for the paper (add full first names)
%\Author{

\Author{Igors Mihailovs $^{1,2,3,*}$\orcidA{}, Ekaterina Belobrovko $^{1,4}$\orcidB{}, Arturs Bundulis $^{1}$\orcidC{}, Dmitry Bocharov $^{1,5}$\orcidD{}, \linebreak Eugene A. Kotomin $^{1}$*\orcidE{}, Martins Rutkis $^{1}$\orcidF{}}


% Sergei Piskunov $^{1}$\orcidG{}, Vladimir A. Pankratov $^{1}$\orcidH{}, Anatolijs Sarakovskis $^{1}$\orcidI{}, Anatoli I. Popov $^{1}$\orcidJ{} and Dmitry V. Bocharov $^{1}$*\orcidK{}}

%\longauthorlist{yes}

% MDPI internal command: Authors, for metadata in PDF
\AuthorNames{Igors Mihailovs,Ekaterina Belobrovko,Arturs Bundulis,Dmitry Bocharov,Eugene A. Kotomin,Martins Rutkis}

% MDPI internal command: Authors, for citation in the left column, only choose below one of them according to the journal style
% If this is a Chicago style journal 
% (arts, genealogy, histories, humanities, jintelligence, laws, literature, religions, risks, socsci): 
% Lastname, Firstname, Firstname Lastname, and Firstname Lastname.

% If this is a APA style journal 
% (admsci, behavsci, businesses, econometrics, economies, education, ejihpe, games, humans, ijfs, journalmedia, jrfm, languages, psycholint, publications, tourismhosp, youth): 
% Lastname, F., Lastname, F., \& Lastname, F.

% If this is a ACS style journal (Except for the above Chicago and APA journals, all others are in the ACS format): 
% Lastname, F.; Lastname, F.; Lastname, F.
\isAPAStyle{%
       \AuthorCitation{Mihailovs, I., Belobrovko, E., Bundulis, A., Bocharov, D., Kotomin, E.A., Rutkis, M.
         }{%
        \isChicagoStyle{%
        \AuthorCitation{Igors Mihailovs, Ekaterina Belobrovko, Arturs Bundulis, Dmitry Bocharov, Eugene A. Kotomin, and Martins Rutkis}
        }{
        \AuthorCitation{Mihailovs, I.; Belobrovko, E.; Bundulis, A.; Bocharov, D.; Kotomin, E.A.; Rutkis, M.}
        }
}}

% Affiliations / Addresses (Add [1] after \address if there is only one affiliation.)
\address{%
$^{1}$ \quad Institute of Solid State Physics, University of Latvia, LV-1063, Riga, Latvia\\
$^{2}$ \quad Institute of Applied Chemistry, Riga Technical University, 3/7 Paul Walden St, LV-1048, Riga, Latvia \\
$^{3}$ \quad Institute of Applied Computer Systems, Riga Technical University, 10 Zunda krastmala, LV-1048, Riga, Latvia \\
$^{4}$ \quad Mechanical and Biomedical Engineering Institute, Riga Technical University, 6B Ķīpsalas St, LV-1048, Riga, Latvia \\
$^{5}$ \quad Transport and Telecommunication Institute, Lauvas Str. 2, LV-1003 Riga, Latvia \\
}

% Contact information of the corresponding author
\corres{Correspondence: igors.mihailovs@cfi.lu.lv}

% Current address and/or shared authorship
% \firstnote{Current address: Affiliation.}  % Current address should not be the same as any items in the Affiliation section.
% \secondnote{These authors contributed equally to this work.}
% The commands \thirdnote{} till \eighthnote{} are available for further notes

%\simplesumm{} % Simple summary

%\conference{} % An extended version of a conference paper

% Abstract (Do not insert blank lines, i.e. \\) 
% \abstract{There has been considerable scientific interest in third-order nonlinear optical materials for photonic applications. Particularly, materials exhibiting a strong electronic optical Kerr effect serve as essential components in the ultrafast nonlinear photonic devices and are instrumental in the development of all-optical signal processing technologies.  Therefore, the accurate prediction of material-relevant properties, such as second hyperpolarizabilities, remains a key topic in the search for efficient photonic materials. However, the field standards in quantum chemical computation are still inconsistent, as studies often lack a firm statistical foundation. This work presents a comprehensive \textit{in silico} investigation based on multiple full-factorial experiments, aiming to clarify the strengths and limitations of various computational approaches. Our results indicate that the coupled-cluster approach at the CCSD level in its current response-equation implementations is not yet able to outperform the range-separated hybrid density functionals, such as LC-BLYP(0.33). The exceptional performance of the specifically tailored basis set by Sadlej et al. is also described. It was also shown that many of the contemporary solvation models exhibit significant limitations in accurately capturing nonlinear optical properties. Therefore, further refinement in the current methods is pending. Most importantly, the mean absolute deviation descriptor is found to be deficient in rating various computational methods and should rather be replaced with the parameters of the linear correlation (the slope, the intercept, and the R$^{2}$). \textcolor{green}{What can be concluded from this?}
%} 
% Keywords
\keyword{nonlinear optics \sep Second hyperpolarizability \sep full factorial design \sep Sadlej-pVTZ basis set }

% The fields PACS, MSC, and JEL may be left empty or commented out if not applicable
%\PACS{J0101}
%\MSC{}
%\JEL{}

%%%%%%%%%%%%%%%%%%%%%%%%%%%%%%%%%%%%%%%%%%
% Only for the journal Diversity
%\LSID{\url{http://}}

%%%%%%%%%%%%%%%%%%%%%%%%%%%%%%%%%%%%%%%%%%
% Only for the journal Applied Sciences
%\featuredapplication{Authors are encouraged to provide a concise description of the specific application or a potential application of the work. This section is not mandatory.}
%%%%%%%%%%%%%%%%%%%%%%%%%%%%%%%%%%%%%%%%%%

%%%%%%%%%%%%%%%%%%%%%%%%%%%%%%%%%%%%%%%%%%
% Only for the journal Data
%\dataset{DOI number or link to the deposited data set if the data set is published separately. If the data set shall be published as a supplement to this paper, this field will be filled by the journal editors. In this case, please submit the data set as a supplement.}
%\datasetlicense{License under which the data set is made available (CC0, CC-BY, CC-BY-SA, CC-BY-NC, etc.)}

%%%%%%%%%%%%%%%%%%%%%%%%%%%%%%%%%%%%%%%%%%
% Only for the journal Toxins
%\keycontribution{The breakthroughs or highlights of the manuscript. Authors can write one or two sentences to describe the most important part of the paper.}

%%%%%%%%%%%%%%%%%%%%%%%%%%%%%%%%%%%%%%%%%%
% Only for the journal Encyclopedia
%\encyclopediadef{For entry manuscripts only: please provide a brief overview of the entry title instead of an abstract.}

%%%%%%%%%%%%%%%%%%%%%%%%%%%%%%%%%%%%%%%%%%
% Only for the journal Advances in Respiratory Medicine, Smart Cities and Sensors
%\addhighlights{yes}
%\renewcommand{\addhighlights}{%

%\noindent This is an obligatory section in “Advances in Respiratory Medicine'' and ``Smart Cities”, whose goal is to increase the discoverability and readability of the article via search engines and other scholars. Highlights should not be a copy of the abstract, but a simple text allowing the reader to quickly and simplified find out what the article is about and what can be cited from it. Each of these parts should be devoted up to 2 bullet points.\vspace{3pt}\\
%\textbf{What are the main findings?}
% \begin{itemize}[labelsep=2.5mm,topsep=-3pt]
% \item First bullet.
% \item Second bullet.
% \end{itemize}\vspace{3pt}
%\textbf{What is the implication of the main finding?}
% \begin{itemize}[labelsep=2.5mm,topsep=-3pt]
% \item First bullet.
% \item Second bullet.
% \end{itemize}
%}

%%%%%%%%%%%%%%%%%%%%%%%%%%%%%%%%%%%%%%%%%%
\keyword{}\begin{document}

%%%%%%%%%%%%%%%%%%%%%%%%%%%%%%%%%%%%%%%%%%


\section{The Short Literature Review}

The following is the discussion of various other “parameters” needed to compute the second hyperpolarizability. As studies on computing $\gamma$ are not too numerous, we also included studies discussing these “parameters” for $\beta$ calculations; this should not hamper the analysis because there is a great deal of correlation between these quantities.

Often, it is chosen by researchers to use static values of hyperpolarizability when benchmarking computational methods against their higher-level counterparts (as dynamic calculations are, contrary to FF, not available for all methods, especially those of higher precision). However, it is also well known that polarizabilities of higher order exhibit very pronounced frequency dependence \cite{60Li2014Solvent}. Also, direct comparisons between finite-field and fully analytical RE calculations suggest that in certain cases the correspondence is not good enough \cite{61Hatua2018Hyperpolarizability}, and the ratio between FF and static SOS (as well as CPHF) is noticeable and varies from method to method \cite{28Suponitsky2008DFT}. Another study revealed that the performance of different methods changes noticeably when going from static to dynamic values of hyperpolarizability \cite{27Brandao2021PhenolBlue}. Therefore, it may be beneficial for the correct description of OKE to use the value of $\gamma$ calculated at the frequency employed in the experiment and to compare it with the experimental data. In fact, many studies comparing the calculated values with experimental ones tend to use the dynamic calculated quantities. When the dynamic value cannot be calculated, a fairly common workaround is to obtain the dynamic factor from one method and multiply it by the static value from another method, which is deemed more precise. This is often employed for MP2 calculations (quite logically, the dynamic coefficient is usually taken from CPHF) \cite{27Brandao2021PhenolBlue,62Labidi2011NLO,63Xu2011Electride,64Shalin2019Azo}.

Another factor in the calculation is the solvent effects, the importance of which is well-established for hyperpolarizabilities \cite{20Lu2011Density,65Marder1993BLA,66Zhu2002COSMO,215Hrivnak2022_27} and is more pronounced for higher-order quantities \cite{62Labidi2011NLO}, more \cite{64Shalin2019Azo} or less \cite{62Labidi2011NLO} for dynamic ones. On the other hand, it is frequently that the molecule‘s geometry used in calculations is optimized in vacuum \cite{67Lu2011BPH}, not in the solution. At least for electronic spectra (a property directly related to hyperpolarizabilities), it is known that the changes in geometry due to medium polarity change and their effect on electron distribution are usually in the opposite direction to the direct changes in electronic structure \cite{68Manzoni2016Solvatochromism}. There is also direct evidence that the relative performance of different methods changes \cite{27Brandao2021PhenolBlue,69Castet2012DFT,70Brandao2017BLA} (and absolute performance improves \cite{69Castet2012DFT}) when geometries are re-optimized with solvent effects taken into account. Also, even in comprehensive studies geometry of the molecule sometimes remains unchanged, optimized at the same theoretical level \cite{19Wang2016Effects,20Lu2011Density,25Paschoal2013NLO,26Li2013Spirobifluorene, 31Mondal2017Lithiation,64Shalin2019Azo,67Lu2011BPH,71Banerjee2018CalciumChains,72Xu2018Streptocyanines}, which can also introduce additional uncertainty to results. All this is especially evident if we consider the fact that one of the most crucial \cite{73Champagne1999Polyacetylene,74Limacher2009CAMB3LYP,75Korzdoerfer2012BLA} geometry characteristic of push--pull polyenes (which are typical NLO-phores), the bond-length alternation, is known to be method- \cite{74Limacher2009CAMB3LYP,75Korzdoerfer2012BLA,76Jacquemin1997_PushPull,77Jacquemin2005_PMI_NLO,
78Jacquemin2009_Benzylideneaniline,79Patel2009_ICCS} and medium-polarity-dependent \cite{80Franco2016_PhenolBlue,81Janowska2006_Ferrocene}, and so are dihedral angles, too \cite{82Alparone2014_Bitellurophene,83Raptis1998_H2Sn,84Briquet2007_Azobenzene,85deQueiroz2014_CT}, as well as other properties \cite{86Valverde2018_Chalcone}. Truly, it is known that these indirect effects (through geometry) are weaker than the direct effects (through computation method of the property itself) — but the former can reach 150\% \cite{77Jacquemin2005_PMI_NLO} and beyond \cite{83Raptis1998_H2Sn} in certain cases.

For small molecules, there is usually not much discussion about which method to use for the geometry optimization, and the data in literature reviews is usually quite outdated in terms of methods used, as for small molecules difference is usually negligible \cite{87Jacobsen2017_HCC, 88Lewars2016_Book}. It is quite established, though, that triple-zeta basis sets provide reasonable accuracy for most non-sophisticated cases \cite{87Jacobsen2017_HCC}. As the property we are interested is of quite high order, we reckoned that one could obtain some additional insight into the problem by varying the functional used for the geometry optimization, too, for which we selected the most-frequently used B3LYP \cite{20Lu2011Density, 89Govindarasu2014_133,90Govindarasu2014_122,216Avramopoulos2023_28}, praised M06-2X \cite{88Lewars2016_Book,91Shu2020_26, 216Avramopoulos2023_28,225Marques2023} and MP2 \cite{88Lewars2016_Book}, as well as dispersion-corrected functionals $\omega$B97XD and B3LYP-D3BJ which also tend to perform well \cite{91Shu2020_26}.

It has been a somewhat established opinion (or stereotype) that pure GGA and global-hybrid density functionals (with a rare exception) are not up to the task of computing second-order hyperpolarizabilities, whereas MP2 and range-separated hybrid density functionals are performing well \cite{215Hrivnak2022_27,227Mondal2015,228Bulik2013}. In terms of method, often B3LYP global-hybrid density functional is used, especially in single-molecule descriptive studies \cite{11Sreedharan2020Growth,18Armakovic2014Aromaticity,99SheenaMary2014b,100Nithya2014,101Patil2019,102Shruthi2019,103Tafur2009,104Issaoui2015_3TCA,105Jeyavijayan2015_AHP,106Karabacak2012_3ABP,107Krawczyk2015_solvatochromism,108Krishnakumar2013_DFT,86Valverde2018_Chalcone,109Li2014_NLO,110Ghiasi2014_borazine,111Govindarasu2014_NPBS,112Gumus2014_NLO,113Jonin2021_HRS,92Sarkar2015,93AlZahrani2016,94Baillargeon2021,95Balachandran2012,96Balachandran2012b,97Beena2017,98SheenaMary2014}. This functional is, however, often found to have quite low performance in calculations of hyperpolarizabilities \cite{5Hatua2014Double, 20Lu2011Density, 22Zalesny2019DFT,28Suponitsky2008DFT,29Mishra2020AzoNLO,31Mondal2017Lithiation,69Castet2012DFT,114BesaluSala2020_TalphaLCBLYP}. Quite frequently, Hartree—Fock theory is still used, owing to its long-known fair performance for this task \cite{4Agarwal2013Density,25Paschoal2013NLO,117Castet2017,118Jensen2002,119Govindarasu2014, 27Brandao2021PhenolBlue,28Suponitsky2008DFT,61Hatua2018Hyperpolarizability,89Govindarasu2014_133,90Govindarasu2014_122,111Govindarasu2014_NPBS,115MigalskaZalas2018_BDF,116Vishnumurthy2020_P1polymer}. One of the most popular \cite{82Alparone2014_Bitellurophene,86Valverde2018_Chalcone,101Patil2019,120Maity2020,121BegamElavarasi2019,122Mveme2021,123Krawczyk2020,124Li2012,215Hrivnak2022_27,216Avramopoulos2023_28,217Mohbiya2018_3,220Woller2018_23,221Valverde2022,222Gong2022,224Chadli2024,225Marques2023} (see Section B in Supporting Information) and reasonable \cite{22Zalesny2019DFT,23Zhang2011LiAcenes,29Mishra2020AzoNLO, 31Mondal2017Lithiation,67Lu2011BPH,114BesaluSala2020_TalphaLCBLYP,125HidalgoCardenuto2015,126TorrentSucarrat2011,127Marques2018,215Hrivnak2022_27,227Mondal2015} alternatives among density functionals is CAM-B3LYP. Sometimes others are employed, such as LC-BLYP \cite{219Mydlova2024_29,227Mondal2015} and other functionals of the LC series. Another rather popular range-separated functional is $\omega$B97XD \cite{92Sarkar2015, 218Kosar2023_28}. The $\omega$B97XD functional is found to have similar performance as CAM-B3LYP \cite{128Karamanis2011,227Mondal2015}, closer to MP2 values of $\gamma$ than LC-$n$ series \cite{128Karamanis2011}, which would suggest better performance, as it is known that MP2 values are usually overestimated somewhat in comparison with MP4 \cite{129Jacquemin2005}. In another study, on the contrary, it was also found that the simplest form of the range-separated hybrid (RSH) functionals (LC-$n$) performed better than more sophisticatedly designed $\omega$B97-$n$ series against experimental values of $\beta_{\mu}$ (the projection on the dipole moment) \cite{20Lu2011Density} or against CCSD(T)-derived $\beta_{HRS}$ values \cite{69Castet2012DFT}. The case of $\omega$B97-$n$ is supported (against CAM-B3LYP, at least) for other groups and also for $\gamma$, this time against the experimental values \cite{29Mishra2020AzoNLO}; $\omega$B97XD is, however, not the most accurate functional within the $\omega$B97-$n$ series \cite{19Wang2016Effects,20Lu2011Density,29Mishra2020AzoNLO,67Lu2011BPH,69Castet2012DFT}, often \cite{5Hatua2014Double,64Shalin2019Azo,114BesaluSala2020_TalphaLCBLYP} (not always \cite{130Garza2014}) performing worse than CAM-B3LYP and known to have relatively significant basis-set dependence \cite{131Nandi2015}.

In general, there is somewhat conflicting evidence about the optimal configuration of the long-range corrected density functionals. For example, Lu et al. \cite{20Lu2011Density} found (on an extensive experimental data set of the first-hyperpolarizability projection onto the dipole moment from EFISHG measurements) that 100\% of exact exchange (EXX) in the long range is mandatory for qualitative predictions (incl. HF and M06-HF Hamiltonians). On the opposite, Wang et al. \cite{19Wang2016Effects} found (on the data set of $\gamma$ from the four-wave mixing experiment for 4 streptocyanine dyes) that the experimental trends are best described by non-hybrid functionals (PBE and M06L) or by IP-tuned range-separated hybrids with a low amount of EXX even at 10 \AA inter-electron distance; these results were obtained through application of SOS methodology but supported by SOS/SAC-CI computations. The problem with SOS is that it is known to converge only after adding rather many states (50 or more \cite{131Nandi2015}) to the approximation, and the biggest increase comes only after 5—20 steps, evidence that the approximation may be misjudged to be converged; this does not, however, apply to Wang et al., as they checked the convergence for up to 300 states and used 100 states for production calculations \cite{19Wang2016Effects}. Suggestion that pure density functionals perform better than hybrid ones may refer only specifically to that one case, as in multiple studies, the opposite was found \cite{5Hatua2014Double,25Paschoal2013NLO,132Pecul2005}. There are also other studies suggesting that “LR—100\%EXX” RSHs are somewhat outperforming the alternatives (like CAM-B3LYP) \cite{25Paschoal2013NLO,29Mishra2020AzoNLO,30Nénon2014PCCP,69Castet2012DFT,114BesaluSala2020_TalphaLCBLYP,125HidalgoCardenuto2015,130Garza2014,133Zawada2012} but not always  \cite{22Zalesny2019DFT}. However, it is frequently (but not always) observed that the best $\omega$ (or $\mu$) of RSH is not the default 0.47 but 0.33 (like in CAM-B3LYP) or close to it \cite{30Nénon2014PCCP,125HidalgoCardenuto2015,134Bonness2010, 227Mondal2015}](for bimetallic complexes with $\sigma$--, not $\pi$--dominated $\gamma$, this choice can be quite bad, though \cite{135Fukui2012}). In a recent study, it was discovered that LC-BLYP performs better than all other tested methods in protic solvents but somewhat worse than CAM-B3LYP, M05-2X, and M06-2X — in aprotic ones \cite{27Brandao2021PhenolBlue}. It now also becomes more frequently used in non-benchmark studies \cite{9Yoneda2014Third,136Kishi2013}.

Also, global hybrids with a relatively large amount of EXX (40—50\%) are quite frequently \cite{125HidalgoCardenuto2015} praised for their utility (with exceptions \cite{20Lu2011Density}), in particular, Minnesota meta-hybrid functionals M06-2X and M05-2X \cite{22Zalesny2019DFT,23Zhang2011LiAcenes, 64Shalin2019Azo,69Castet2012DFT,117Castet2017,125HidalgoCardenuto2015,126TorrentSucarrat2011,127Marques2018,133Zawada2012} (not always of similar performance \cite{69Castet2012DFT}) and the global-hybrid BHandHLYP (also known as BHHLYP and BH\&HLYP) \cite{3Qiu2013Third-order,5Hatua2014Double,26Li2013Spirobifluorene,29Mishra2020AzoNLO,31Mondal2017Lithiation, 114BesaluSala2020_TalphaLCBLYP,126TorrentSucarrat2011,217Mohbiya2018_3}. The problem with the latter can be a higher basis-set dependence of the quality of results in comparison with. e.g., CAM-B3LYP \cite{131Nandi2015}; also, in certain cases, it performs much poorer than on average \cite{69Castet2012DFT}.

Meta-functionals might perform similarly \cite{215Hrivnak2022_27,22Zalesny2019DFT} to or even better than \cite{225Marques2023} that of RSH functionals.  For example, in Ref.  \cite{215Hrivnak2022_27} M06-2X is found to yield considerably better results than the more modern MN15 (it contains slightly less EXX and its GGA part is also constructed differently, belonging to the non-separable gradient class of GGA); another study of the same team had the opposite result, though \cite{22Zalesny2019DFT}. Some studies even employ M06 out of general considerations  \cite{223Haq2024}. 

Considering the $\omega$ parameter, the well-known scheme of “optimal tuning” (OT-RSH), in which this parameter is adjusted for each molecule until Janak‘s theorem is satisfied, is considerably \cite{20Lu2011Density, 114BesaluSala2020_TalphaLCBLYP}20,114 but not always \cite{22Zalesny2019DFT,30Nénon2014PCCP,230Kaka2023} successful for computing the hyperpolarizabilities. As it involves a non-trivial computational procedure (i.e., beyond putting certain keywords in the input file), which may be unsatisfactory for a general audience, we excluded this option from our study. Double-hybrid functionals (as B2PLYP) generally (but not always \cite{230Kaka2023}) do not perform better than RSH or even BHandHLYP \cite{5Hatua2014Double,25Paschoal2013NLO,27Brandao2021PhenolBlue, 31Mondal2017Lithiation,69Castet2012DFT,71Banerjee2018CalciumChains} and were therefore also excluded from the present study.


The uncertainty in method is not restricted to the DFT realm but is also observed in the MP$n$ series \cite{83Raptis1998_H2Sn} and CC$n$ series \cite{31Mondal2017Lithiation}, or both \cite{137Nakano1998}. MP2 results are quite frequently used as reference values \cite{23Zhang2011LiAcenes,27Brandao2021PhenolBlue,67Lu2011BPH,128Karamanis2011,138Jacquemin2008}; or cited as outperforming density functionals of any form (sans double-hybrid ones, closely related to MP2)  \cite{230Kaka2023}. However, while MP2 calculations are often more than capable of correctly describing hyperpolarizability \cite{69Castet2012DFT,79Patel2009_ICCS,117Castet2017,125HidalgoCardenuto2015, 127Marques2018,133Zawada2012,230Kaka2023}, it is now known that MP2 can be deficient in particular cases \cite{25Paschoal2013NLO,28Suponitsky2008DFT,72Xu2018Streptocyanines,139Zakharov2016}. Moreover, MP2 can only provide finite-field static values from a numerical differentiation procedure; for a quantity of such a high order as $\gamma$ is, the poor performance is therefore more or less expected. CCSD(T) is frequently used as a high-quality reference \cite{22Zalesny2019DFT,225Marques2023,229Banerjee2019,230Kaka2023,243Beerepoot2015,Day2014_JCP}. Productivity of CCSD (without the perturbation corrections) was questioned before \cite{31Mondal2017Lithiation,128Karamanis2011,137Nakano1998}, but other studies found it to be not much worse than CCSD(T) \cite{125HidalgoCardenuto2015} or CC3 \cite{140Jørgensen2020,241Beaujean2016}. Inclusion of triple correction as a requirement for certain cases has been known for a long time \cite{141Pluta1997}. The performance of CC2 is found to differ from that of CCSD for solvent molecules, but not as much as the CCS one \cite{242Beaujean2018}. Other studies report that CC2 yields results much closer to EOM-CCSD than CAM-B3LYP for the two-photon absorption cross-section \cite{243Beerepoot2015} and should at least outperform MP$n$ methods \cite{Day2014_JCP}. Besides CC$n$ and MP$n$ series, multi-reference methods such as CAS-SCF and its derivatives are sometimes employed in predicting hyperpolarizabilities \cite{31Mondal2017Lithiation,142Noga1998,143Sadlej1985}; they do not, however, enjoy popularity in the field because of a non-trivial setup in most cases. Results by CAS-SCF and CCSD are sometimes quite different \cite{31Mondal2017Lithiation}.

Importantly, as has been recently found out, density functionals that perform well for the first hyperpolarizability may fail to do so for the second one \cite{230Kaka2023}.

There is also no consensus about how large and what type of basis set to use. It is more or less well-established that \textit{some} (particularly, some $d$) polarization \cite{25Paschoal2013NLO,28Suponitsky2008DFT,62Labidi2011NLO, 67Lu2011BPH} and \textit{some} diffuse functions \cite{9Yoneda2014Third,26Li2013Spirobifluorene, 28Suponitsky2008DFT,62Labidi2011NLO,128Karamanis2011} on heavier-than-H atoms are essential for a reliable description of hyperpolarizabilities. The importance of diffuse functions is found to systematically exceed that of polarization functions on heavy atoms \cite{62Labidi2011NLO,128Karamanis2011} or sometimes to match them in terms of importance \cite{62Labidi2011NLO}, and to be generally more important than adding valence shells \cite{26Li2013Spirobifluorene,62Labidi2011NLO,128Karamanis2011}. In the latter study, adding diffuse functions increased $\gamma$ by $\sim$10\% while adding polarization decreased it by 3 to 12\%; in another study \cite{128Karamanis2011} considering 3rd-row element clusters, the increase in value of $\beta$  after adding diffuse functions was 25—70\% for double-zeta and 15—40\% for triple-zeta bases while adding additional polarization functions cause major oscillations (up to 20\%) in predicted value, less pronounced for higher-zeta and especially — for already augmented basis sets. The last conclusion suggests that adding additional polarization functions to non-augmented or small-zeta basis worsens their quality (so-called “over-polarization”). Sometimes adding even a very large quantity of polarization functions essentially does not change the result \cite{25Paschoal2013NLO,67Lu2011BPH}. A similar effect is also observed for diffuse functions (“over-augmentation”) \cite{28Suponitsky2008DFT,132Pecul2005}. The common and somewhat solid conclusion is that there is no point in using polarization or diffuse functions on hydrogen atoms (probably except for cases when it is more electronegative than its bonded peer) \cite{26Li2013Spirobifluorene,62Labidi2011NLO, 67Lu2011BPH}. Also, increasing the number of “standard-sized” valence shells generally raises the values of hyperpolarizabilities (less than adding diffuse functions \cite{62Labidi2011NLO,128Karamanis2011} but can also decrease them if diffuse functions are already present, thus stabilizing the basis set \cite{128Karamanis2011}. In general, smaller molecules and those comprising heavier elements are more sensitive to changes in basis set \cite{128Karamanis2011}, and already big basis sets have smaller benefits from further upgrades \cite{62Labidi2011NLO,128Karamanis2011}, but diffuse functions are required in any case. If the basis set is sufficiently large, there is no big difference between one with more diffuse functions (aug-cc-pVTZ), one with more polarization functions (aug-pc-2), and one similar to aug-pc-2 but with even fewer diffuse functions (6-311++G(3df,3pd) )  \cite{131Nandi2015}.

Another option is some special-purpose basis set, for example, one by Paschoal and Dos Santos) \cite{25Paschoal2013NLO} or the one designed by A. Sadlej et al. \cite{144Sadlej1988,145Sadlej1991} (named Sadlej-pVTZ \cite{57Aidas2014Dalton,58Dalton2020} or POL \cite{146Frisch2015} in different sources) specifically for calculations of [hyper]polarizabilities; this basis works very well in some cases \cite{61Hatua2018Hyperpolarizability, 71Banerjee2018CalciumChains,132Pecul2005,147Champagne2005,229Banerjee2019} but less well in other cases \cite{31Mondal2017Lithiation,132Pecul2005}. These basis sets were constructed by removing redundant functions and re-optimizing the basis set to better reproduce the property under consideration. It is indeed observed in certain cases that even just removing unnecessary diffuse functions from a heavily augmented basis set (aug-cc-pVDZ) improves results to put them on par with aug-cc-pVTZ or daug-cc-pVDZ \cite{147Champagne2005}.

It is sometimes incorrectly assumed that basis sets from different families with analogous designations are essentially the same. In reality, for example, Pople basis sets are much less equipped with diffuse functions and (often) also much less equipped with polarization functions than Dunning’s correlation-consistent basis sets. For example, for a nitrobenzene molecule an in-field popular \cite{4Agarwal2013Density,24Hatua2013BeSandwich,106Karabacak2012_3ABP, 107Krawczyk2015_solvatochromism,112Gumus2014_NLO,123Krawczyk2020,130Garza2014,31Mondal2017Lithiation, 61Hatua2018Hyperpolarizability,92Sarkar2015,96Balachandran2012b,98SheenaMary2014, 99SheenaMary2014b, 104Issaoui2015_3TCA,105Jeyavijayan2015_AHP} Pople-family basis set 6-311++G(d,p) \cite{148Chandler1980, 149Krishnan1980,150Clark1983_321G,151Frisch1984_basis} provides 243 contracted functions, whereas Dunning‘s basis set with seemingly analogous name -- aug-cc-pVTZ \cite{152Kendall1992_EA,153Davidson1996_260, 154Woon1993_98} --, provides astonishing 529 contracted functions (particularly, \textit{more than 5 times more} diffuse functions; in fact, aug-cc-pVDZ \cite{153Davidson1996_260, 154Woon1993_98,155Dunning1989_90} is closer — and \textit{still larger} — with 340 functions). Thus, of course, still raises the question: which basis set to use, as calculations with more diffuse and (especially) polarized functions usually require more computational time and resources, create instabilities in calculation \cite{31Mondal2017Lithiation} as well as introduce \cite{61Hatua2018Hyperpolarizability, 133Zawada2012} the basis-set superposition error (mostly for small molecules, sometimes up to 100\% \cite{61Hatua2018Hyperpolarizability}). Indeed, many studies confirmed that smaller basis sets like 6-311++G(d,p) often perform not worse than Dunning’s analogues \cite{5Hatua2014Double,61Hatua2018Hyperpolarizability} (or even aug-cc-pVQZ sometimes \cite{31Mondal2017Lithiation}).


\section{The Details of the Quantum Chemical Calculations Performed}

a.	CCSD calculations were carried out in three different ways: 1) with all shells active, CCSD(full); 2) with only the most core levels frozen on all atoms, CCSD(min-fc); 3) with all but the valence shells frozen on all atoms, CCSD(max-fc). In CC2 calculations, all shells were active, hence it bears a designation CC2(full); frozen-core CC2 is not available in Dalton 2020.

b.	Coupled-cluster (CC) calculations were not available for certain molecules, at least for some basis sets: no CC  calculation was undertaken for the 1-octanol; for CCSD(min-fc) and CCSD(max-fc) $p$-xylene and hexane were missing for aug-cc-pVDZ and Sadlej-pVTZ; for CCSD(full), hexane was only computed with 6-311G(d,p) and aNLO-V, while $p$-xylene was not computed for any basis set with toluene and $o$-dichlorobenzene missing for aug-cc-pVDZ and Sadlej-pVTZ, \ch{CCl4} also unavailable for the latter basis set (CCSD(full)/Sadlej-pVTZ is missing 6 out of 22 molecules, maximum number of missing calculations); CC2(full) calculations.

c. {We did not include CCSD(T) in our study, despite it being considered the golden standard for small molecules. The reason for this is that the triple correction is only added perturbatively, and so does not affect anything but the energy and the potential energy surface (i.e., the geometry optimization). In contrast with the long-range dispersion correction, it would have an effect if the second hyperpolarizabilities were computed by the finite-field approach (the numerical differentiation), because the field changes the wavefunction on which the perturbation is applied. In the present study, however, we are using two other methodologies: the response-equation formalism (RE) and the coupled-perturbed Hartree–Fock/Kohn–Sham, with added differentiation to the third order (CPHF/CPKS+FF). For neither of these, the triple correction in CCSD(T) is applicable. We had tried computing the second hyperpolarizability with CCSDT, i.e., the coupled-cluster with the full, non-perturbative triples; unfortunately, computational resources available to us proved to be insufficient for these highly resource-consuming calculations. Therefore, we had to resort to CCSD as the method of highest reputation available, which is known to be inferior to CCSDT and CCSD(T). The latter is the reason we did not specifically label it as the theoretical reference method.}

d.	To test how the range-separated-hybrid functionals depend on the parameters of the model, we tested combinations of $\omega$, $\alpha$, and $\beta$ parameters for the CAM-B3LYP scheme of Ewald split of the two-electron interaction operator:

\begin{equation}
\frac{1}{r_{12}} = \frac{1 - \left( \alpha + \beta \cdot \mathrm{erf}(\omega r_{12}) \right)}{r_{12}} + \frac{ \alpha + \beta \cdot \mathrm{erf}(\omega r_{12}) }{r_{12}}
\end{equation}
where	$\omega$ is the parameter setting the balance between the DFT and the HF-like exchange at intermediate inter-electron distances; $\alpha$ is the percentage of HF-like exchange at zero inter-electron distance, and $\alpha$ + $\beta$ is the percentage of HF-like exchange at the infinite inter-electron distance.
We selected values for $\omega$, $\alpha$ and $\beta$ which are employed in functionals LC-BLYP ($\omega$ = 0.47, $\alpha$ = 0.00 and $\beta$ = 1.00) and CAM-B3LYP ($\omega$ = 0.33, $\alpha$ = 0.19 and $\alpha$ + $\beta$ = 0.65), and tested eight combinations of them (see Table \ref{tab:functionals}).

\begin{table}[ht!]
\begin{adjustwidth}{-\extralength}{0cm}
\caption{Design matrix for the range-separated density functionals of the LC-type.}
\label{tab:functionals}
\begin{tabularx}{\fulllength}{lCCCC}
\toprule
& \textbf{Functional designation} & \boldmath{$\omega$} & \boldmath{$\alpha$} & \boldmath{$\alpha + \beta$} \\
\midrule
& CAM-B3LYP                 & 0.33 & 0.19 & 0.65 \\
& CAM-B3LYP(0.47)           & 0.47 & 0.19 & 0.65 \\
& LC-BLYP(0.19; 0.33)       & 0.33 & 0.19 & 1.00 \\
& LC-BLYP(0.19; 0.47)       & 0.47 & 0.19 & 1.00 \\
& CAM-B3LYP(0.00; 0.33)     & 0.33 & 0.00 & 0.65 \\
& CAM-B3LYP(0.00; 0.47)     & 0.47 & 0.00 & 0.65 \\
& LC-BLYP(0.33)             & 0.33 & 0.00 & 1.00 \\
& LC-BLYP                   & 0.47 & 0.00 & 1.00 \\
\bottomrule
\end{tabularx}
\end{adjustwidth}
\end{table}


This table is also an example of a design matrix, which was used in this study for constructing factorial experiments. Among all these functionals, we made a special emphasis on testing LC-BLYP(0.33), as was already reported in the literature \cite{227Mondal2015} as performing better than both LC-BLYP and CAM-B3LYP; because of this, it was included even in sub-experiments where only a few functionals were present.

e.	Basis sets which were not available out-of-the-box in one or both of the software packages were either downloaded from the Basis Set Exchange \cite{170Pritchard2019_59} (Sadlej-pVTZ for Gaussian) or implemented using their descriptions in the original publication (aNLO-V)  \cite{25Paschoal2013NLO}.

f.	PElib solvation model used surface tessellation density .NTESS=240 for better quality of results. C-PCM in Dalton 2020 is not implemented for third-order electric properties, including the second hyperpolarizability $\gamma$, but is implemented for the first hyperpolarizability $\beta$. A comparison between the two methods in calculations of $\beta$ showed that the ratio of the absolute difference of both solvation models to absolute value for C-PCM dropped exponentially with the increase in the latter value and was at or below 5\% for the $o$-dichlorobenzene and nitrobenzene (but asymptotically reached 20–25\% at $\gamma$ \textrightarrow 0; also, acetone was an outlier confirmed by personal communications with Dalton developers). The comparison can be seen in the other parts of the Supplementary information.

g.	PCM methods in Gaussian used the default program settings.

h.	In our comparisons of different integration grids in Gaussian, we capitalized on the fact that the two Gaussian versions available to us have different settings by default, and the main difference in defaults is the integration grid used: FineGrid (or (75,302) pruned Lebedev grid \cite{164Lebedev1976_16}, or spherical harmonics up to 29\textsuperscript{th} order) and UltraFineGrid (or (99,590) pruned Lebedev grid \cite{166Lebedev1992_45}, or spherical harmonics up to 41\textsuperscript{st} order). The radial integration accuracy was left at the default level of 10$^{-12}$. The defaults for grids, however, also use a scheme where higher-order properties utilize progressively coarser grids for efficiency reasons, as is common for quantum chemistry software. As many users still use Gaussian 09 today, we reckoned it would be efficient to use the default settings for these programs, and not specific grid keywords. Hence, one level is Gaussian 09 and another level is Gaussian 16.

i. In our comparisons of different integration grids in Dalton 2020, we used, as one level, the .FINE grid, which is actually even finer than the UltraFineGrid in Gaussian, with .FINE corresponding to the angular expansion order of 42, while UltraFineGrid corresponds to 41. To test the differences here, we have also performed a subexperiment in Dalton with the angular expansion order set to 41 (keyword .ANGINT=41). The FineGrid in Gaussian corresponds to .ANGINT=29. Thus, the three levels used were .FINE, .ANGINT=41 and .ANGINT=29. The radial integration accuracy was left at the default level of 10$^{-13}$.

j.	While Dalton provides a keyword to compute the OKE averaged second polarizability (.IDRI) and we are able to calculate $\gamma$ in both static and dynamic fashion, in Gaussian we had to select the static value, as it was the closest one in terms of frequency symmetry: $\gamma$(0; 0, 0, 0) vs. $\gamma$(–$\omega$; $\omega$, –$\omega$, $\omega$). There are some dynamic values available from the Gaussian calculations but they are of different frequency symmetry (the direct current Kerr effect has $\gamma$(–$\omega$; $\omega$, 0, 0) and the electric-field-induced second harmonic generation has $\gamma$(–2$\omega$; $\omega$, $\omega$, 0)). All values used in our analysis were the average $\gamma$ parallel to the incoming electric field.

k.	When the preparation of this manuscript was in its last stage, we discovered that actually the .IDRI keyword seems to not be defined correctly, as not only multiple components are computed redundantly but also many components are not computed at all; however, as we can judge from the calculations with CPKS+FF, all of these missing components are at least one order of magnitude smaller in their absolute value than all the key components, and all of these are computed. This subject requires further investigation; however, we consider it acceptable to still present the results of this part of the present study.

In the part of the study regarding the geometry utilized in the calculations, we only used 12 selected compounds (chloroform, acetonitrile, acetone, p-xylene, o-dichlorobenzene, pyridine, toluene, dichloromethane, ethanol, methanol, and nitrobenzene, which mainly cover the structural diversity of our set). We used ten methods for geometry optimization: two-electron Hamiltonians B3LYP, B3LYP-D3BJ (B3LYP with Grimme‘s dispersion correction \cite{160Grimme2006_27, 161Grimme2016_116} with Becke—Johnson‘s damping \cite{162Becke2005_123}), M06-2X, $\omega$B97XD and frozen-core MP2, all with 6-311G(d,p) basis set, in vacuum or with C-PCM. All geometry optimizations were performed with method-precise force constants (full Hessian computation) at the final stage of optimization. An exception is MP2(fc), as numerical force constants are rather costly; we, however, re-optimized the geometries in solution with the full Hessian, and the values of a selected subset of second hyperpolarizabilities (LC-BLYP with four basis sets) did not change more than by 0.16\%. In this dataset, we used five levels of the exchange-correlation Hamiltonian (CAM-B3LYP, LC-BLYP, LC-BLYP(0.33), M06-2X, and HF), five levels of basis sets. The results for both Gaussian and Dalton can be seen in the Fig. \ref{FigS1}.


\begin{figure}[!ht]
  \centering
 \begin{adjustwidth}{-\extralength}{0cm}
  \includegraphics[width=\linewidth]{figs/FigS1.pdf}
  \captionsetup{justification=centering}
  \caption{The results of the test set of the geometry optimization method, excluded from the main study.}
  \label{FigS1}
    \end{adjustwidth}
  \end{figure}


  

In the analysis of data, we found that there is little difference in $\gamma$ values depending on which density functional was used for the geometry optimization and on whether solvent-related terms were included in the Hamiltonian for geometry optimization (and when there were differences, they were inconsistent across the computational space). Overall, though, the leader is the M06-2X density functional, rather closely followed by the $\omega$B97XD functional. As we were going to make calculations on hydrogen-bonded clusters as well, we still deemed it to be more appropriate if we used the latter method, as M06-2X, though providing a good description of short- and middle-range Van der Waals interactions, can easily fail for the long ones. Therefore, we selected $\omega$B97XD/6-311G(d,p)/C-PCM as the geometry optimization method to reduce the total computation time and to make the rest of data more comprehensible (just like we found to be done in other studies \cite{19Wang2016Effects,20Lu2011Density,25Paschoal2013NLO,26Li2013Spirobifluorene,31Mondal2017Lithiation,64Shalin2019Azo,67Lu2011BPH,71Banerjee2018CalciumChains,72Xu2018Streptocyanines}). Another notable conclusion is that the B3LYP with D3BJ dispersion correction does not provide good geometries for the calculations of the second hyperpolarizability, as opposed to the popular belief about its ability to describe the non-covalent interactions.

We have also compared the RMSD of atomic positions for all the geometries used, which we computed using UCSF Chimera 1.15 \cite{189Pettersen2004_25,190Chimera2020_1.15}; before calculation, the structures were rotated and translated to obtain the best match of atomic positions. In the vast majority of cases, the root-mean-square differences between the geometries did not exceed 0.01 \AA. The three cases where the performance of functionals was actually different were acetone, p-xylene, and nitrobenzene. In acetone, the dihedral between the methyl groups varied from almost eclipsed (107$^{\circ}$ for M06-2X) to the one-third towards the staggered conformation (89.5$^{\circ}$ for $\omega$B97XD), and the difference between the dihedral values between M06-2X and the next closest functional (B3LYP) was twice as large as the next largest difference among the ordered data. In p-xylene, the dihedral between the methyl groups was 60.6–60.7$^{\circ}$ for all methods except for M06-2X, which produced 47.1$^{\circ}$. In the nitrobenzene, however, the largest difference was shown by MP2(fc), which yielded the dihedral angle of 20.6$^{\circ}$ between the nitro group and neighboring ring atoms, while all the other methods predicted co-planarity of both moieties. To test the impact of the changes in geometry further, we studied the dependence of $\gamma$ on the dihedral angle between the benzene and nitro group planes (as it was the largest difference and also directly affecting the $\pi$  conjugation); the resulting relation is quite weak at dihedral values below 20$^{\circ}$ for all methods (M06-2X, CCSD and CAS-SCF were not tested) and until about 40–50$^{\circ}$ for CAM-B3LYP, LC-BLYP ($\mu$=0.33) and BH\&HLYP; the data can be found in the Supporting information spreadsheets. Also, average computation time (on identical nodes) did not change substantially for geometries computed either with MP2(fc) or with $\omega$B97XD.

{The functional we chose for optimizing the geometry contains long-range dispersion energy correction (or simply dispersion correction) included. However, we did not include the presence of dispersion correction in the Hamiltonian in the list of computational factors despite its importance in many quantum chemical calculations. The reason for this is that the dispersion correction is an additive term for the full single-point energy, dependent solely on the positions of the atomic nuclei} \cite{Chai2008dispersion}. {Importantly, however, it does not affect the wavefunction or electron density, hence it has no impact on the response properties} \cite{HaugaardOlsen2024dispersion}. {The long-range dispersion correction should therefore have no impact on the second hyperpolarizability value even if it was computed with the finite-field methodology. The reason for this is that the geometry of the molecule does not change during the computation, hence the dispersion term remains constant regardless of the applied field strength. Therefore, this constant term will disappear during the numerical differentiation.}

\pagebreak

\section{The Conversion Between the Experimental and the Calculated Data}

To calculate values for the real part of the third-order susceptibility of our materials, we used the following equation presented in the literature \cite{172delCoso2004_21}:

\begin{equation}
\chi^{(3)}_{\Re} \left[ \frac{\mathrm{m}^2}{\mathrm{V}^2} \right] = \frac{4 \cdot \varepsilon_0 \cdot c \cdot n_0^2}{3} \cdot n_2 \left[ \frac{\mathrm{m}^2}{\mathrm{W}} \right]
\end{equation}

where $\varepsilon_0$ is the vacuum dielectric constant, $c$ is the speed of light in vacuum, and $n_{0}$ is the linear refractive index. To convert the real part of third-order susceptibility from SI to the Gaussian (esu) system, the following relation was used \cite{173Boyd2014_326}:


\begin{equation}
\chi^{(3)}_{\Re} [\mathrm{esu}] = \frac{9 \cdot 10^8}{4\pi} \cdot \chi^{(3)}_{\Re} \left[ \frac{\mathrm{m}^2}{\mathrm{V}^2} \right].
\end{equation}

To better compare NLO properties on the molecular scale, we calculated values for second-order hyperpolarizability of our materials using the following expression \cite{174Sharafudeen2011_11}:

\begin{equation}
\gamma[\mathrm{esu}] = \frac{\chi^{(3)}_{\Re}[\mathrm{esu}]}{\left( \frac{1}{3}(n_0^2 + 2) \right)^4 \cdot N}
\end{equation}

where $N$ is the molecule concentration per cm$^{3}$. Values for the density and linear refraction index were taken from multiple sources with efforts to ensure consistency (mostly via PubChem \cite{175Kim2021_49}; see the other parts of the Supplementary information for details).

Different conventions can be used to define third-order susceptibility, usually differing by \textit{(i)} inclusion of Taylor series‘ coefficient of 1/(3!) or lack thereof; \textit{(ii)} inclusion of coefficients from the field dependence expansion in combinations of static and dynamic fields \cite{176Willetts1992_97,177Shi1998_Characterization, 178Jonsson2003_Lectures,179Butcher1990_Elements}. For calculated values, both coefficients are explicitly not included in the value of $\gamma$ (because this is the most fundamental way possible, with convergence to zero frequency); this is named “T” \cite{176Willetts1992_97} or “IV” \cite{177Shi1998_Characterization} convention. For experimental values, usually all coefficients are implicitly absorbed into $\gamma$ because these values usually are not purely electronic third-order polarizability; this is named “X” \cite{176Willetts1992_97} or “I” \cite{177Shi1998_Characterization} convention. To convert values between these conventions, the following equations need to be used:


\begin{equation}
\left\{
\begin{aligned}
\chi^{(3)}_{\mathrm{exp}}(-\omega; \omega, \omega, -\omega) &= \frac{1}{8} \cdot \chi^{(3)}_{\mathrm{QCC}}(-\omega; \omega, \omega, -\omega) \\
\chi^{(3)}_{\mathrm{exp}}(-\omega; \omega, 0, 0) &= \frac{1}{2} \cdot \chi^{(3)}_{\mathrm{QCC}}(-\omega; \omega, \omega, -\omega) \\
\chi^{(3)}_{\mathrm{exp}}(-2\omega; \omega, \omega, 0) &= \frac{1}{4} \cdot \chi^{(3)}_{\mathrm{QCC}}(-2\omega; \omega, \omega, 0) \\
\chi^{(3)}_{\mathrm{exp}}(0; 0, 0, 0) &= \frac{1}{6} \cdot \chi^{(3)}_{\mathrm{QCC}}(0; 0, 0, 0)
\end{aligned}
\right.
\tag{S5}
\end{equation}

\section{Factorial Design of the Study}

 In total, we defined and processed the following data subsets:
 
1.	Hamiltonians and basis sets in Dalton, CC methods included (15 levels of Hamiltonian, 5 levels of basis sets).

2.	Hamiltonians and basis sets in Dalton, CC methods included (15 levels of Hamiltonian, 5 levels of basis sets), dynamic values of $\gamma$.

3.	Hamiltonians, basis sets, and static vs. dynamic values in Dalton, CC methods included (15 levels of Hamiltonian, 5 levels of basis sets, 2 levels of static vs. dynamic).

4.	Hamiltonians and basis sets in Dalton, CC methods excluded (11 levels of Hamiltonian, 8 levels of basis sets).

5.	Hamiltonians and basis sets in Gaussian 16, meta-global-hybrid functionals included (15 levels of Hamiltonian, 8 levels of basis sets).

6.	Hamiltonians and basis sets in Gaussian 16 and Dalton, using UltraFineGrid and .FINE grids (11 levels of Hamiltonian, 8 levels of basis sets, 2 levels of CPKS+FF vs. RE).

7.	Hamiltonians and basis sets in Gaussian 09 and Dalton, using FineGrid and .ANGINT=29 grids (5 levels of Hamiltonian, 5 levels of basis sets, 2 levels of CPKS+FF vs. RE).

8.	Range-separated-hybrid density functionals only, (8 levels of Hamiltonian, 8 levels of basis sets, 2 levels of CPKS+FF vs. RE).

9.	Range-separated-hybrid density functionals only in Gaussian 16 (8 levels of Hamiltonian, 8 levels of basis sets).

10.	Range-separated-hybrid density functionals only in Dalton (8 levels of Hamiltonian, 8 levels of basis sets).

11.	Hamiltonians, basis sets and integration grid in Gaussian (6 levels of Hamiltonian, 5 levels of basis sets, 2 levels of Gaussian 09 (FineGrid) vs. Gaussian 16 (UltraFineGrid)).

12.	Hamiltonians, basis sets and integration grid in Dalton, set 1 (8 levels of Hamiltonian, 5 levels of basis sets, 2 levels of .FINE vs. .ANGINT=29).

13.	Hamiltonians, basis sets and integration grid in Dalton, set 2 (5 levels of Hamiltonian, 8 levels of basis sets, 2 levels of .FINE vs. .ANGINT=29).

14.	Hamiltonians, basis sets and integration grid in Dalton, set 3 (3 levels of Hamiltonian, 5 levels of basis sets, 3 levels of .FINE vs. .ANGINT=29 vs. .ANGINT=41).

15.	Hamiltonians, basis sets and solvation presence in the Hamiltonian, in Dalton, set 1 (8 levels of Hamiltonian, 5 levels of basis sets, 2 levels of vacuum vs. PElib).

16.	Hamiltonians, basis sets and solvation presence in the Hamiltonian, in Dalton, set 2 (5 levels of Hamiltonian, 8 levels of basis sets, 2 levels of vacuum vs. PElib).

17.	Hamiltonians, basis sets and solvation presence in the Hamiltonian, in Gaussian 16, set 1 (12 levels of Hamiltonian, 5 levels of basis sets, 2 levels of vacuum vs. C-PCM).

18.	Hamiltonians, basis sets and solvation presence in the Hamiltonian, in Gaussian 16, set 2 (5 levels of Hamiltonian, 8 levels of basis sets, 2 levels of vacuum vs. C-PCM).

19.	Hamiltonians, basis sets and solvation model type in the Hamiltonian, in Gaussian 16 (6 levels of Hamiltonian, 5 levels of basis sets, 3 levels of C-PCM vs. IEF-PCM vs. SMD).

20.	Hamiltonians, basis sets and solvation presence in the Hamiltonian, in Gaussian 16, set 2 (5 levels of Hamiltonian, 8 levels of basis sets, 2 levels of vacuum vs. IEF-PCM); this subset was added \textit{post hoc} because of the results for subsets 18 and 19.

Each of these subsets was analyzed separately, but conclusions were drawn in connection with the results from other subsets.

\textbf{Data normality}. To assess the applicability of parametric statistical methods, we employed the Shapiro–Wilk normality test for every subset of the data (see Table 2). Interestingly, the number of apparently non-normal (p $<$ 0.05) data series in all subsets never exceeds 5\%, sans the subsets which contain either CC data series or $\tau$-meta density functional data series (in these cases, the number of non-normal data series can even exceed 20\%). Specifically, about 40\% of CC data series and about 50\% or more of $\tau$-meta functional data series are not normally distributed. As comparing these Hamiltonians with other methods is one of the most important tasks of the present study, we decided to forego using the conventional parametric research methods and use the non-parametric linear regression (Kendall–Theil–Sen regression \cite{244Theil1992_Springer,245Sen1968_63} in Siegel’s \cite{Siegel} repeated median formulation). The main idea of such a regression is to take the median over all the possible slopes and (separately) all intercepts of the straight lines connecting all points in the 2D subset. Such a measure is not dependent in any way on the assumed distribution of the data; however, it also cannot provide the confidence intervals, only the p-value \cite{Politi2021_Nonparametric}.


\begin{table}[ht!]
\begin{adjustwidth}{-\extralength}{0cm}
\caption{Proportion of the non-normal data series among the datasets.}
\label{tab:non_normal}
\begin{tabularx}{\fulllength}{cXXX}
\toprule
\textbf{Dataset}  &
\textbf{Proportion of the non-normally distributed data series} &
\textbf{Proportion of CC, $\tau$-meta or other data series among the series which are not normally distributed} &
\textbf{Proportion of CC or $\tau$-meta data series which are not normally distributed} \\
\midrule
1  & 13\%   & 67\% (CC), 67\% (6-311G(d,p)), 10\% (GH) & 35\% (CC) \\
2  & 16\%   & 75\% (CC), 8\% (GH)                     & 45\% (CC) \\
3  & 15\%   & 75\% (CC), 9\% (GH)                     & 40\% (CC) \\
4  & 3\%    & 33\% (GH), no $\tau$-meta or CC         & ---       \\
5  & 21\%   & 80\% ($\tau$-meta), 8\% (GH)            & 63\% ($\tau$-meta) \\
6  & 4.5\%  & 38\% (GH), no $\tau$-meta or CC         & ---       \\
7  & 2\%    & 100\% (GH), no $\tau$-meta or CC        & ---       \\
8  & 4\%    & (all tested are RSH, no $\tau$-meta or CC) & ---       \\
9  & 4.5\%  & (all tested are RSH, no $\tau$-meta or CC) & ---       \\
10 & 3\%    & (all tested are RSH, no $\tau$-meta or CC) & ---       \\
11 & 8\%    & 100\% ($\tau$-meta)                     & 50\% ($\tau$-meta) \\
12 & 4\%    & 100\% (GH), no $\tau$-meta or CC        & ---       \\
13 & 0\%    & no $\tau$-meta or CC                    & ---       \\
14 & 0\%    & no $\tau$-meta or CC                    & ---       \\
15 & 2.5\%  & 100\% (GH), no $\tau$-meta or CC        & ---       \\
16 & 1\%    & no $\tau$-meta or CC                    & ---       \\
17 & 22\%   & 93\% ($\tau$-meta), 7\% (GH)            & 60\% ($\tau$-meta) \\
18 & 0\%    & all tested are RSH, no $\tau$-meta or CC& ---       \\
19 & 9\%    & 75\% ($\tau$-meta), 25\% (GH)           & 40\% ($\tau$-meta) \\
20 & 10\%   & 83\% ($\tau$-meta), 17\% (GH)           & 50\% ($\tau$-meta) \\
\bottomrule
\end{tabularx}
\end{adjustwidth}
\end{table}


\section{Definition of Linear Contrasts}

To evaluate the performance of the specific traits, we calculated linear contrasts \cite{156Mead2012_Book}. The statistical definition starts with the model, which we (for the sake of simplicity) present here for the case of two factors:

\begin{equation}
    y_{ij} = \mu + f_i + b_j + \varepsilon_{ij}, \tag{S6}
\end{equation}

where $y_{ij}$ is the value of a descriptor at the level $i$ of the factor $f$ and level $j$ of the factor $b$;

$\mu$ is the overall average of descriptor values (over the whole population of possible values of this descriptor);

$f_i$ is the influence of the factor $f$ at the level $i$ on the descriptor value;

$b_j$ is the influence of the factor $b$ at the level $j$ on the descriptor value;

$\varepsilon_{ij}$ is the unexplained deviation of the descriptor value from the systematic influence of the factors $f$ and $b$.

We assumed no interactions between the factors $f$ and $b$ here. Then, the analysis of variance (ANOVA) identity is:

\begin{equation}
    {SS}_{total} = {S}_{ST} + {S}_{SR}, \tag{S7}
\end{equation}

where $SS_{total}$ is the total sum of the squares of deviations from the sample mean;

$SS_{T}$ is the part of the total sum explained by the effect of treatments;

$SS_{R}$  is the residual sum of squares, containing all the unexplained effects within the present model.

By expanding this equation, we obtain:

\begin{equation}
    \sum_{i,j} (y_{ij} - y_{..})^2 = \sum_{i} (y_{i.} - y_{..})^2 + \sum_{j} (y_{.j} - y_{..})^2 + \sum_{i,j} (y_{ij} - y_{i.} - y_{.j} + y_{..})^2, \tag{S8}
\end{equation}

where $y_{..}$ is the overall average value of the descriptor (over the sample used in the experiment);

$y_{i.}$ is the average for all values of the descriptor which were observed for the level $i$ of the factor $f$;

$y_{.j}$ is the average for all values of the descriptor which were observed for the level $j$ of the factor $b$.

Now, the estimated effect of applying a specific treatment (i.e., a combination of levels of multiple factors) can be expressed as:

\begin{equation}
t_j = y_{\cdot j} - y_{\cdot\cdot}, \tag{S9}
\end{equation}

We can define a general treatment comparison as a linear contrast of treatment effects:

\begin{equation}
L_k = \sum_j l_{jk} t_j = \sum_j l_{jk} y_{_{\cdot}j},
\tag{S10}
\end{equation}
where $\sum_j l_{ik} = 0$ and the second equality holds for the estimate of the contrast $L_k$.

It can be shown, then, that the sum of the squared deviations for the specific contrast $L_k$ can be calculated as:

\begin{equation}
SS(L_k) = \frac{\left( \sum_j l_{jk} n_j y_{\cdot j} \right)^2}{\sum_j l_{jk}^2 n_j},
\tag{S11}
\end{equation}

where $n_j$ is the number of observations for the level $j$ of the factor $b$.


% It can be shown that the sum of the squared deviations for the specific contrast $L_k$ can be calculated as:

% \begin{equation}
 %   \text{SS}(L_k) = \frac{L_k^2}{\sum_j \frac{c_j^2}{n_j}}, \tag{S11}
% \end{equation}

% where $n_j$ is the number of observations for the level $j$ of the factor $b$.

For $p$ levels of the factor $b$, we can define $(p - 1)$ linear contrasts, each having its own sum of squares $\text{SS}(L_k)$. The residual sum of squares $SS_{R}$ is then defined as the difference between the global sum of squares and the sum of all the contrast sums of squares:

\begin{equation}
    SS_R = SS_T - \sum_k {SS}(L_k). \tag{S12}
\end{equation}

Now we can use the $F$ test to determine if there is any significance in a particular contrast $L_k$. For example, suppose we have 5 basis sets: 6-311G(d,p), 6-311+G(d,p), aug-cc-pVDZ, aNLO-V, and Sadlej-pVTZ. For these, we can define a contrast $L_1$ that checks whether the basis set is specifically tailored for the calculation of polarizabilities. The contrast coefficients would be $\vec{l}_1 = (-2,\ -2,\ -2,\ +3,\ +3)$.


By carrying out the F test, we can evaluate the probability $p$-value indicating the likelihood that this contrast has no statistical significance. Let us say we obtain $p = 0.73$ (marginal significance at the confidence level of 95\% or 0.95). This would imply that simply choosing any special basis set does not necessarily yield better results in the specific descriptor (e.g., the slope) of the correlation between the calculated and experimental second hyperpolarizabilities.

On the other hand, we can define another contrast $L_2$ to test whether triple-zeta basis sets are generally better than double-zeta ones. Then the coefficients would be  $\vec{l}_2 = (+3,\ +3,\ -2,\ -2,\ -2)$, and the result of an F test would be $p = 0.04$ (significant if the confidence level is 0.95). 


This, in its turn, means that the value of this particular descriptor is indeed systematically influenced using either triple-zeta or double-zeta basis sets. However, the low $p$-value \underline{\textit{does not automatically mean that the effect of this contrast would be positive}}; it just means the effect is significant. Whether using triple-zeta basis sets brings in a positive effect can be determined by looking at the value of the $L_2$ itself: if it is positive, then we should rather use triple-zeta basis sets; if $L_2$ is negative, we would recommend using double-zeta basis sets instead. Regarding the $L_1$, we cannot say whether it is worth using a non-specified tailored basis set at all.

%%
\section{Additional Data on Computation Time}

% \begin{figure}[!ht]
%  \centering
% \begin{adjustwidth}{-\extralength}{0cm}
%  \includegraphics[width=\linewidth]{figs/Fig2.pdf}
%  \captionsetup{justification=centering}
%  \caption{Functional dependence in Gaussian 16.}
%  \label{FigS2}
%    \end{adjustwidth}
%  \end{figure}


\begin{figure}[!ht]
  \hfill
  \begin{minipage}{\textwidth}
    \includegraphics[width=1\linewidth]{figs/FigS2.pdf}
    \captionsetup{justification=justified}
  \caption{Basis-set dependence.}
  \label{FigS2}
  \end{minipage}
\end{figure}

% \begin{figure}[!ht]
%  \centering
% \begin{adjustwidth}{-\extralength}{0cm}
%  \includegraphics[width=\linewidth]{figs/Fig3.pdf}
%  \captionsetup{justification=centering}
%  \caption{Basis-set dependence.}
%  \label{FigS3}
%    \end{adjustwidth}
%  \end{figure}

\begin{figure}[!ht]
  \hfill
  \begin{minipage}{\textwidth}
    \includegraphics[width=1\linewidth]{figs/FigS3.pdf}
    \captionsetup{justification=justified}
  \caption{Basis-set dependence.}
  \label{FigS3}
  \end{minipage}
\end{figure}
%{
%\color{white}
%\blindlist{2}
%}
\pagebreak

\section{Popularity of Quantum Chemical Computational Software for Calculations of the Second Hyperpolarizabilities}

% \begin{figure}[!ht]
%  \centering
% \begin{adjustwidth}{-\extralength}{0cm}
%  \includegraphics[width=\linewidth]{figs/Fig4.pdf}
%  \captionsetup{justification=centering}
%  \caption{Popularity of quantum chemical computational software for calculations of the second hyperpolarizabilities.}
%  \label{FigS4}
%    \end{adjustwidth}
%  \end{figure}

\begin{figure}[!ht]
  \hfill
  \begin{minipage}{\textwidth}
    \includegraphics[width=1\linewidth]{figs/FigS4.pdf}
    \captionsetup{justification=justified}
  \caption{Popularity of quantum chemical computational software for calculations of the second hyperpolarizabilities.}
  \label{FigS4}
  \end{minipage}
\end{figure}
\pagebreak


\section{Popularity of Two-Electron Hamiltonians for Calculations of the Second Hyperpolarizability}

% \begin{figure}[!ht]
%  \centering
% \begin{adjustwidth}{-\extralength}{0cm}
%  \includegraphics[width=\linewidth]{figs/Fig5.pdf}
%  \captionsetup{justification=centering}
%  \caption{Popularity of two-electron Hamiltonians for calculations of the second hyperpolarizability.}
%  \label{FigS5}
%    \end{adjustwidth}
%  \end{figure}

\begin{figure}[!ht]
  \hfill
  \begin{minipage}{\textwidth}
    \includegraphics[width=1\linewidth]{figs/FigS5.pdf}
    \captionsetup{justification=justified}
  \caption{Popularity of two-electron Hamiltonians for calculations of the second hyperpolarizability.}
  \label{FigS5}
  \end{minipage}
\end{figure}
\pagebreak

\section{Composition of Different Basis Sets}

%\begin{figure}[!ht]
%  \centering
% \begin{adjustwidth}{-\extralength}{0cm}
%  \includegraphics[scale=1.00]{figs/Fig6.pdf}
%  \captionsetup{justification=centering}
%  \caption{Number of functions of different types for several basis sets, including those used in the present study, for two representative molecules.}
%  \label{FigS6}
%    \end{adjustwidth}
%  \end{figure}


\begin{figure}[ht!]
  \hfill
  \begin{minipage}{\textwidth}
    \includegraphics[width=0.7\linewidth]{figs/FigS6.pdf}
    \captionsetup{justification=justified}
    \caption{Number of functions of different types for several basis sets, including those used in the present study, for two representative molecules.}
  \label{FigS6}
  \end{minipage}
\end{figure}
\pagebreak


\section{Calculations of One-Photon Electronic Spectra of Selected Compounds}

\begin{table}[!ht]
\begin{adjustwidth}{-\extralength}{0cm}
\caption{Excitation energies (in nm) obtained using linear-response and state-specific (IBSF) TD-DFT/TD-HF methods for selected compounds.}
\label{tab:td_dft_results}
\scriptsize
\begin{tabularx}{\fulllength}{l c *{5}{C} *{5}{C}}
\toprule
\multirow{2}{*}{\textbf{Compound}} & \multirow{2}{*}{\textbf{Transition}} & \multicolumn{5}{c}{\textbf{Linear-response TD-DFT/TD-HF}} & \multicolumn{5}{c}{\textbf{State-specific (IBSF) TD-DFT/TD-HF}} \\
\cmidrule(lr){3-7} \cmidrule(lr){8-12}
& & \textbf{CAM-B3LYP} & \textbf{HF} & \textbf{M06-2X} & \textbf{LC-BLYP ($\mu$=0.47)} & \textbf{LC-BLYP ($\mu$=0.33)} 
  & \textbf{CAM-B3LYP} & \textbf{HF} & \textbf{M06-2X} & \textbf{LC-BLYP ($\mu$=0.47)} & \textbf{LC-BLYP ($\mu$=0.33)} \\
\midrule

\multirow{2}{*}{\textbf{D}} 
& S$_1 \leftarrow$ S$_0$ & 238 & 219 & 235 & 231 & 239 & 236 & 215 & 233 & 230 & 237 \\
& S$_2 \leftarrow$ S$_0$ & 215 & 219 & 210 & 210 & 212 & 212 & 215 & 207 & 207 & 209 \\

\multirow{2}{*}{\textbf{N}} 
& S$_1 \leftarrow$ S$_0$ & 317 & 260 & 321 & 310 & 323 & 324 & 255 & 316 & 305 & 319 \\
& S$_2 \leftarrow$ S$_0$ & 281 & 242 & 285 & 273 & 281 & 312 & 240 & 282 & 270 & 279 \\

\multirow{3}{*}{\textbf{CS\textsubscript{2}}} 
& S$_1 \leftarrow$ S$_0$ & 326 & 319 & 344 & 347 & 342 & 326 & 319 & 344 & 347 & 342 \\
& S$_2$/S$_3 \leftarrow$ S$_0$ & 303 & 298 & 305 & 314 & 312 & 301 & 296 & 304 & 313 & 310 \\
& S$_4 \leftarrow$ S$_0$ & 199 & 191 & 199 & 198 & 202 & 187 & 179 & 187 & 185 & 189 \\

\bottomrule
\end{tabularx}
\end{adjustwidth}
\end{table}


One-photon absorption (1PA) spectra are calculated with the same functionals as the second hyperpolarizability and the 6-311+G(d,p) basis set. They are presented both in the linear-response and the self-consistent PCM formalisms (in the last one, molecular orbitals are modified at each iteration; following Marenich et al.‘s convention  \cite{Marenich2011_VEM}, we use the designation IBSF for it, after the authors’ initials). As can be seen, the first absorption maximum of CS2 is much closer to 400 nm than that of the nitrobenzene, hence CS2 should be described better by our calculations (but the opposite is observed).

\begin{table}[!ht]
\begin{adjustwidth}{-\extralength}{0cm}
\caption{TD-DFT computed excitation wavelengths and oscillator strengths ($f$) for CS\textsubscript{2}, DMSO, and nitrobenzene.}
\label{tab:compound_transitions}
\begin{tabularx}{\fulllength}{cXX}
\toprule
\textbf{CS\textsubscript{2}} & \textbf{DMSO} & \textbf{Nitrobenzene} \\
\midrule
337.20 nm, $f=0.0000$ & 222.07 nm, $f=0.0044$ & 313.25 nm, $f=0.0000$ \\
309.03 nm, $f=0.0000$ & 202.17 nm, $f=0.0613$ & 272.67 nm, $f=0.0005$ \\
309.03 nm, $f=0.0000$ & 196.10 nm, $f=0.0284$ & 260.60 nm, $f=0.0374$ \\
202.40 nm, $f=1.2670$ &                         & 250.67 nm, $f=0.3219$ \\
                      &                         & 200.80 nm, $f=0.0071$ \\
\bottomrule
\end{tabularx}
\end{adjustwidth}
\end{table}

Only transitions above $\approx$ 200 nm are shown. LC-BLYP(0.33)/Sadlej-pVTZ, TD-LR, SMD.

%%%%%%%%%%%%%%%%%%%%%%%%%%%%%%%%%%%%%%%%%%
%\authorcontributions{
%Conceptualization: A.P., E.N., V.P., H.B., S.P., V.A.P, A.I.P and D.V.B.; Data curation: A.P., E.N., V.S., H.B., A.B., A.S.; Formal analysis: A.P., E.N., H.B., A.S., and D.V.B.; Funding acquisition: H.B, and D.V.B.; Investigation: A.P., E.N., V.P., V.S., H.B., A.B., A.S.; Methodology: A.P., E.N., V.P., V.S., H.B., A.B., S.P., V.A.P., A.S., D.V.B; Project administration: H.B. and D.V.B.; Resources: H.B, D.V.B.; Supervision: H.B, D.V.B.; Validation: A.P., E.N, H.B., S.P., D.V.B.; Visualization: A.P., E.N., H.B., A.B., A.S., D.V.B.; Writing – original draft: A.P., E.N., H.B., A.S., D.V.B.; Writing – review \& editing: A.P., E.N., H.B., A.I.P., D.V.B.
%}

%\funding{Authors express deep gratitude to the Latvian Council of Science grant “Innovative approach to the design of organic glass-forming materials for perspective all-optical devices” (LZP-2024/1-0078).}

%\institutionalreview{Not applicable.}

%\informedconsent{Not applicable.}

%\dataavailability{The data that support the findings of this study are available on request.}

%\acknowledgments{The authors thank Jurijs Grecenkovs for many stimulating discussions.} 


%\textcolor{red}%{\dataavailability{We encourage all authors of articles published in MDPI journals to share their research data. In this section, please provide details regarding where data supporting reported results can be found, including links to publicly archived datasets analyzed or generated during the study. Where no new data were created, or where data is unavailable due to privacy or ethical restrictions, a statement is still required. Suggested Data Availability Statements are available in section ``MDPI Research Data Policies'' at \url{https://www.mdpi.com/ethics}.}}

% Only for journal Drones
%\durcstatement{Current research is limited to the [please insert a specific academic field, e.g., XXX], which is beneficial [share benefits and/or primary use] and does not pose a threat to public health or national security. Authors acknowledge the dual-use potential of the research involving xxx and confirm that all necessary precautions have been taken to prevent potential misuse. As an ethical responsibility, authors strictly adhere to relevant national and international laws about DURC. Authors advocate for responsible deployment, ethical considerations, regulatory compliance, and transparent reporting to mitigate misuse risks and foster beneficial outcomes.}

% Only for journal Nursing Reports
%\publicinvolvement{Please describe how the public (patients, consumers, carers) were involved in the research. Consider reporting against the GRIPP2 (Guidance for Reporting Involvement of Patients and the Public) checklist. If the public were not involved in any aspect of the research add: ``No public involvement in any aspect of this research''.}
%
%% Only for journal Nursing Reports
%\guidelinesstandards{Please add a statement indicating which reporting guideline was used when drafting the report. For example, ``This manuscript was drafted against the XXX (the full name of reporting guidelines and citation) for XXX (type of research) research''. A complete list of reporting guidelines can be accessed via the equator network: \url{https://www.equator-network.org/}.}
%
%% Only for journal Nursing Reports
%\useofartificialintelligence{Please describe in detail any and all uses of artificial intelligence (AI) or AI-assisted tools used in the preparation of the manuscript. This may include, but is not limited to, language translation, language editing and grammar, or generating text. Alternatively, please state that “AI or AI-assisted tools were not used in drafting any aspect of this manuscript”.}

%\textcolor{red}{\acknowledgments{In this section you can acknowledge any support given which is not covered by the author contribution or funding sections. This may include administrative and technical support, or donations in kind (e.g., materials used for experiments).}}

% {\conflictsofinterest{The authors declare no conflicts of interest.}}

%\textcolor{red}{\conflictsofinterest{Declare conflicts of interest or state ``The authors declare no conflicts of interest.'' Authors must identify and declare any personal circumstances or interest that may be perceived as inappropriately influencing the representation or interpretation of reported research results. Any role of the funders in the design of the study; in the collection, analyses or interpretation of data; in the writing of the manuscript; or in the decision to publish the results must be declared in this section. If there is no role, please state ``The funders had no role in the design of the study; in the collection, analyses, or interpretation of data; in the writing of the manuscript; or in the decision to publish the results''.} }

%%%%%%%%%%%%%%%%%%%%%%%%%%%%%%%%%%%%%%%%%%
%% Optional

%% Only for journal Encyclopedia
%\entrylink{The Link to this entry published on the encyclopedia platform.}

%\textcolor{red}{\abbreviations{Abbreviations}{
%The following abbreviations are used in this manuscript:\\
%\\
%\noindent 
%\begin{tabular}{@{}ll}
%MDPI & Multidisciplinary Digital Publishing Institute\\
%DOAJ & Directory of open access journals\\
%TLA & Three letter acronym\\
%LD & Linear dichroism

%\end{tabular}
%}}

%\textcolor{red}
\pagebreak
\abbreviations{Abbreviations}
{The following abbreviations are used in this manuscript:\\
\noindent 
\begin{tabular}{@{}ll}
a.u.     & Atomic Units\\
C-PCM    & Conductor-like Polarizable Continuum Model\\
CC2      & Coupled-Cluster Singles and Approximate Doubles\\
CCSD     & Coupled-Cluster Singles and Doubles\\
CPHF     & Coupled-Perturbed Hartree–Fock\\
CPKS     & Coupled-Perturbed Kohn–Sham\\
DFT      & Density Functional Theory\\
DMSO     & DiMethyl SulfOxide\\
DMFA     & $N,N$-DiMethylFormAmide\\
FF       & Finite Field\\
FFD      & Full Factorial Design\\
GH       & Global-Hybrid [density functionals]\\
HF       & Hartree–Fock\\
IEF-PCM  & Integral Equation Formalism PCM\\
MAD      & Mean Absolute Deviation\\
MGH      & $\uptau$-Meta-Global-Hybrid [density functionals]\\
MP2      & Møller–Plesset Perturbation Theory (second-order)\\
OKE      & Optical Kerr effect \\
PCM      & Polarizable Continuum Model\\
RE       & Response Equation\\
RSH      & Range-Separated-Hybrid [density functionals]\\
SMD      & Solvation Model based on Density\\
SOS      & Sum-Over-States\\
TDDFT    & Time-Dependent Density Functional Theory\\
\end{tabular}
}


%%%%%%%%%%%%%%%%%%%%%%%%%%%%%%%%%%%%%%%%%%
%% Optional
% \appendixtitles{no} % Leave argument "no" if all appendix headings stay EMPTY (then no dot is printed after "Appendix A"). If the appendix sections contain a heading then change the argument to "yes".
% \appendixstart
% \appendix
% \section[\appendixname~\thesection]{}
% \subsection[\appendixname~\thesubsection]{}
% The appendix is an optional section that can contain details and data supplemental to the main text---for example, explanations of experimental details that would disrupt the flow of the main text but nonetheless remain crucial to understanding and reproducing the research shown; figures of replicates for experiments of which representative data are shown in the main text can be added here if brief, or as Supplementary Data. Mathematical proofs of results not central to the paper can be added as an appendix.

% \begin{table}[H] 
% \caption{This is a table caption.\label{tab5}}
%\newcolumntype{C}{>{\centering\arraybackslash}X}
% \begin{tabularx}{\textwidth}{CCC}
% \toprule
% \textbf{Title 1}	& \textbf{Title 2}	& \textbf{Title 3}\\
% \midrule
% Entry 1		& Data			& Data\\
% Entry 2		& Data			& Data\\
% \bottomrule
% \end{tabularx}
% \end{table}

% \section[\appendixname~\thesection]{}
% All appendix sections must be cited in the main text. In the appendices, Figures, Tables, etc. should be labeled, starting with ``A''---e.g., Figure A1, Figure A2, etc.

%%%%%%%%%%%%%%%%%%%%%%%%%%%%%%%%%%%%%%%%%%
%\isPreprints{}{% This command is only used for ``preprints''.
\begin{adjustwidth}{-\extralength}{0cm}
%} % If the paper is ``preprints'', please uncomment this parenthesis.
%\printendnotes[custom] % Un-comment to print a list of endnotes


% Please provide either the correct journal abbreviation (e.g. according to the “List of Title Word Abbreviations” http://www.issn.org/services/online-services/access-to-the-ltwa/) or the full name of the journal.
% Citations and References in Supplementary files are permitted provided that they also appear in the reference list here. 
\reftitle{References}
%\bibliography{biblio.bib}
\begin{thebibliography}{999}

\bibitem[Li et~al.(2014)Li, Shen, Han, and Tang]{60Li2014Solvent}
Li, H.P.; Shen, X.P.; Han, K.; Tang, G.
\newblock Solvent Effects on Polarizability and Hyperpolarizability of
  Spirobifluorene Derivative.
\newblock {\em J. Mol. Model.} {\bf 2014}, {\em 20},~2126.
\newblock {\url{https://doi.org/10.1007/s00894-014-2126-7}}.

\bibitem[Hatua et~al.(2018)Hatua, Mondal, and
  Nandi]{61Hatua2018Hyperpolarizability}
Hatua, K.; Mondal, A.; Nandi, P.K.
\newblock Static Second Hyperpolarizability of Inverse Sandwich Compounds
  (M\textsubscript{1}–C\textsubscript{5}H\textsubscript{5}–M\textsubscript{2})
  of Alkali (M\textsubscript{1} = Li, Na, K) and Alkaline Earth Metals
  (M\textsubscript{2} = Be, Mg, Ca).
\newblock {\em Phys. Chem. Chem. Phys.} {\bf 2018}, {\em 20},~13331--13339.
\newblock {\url{https://doi.org/10.1039/C8CP01210E}}.

\bibitem[Suponitsky et~al.(2008)Suponitsky, Tafur, and
  Masunov]{28Suponitsky2008DFT}
Suponitsky, K.Y.; Tafur, S.; Masunov, A.E.
\newblock Applicability of Hybrid Density Functional Theory Methods to
  Calculation of Molecular Hyperpolarizability.
\newblock {\em J. Chem. Phys.} {\bf 2008}, {\em 129},~044109.
\newblock {\url{https://doi.org/10.1063/1.2936121}}.

\bibitem[Brandão et~al.(2021)Brandão, Fonseca, Franco, Georg, and
  Castro]{27Brandao2021PhenolBlue}
Brandão, I.; Fonseca, T.L.; Franco, L.R.; Georg, H.C.; Castro, M.A.
\newblock Applicability of DFT Functionals for Evaluating the First
  Hyperpolarizability of Phenol Blue in Solution.
\newblock {\em J. Chem. Phys.} {\bf 2021}, {\em 154},~094501.
\newblock {\url{https://doi.org/10.1063/5.0033134}}.

\bibitem[Labidi et~al.(2011)Labidi, Kanoun, De~Wergifosse, and
  Champagne]{62Labidi2011NLO}
Labidi, S.N.; Kanoun, M.B.; De~Wergifosse, M.; Champagne, B.
\newblock Theoretical Assessment of New Molecules for Second-Order Nonlinear
  Optics.
\newblock {\em Int. J. Quantum Chem.} {\bf 2011}, {\em 111},~1583--1595.
\newblock {\url{https://doi.org/10.1002/qua.22757}}.

\bibitem[Xu et~al.(2011)Xu, Sun, Muhammad, and Su]{63Xu2011Electride}
Xu, H.L.; Sun, S.L.; Muhammad, S.; Su, Z.M.
\newblock Three-Propeller-Blade-Shaped Electride: Remarkable Alkali-Metal-Doped
  Effect on the First Hyperpolarizability.
\newblock {\em Theor. Chem. Acc.} {\bf 2011}, {\em 128},~241--248.
\newblock {\url{https://doi.org/10.1007/s00214-010-0837-0}}.

\bibitem[Shalin et~al.(2019)Shalin, Fominykh, and Balakina]{64Shalin2019Azo}
Shalin, N.I.; Fominykh, O.D.; Balakina, M.Y.
\newblock Effect of Acceptor Moieties on Static and Dynamic First
  Hyperpolarizability of Azobenzene Chromophores.
\newblock {\em Chem. Phys. Lett.} {\bf 2019}, {\em 717},~21--28.
\newblock {\url{https://doi.org/10.1016/j.cplett.2018.12.045}}.

\bibitem[Lu et~al.(2011)Lu, Chiu, and Wang]{20Lu2011Density}
Lu, S.I.; Chiu, C.C.; Wang, Y.F.
\newblock Density functional theory calculations of dynamic first
  hyperpolarizabilities for organic molecules in organic solvent: Comparison to
  experiment.
\newblock {\em J. Chem. Phys.} {\bf 2011}, {\em 135},~134104.
\newblock {\url{https://doi.org/10.1063/1.3644336}}.

\bibitem[Marder et~al.(1993)Marder, Gorman, Tiemann, Perry, Bourhill, and
  Mansour]{65Marder1993BLA}
Marder, S.R.; Gorman, C.B.; Tiemann, B.G.; Perry, J.W.; Bourhill, G.; Mansour,
  K.
\newblock Relation Between Bond-Length Alternation and Second Electronic
  Hyperpolarizability of Conjugated Organic Molecules.
\newblock {\em Science} {\bf 1993}, {\em 261},~186--189.
\newblock {\url{https://doi.org/10.1126/science.261.5118.186}}.

\bibitem[Zhu et~al.(2002)Zhu, Wu, and Jiang]{66Zhu2002COSMO}
Zhu, W.; Wu, G.S.; Jiang, Y.
\newblock Incorporation of Solvent Effects into Density Functional Predictions
  of Molecular Polarizabilities and Hyperpolarizabilities.
\newblock {\em Int. J. Quantum Chem.} {\bf 2002}, {\em 86},~347--355.
\newblock {\url{https://doi.org/10.1002/qua.10029}}.

\bibitem[Hrivn{\'a}k et~al.(2022)Hrivn{\'a}k, Medve{\v{d}}, Bartkowiak, and
  Zale{\'s}ny]{215Hrivnak2022_27}
Hrivn{\'a}k, T.; Medve{\v{d}}, M.; Bartkowiak, W.; Zale{\'s}ny, R.
\newblock Hyperpolarizabilities of Push--Pull Chromophores in Solution:
  Interplay between Electronic and Vibrational Contributions.
\newblock {\em Molecules} {\bf 2022}, {\em 27},~8738.
\newblock {\url{https://doi.org/10.3390/molecules27248738}}.

\bibitem[Lu(2011)]{67Lu2011BPH}
Lu, S.I.
\newblock Computational Study of Static First Hyperpolarizability of
  Donor--Acceptor Substituted (E)-Benzaldehyde Phenylhydrazone.
\newblock {\em J. Comput. Chem.} {\bf 2011}, {\em 32},~730--736.
\newblock {\url{https://doi.org/10.1002/jcc.21667}}.

\bibitem[Manzoni et~al.(2016)Manzoni, Coutinho, and
  Canuto]{68Manzoni2016Solvatochromism}
Manzoni, V.; Coutinho, K.; Canuto, S.
\newblock An Insightful Approach for Understanding Solvatochromic Reversal.
\newblock {\em Chem. Phys. Lett.} {\bf 2016}, {\em 655--656},~30--34.
\newblock {\url{https://doi.org/10.1016/j.cplett.2016.05.028}}.

\bibitem[Castet and Champagne(2012)]{69Castet2012DFT}
Castet, F.; Champagne, B.
\newblock Assessment of DFT Exchange--Correlation Functionals for Evaluating
  the Multipolar Contributions to the Quadratic Nonlinear Optical Responses of
  Small Reference Molecules.
\newblock {\em J. Chem. Theory Comput.} {\bf 2012}, {\em 8},~2044--2052.
\newblock {\url{https://doi.org/10.1021/ct300174z}}.

\bibitem[Brandão et~al.(2017)Brandão, Franco, Fonseca, Castro, and
  Georg]{70Brandao2017BLA}
Brandão, I.; Franco, L.R.; Fonseca, T.L.; Castro, M.A.; Georg, H.C.
\newblock Confirming the Relationship Between First Hyperpolarizability and the
  Bond Length Alternation Coordinate for Merocyanine Dyes.
\newblock {\em J. Chem. Phys.} {\bf 2017}, {\em 146},~224505.
\newblock {\url{https://doi.org/10.1063/1.4985672}}.

\bibitem[Wang et~al.(2016)Wang, Yuan, Tian, Sun, and Yuan]{19Wang2016Effects}
Wang, C.; Yuan, Y.; Tian, X.; Sun, J.; Yuan, J.
\newblock The effects of exact exchange of density functionals on the
  evaluation of second hyperpolarizabilities of streptocyanines using
  sum-over-states method.
\newblock {\em Comput. Theor. Chem.} {\bf 2016}, {\em 1085},~40--45.
\newblock {\url{https://doi.org/10.1016/j.comptc.2016.04.006}}.

\bibitem[Paschoal and Dos~Santos(2013)]{25Paschoal2013NLO}
Paschoal, D.; Dos~Santos, H.F.
\newblock Assessing the Quantum Mechanical Level of Theory for Prediction of
  Linear and Nonlinear Optical Properties of Push-Pull Organic Molecules.
\newblock {\em J. Mol. Model.} {\bf 2013}, {\em 19},~2079--2090.
\newblock {\url{https://doi.org/10.1007/s00894-012-1644-4}}.

\bibitem[Li et~al.(2013)Li, Shen, Han, Tang, and
  Zhang]{26Li2013Spirobifluorene}
Li, H.P.; Shen, X.P.; Han, K.; Tang, G.; Zhang, Z.H.
\newblock Quantum Chemistry Study on the Third-Order Nonlinear Optical
  Properties of Spirobifluorene Derivatives.
\newblock {\em Comput. Theor. Chem.} {\bf 2013}, {\em 1023},~95--98.
\newblock {\url{https://doi.org/10.1016/j.comptc.2013.09.016}}.

\bibitem[Mondal et~al.(2017)Mondal, Hatua, Roy, and
  Nandi]{31Mondal2017Lithiation}
Mondal, A.; Hatua, K.; Roy, R.S.; Nandi, P.K.
\newblock Successive Lithiation of Acetylene, Ethylene and Benzene: A
  Comprehensive Computational Study of Large Static Second Hyperpolarizability.
\newblock {\em Phys. Chem. Chem. Phys.} {\bf 2017}, {\em 19},~4768--4777.
\newblock {\url{https://doi.org/10.1039/C6CP07845A}}.

\bibitem[Banerjee and Nandi(2018)]{71Banerjee2018CalciumChains}
Banerjee, P.; Nandi, P.K.
\newblock Hydrides, Alkalides, and Halides of Calcium Metal Chain: Electronic
  Structure and {NLO} Property.
\newblock {\em Struct. Chem.} {\bf 2018}, {\em 29},~859--870.
\newblock {\url{https://doi.org/10.1007/s11224-017-1069-x}}.

\bibitem[Xu et~al.(2018)Xu, Kumar, and Wong]{72Xu2018Streptocyanines}
Xu, L.; Kumar, A.; Wong, B.M.
\newblock Linear Polarizabilities and Second Hyperpolarizabilities of
  Streptocyanines: Results from Broken-Symmetry {DFT} and New {CCSD(T)}
  Benchmarks.
\newblock {\em J. Comput. Chem.} {\bf 2018}, {\em 39},~2350--2359.
\newblock {\url{https://doi.org/10.1002/jcc.25519}}.

\bibitem[Champagne and Perp\`{e}te(1999)]{73Champagne1999Polyacetylene}
Champagne, B.; Perp\`{e}te, E.A.
\newblock Bond Length Alternation Effects on the Static Electronic
  Polarizability and Second Hyperpolarizability of Polyacetylene Chains.
\newblock {\em Int. J. Quantum Chem.} {\bf 1999}, {\em 75},~441--447.
\newblock
  {\url{https://doi.org/10.1002/(SICI)1097-461X(1999)75:4/5<441::AID-QUA10>3.0.CO;2-B}}.

\bibitem[Limacher et~al.(2009)Limacher, Mikkelsen, and
  L\"{u}thi]{74Limacher2009CAMB3LYP}
Limacher, P.A.; Mikkelsen, K.V.; L\"{u}thi, H.P.
\newblock On the Accurate Calculation of Polarizabilities and Second
  Hyperpolarizabilities of Polyacetylene Oligomer Chains Using the {CAM-B3LYP}
  Density Functional.
\newblock {\em J. Chem. Phys.} {\bf 2009}, {\em 130},~194114.
\newblock {\url{https://doi.org/10.1063/1.3139023}}.

\bibitem[Körzdörfer et~al.(2012)Körzdörfer, Parrish, Sears, Sherrill, and
  Brédas]{75Korzdoerfer2012BLA}
Körzdörfer, T.; Parrish, R.M.; Sears, J.S.; Sherrill, C.D.; Brédas, J.L.
\newblock On the Relationship Between Bond-Length Alternation and Many-Electron
  Self-Interaction Error.
\newblock {\em J. Chem. Phys.} {\bf 2012}, {\em 137},~124305.
\newblock {\url{https://doi.org/10.1063/1.4752431}}.

\bibitem[Jacquemin et~al.(1997)Jacquemin, Champagne, and
  André]{76Jacquemin1997_PushPull}
Jacquemin, D.; Champagne, B.; André, J.M.
\newblock Electron Correlation Effects upon the Static (Hyper)polarizabilities
  of Push-Pull Conjugated Polyenes and Polyynes.
\newblock {\em Int. J. Quantum Chem.} {\bf 1997}, {\em 65},~679--688.
\newblock
  {\url{https://doi.org/10.1002/(SICI)1097-461X(1997)65:5<679::AID-QUA34>3.0.CO;2-V}}.

\bibitem[Jacquemin et~al.(2005)Jacquemin, Perpète, and
  André]{77Jacquemin2005_PMI_NLO}
Jacquemin, D.; Perpète, E.A.; André, J.M.
\newblock NLO Response of Polymethineimine and Polymethineimine/Polyacetylene
  Conformers: Assessment of Electron Correlation Effects.
\newblock {\em Int. J. Quantum Chem.} {\bf 2005}, {\em 105},~553--563.
\newblock {\url{https://doi.org/10.1002/qua.20649}}.

\bibitem[Jacquemin et~al.(2009)Jacquemin, Laurent, Perpète, and
  André]{78Jacquemin2009_Benzylideneaniline}
Jacquemin, D.; Laurent, A.D.; Perpète, E.A.; André, J.M.
\newblock An Ab Initio Simulation of the UV/Visible Spectra of
  N-Benzylideneaniline Dyes.
\newblock {\em Int. J. Quantum Chem.} {\bf 2009}, {\em 109},~3506--3515.
\newblock {\url{https://doi.org/10.1002/qua.22303}}.

\bibitem[Patel and Masunov(2009)]{79Patel2009_ICCS}
Patel, P.D.; Masunov, A.E.
\newblock Time-Dependent Density Functional Theory Study of Structure-Property
  Relationships in Diarylethene Photochromic Compounds. In {\em Lecture Notes
  in Computer Science. Computational Science – ICCS 2009}; Springer,  2009;
  Vol. 5545, pp. 211--220.

\bibitem[Franco et~al.(2016)Franco, Brandão, Fonseca, and
  Georg]{80Franco2016_PhenolBlue}
Franco, L.R.; Brandão, I.; Fonseca, T.L.; Georg, H.C.
\newblock Elucidating the Structure of Merocyanine Dyes with the ASEC-FEG
  Method. Phenol Blue in Solution.
\newblock {\em J. Chem. Phys.} {\bf 2016}, {\em 145},~194301.
\newblock {\url{https://doi.org/10.1063/1.4967290}}.

\bibitem[Janowska et~al.(2006)Janowska, Zakrzewski, Nakatani, Palusiak, Walak,
  and Scholl]{81Janowska2006_Ferrocene}
Janowska, I.; Zakrzewski, J.; Nakatani, K.; Palusiak, M.; Walak, M.; Scholl, H.
\newblock Ferrocenyl D--$\pi$--A Conjugated Polyenes with
  3-Dicyanomethylidene-1-indanone and 1,3-Bis(dicyanomethylidene)indane
  Acceptor Groups: Synthesis, Linear and Second-Order Nonlinear Optical
  Properties and Electrochemistry.
\newblock {\em J. Organomet. Chem.} {\bf 2006}, {\em 691},~323--330.
\newblock {\url{https://doi.org/10.1016/j.jorganchem.2005.08.033}}.

\bibitem[Alparone(2014)]{82Alparone2014_Bitellurophene}
Alparone, A.
\newblock Structural, Torsional, Vibrational and Response Electric Properties
  of 2,2'-Bitellurophene Rotamers. An Ab Initio and Density Functional Theory
  Investigation.
\newblock {\em Struct. Chem.} {\bf 2014}, {\em 25},~959--968.
\newblock {\url{https://doi.org/10.1007/s11224-013-0370-6}}.

\bibitem[Raptis et~al.(1998)Raptis, Nasiou, Demetropoulos, and
  Papadopoulos]{83Raptis1998_H2Sn}
Raptis, S.G.; Nasiou, S.M.; Demetropoulos, I.N.; Papadopoulos, M.G.
\newblock Static and Frequency Dependent Polarizabilities and
  Hyperpolarizabilities of H\textsubscript{2}Sn.
\newblock {\em J. Comput. Chem.} {\bf 1998}, {\em 19},~1698--1715.
\newblock
  {\url{https://doi.org/10.1002/(SICI)1096-987X(19981130)19:15<1698::AID-JCC3>3.0.CO;2-I}}.

\bibitem[Briquet et~al.(2007)Briquet, Vercauteren, André, Perpète, and
  Jacquemin]{84Briquet2007_Azobenzene}
Briquet, L.; Vercauteren, D.P.; André, J.M.; Perpète, E.A.; Jacquemin, D.
\newblock On the Geometries and UV/Vis Spectra of Substituted
  trans-Azobenzenes.
\newblock {\em Chem. Phys. Lett.} {\bf 2007}, {\em 435},~257--262.
\newblock {\url{https://doi.org/10.1016/j.cplett.2006.12.065}}.

\bibitem[de~Queiroz and Kümmel(2014)]{85deQueiroz2014_CT}
de~Queiroz, T.B.; Kümmel, S.
\newblock Charge-Transfer Excitations in Low-Gap Systems under the Influence of
  Solvation and Conformational Disorder: Exploring Range-Separation Tuning.
\newblock {\em J. Chem. Phys.} {\bf 2014}, {\em 141},~084303.
\newblock {\url{https://doi.org/10.1063/1.4892937}}.

\bibitem[Valverde et~al.(2018)Valverde, Osório, Fonseca, and
  Baseia]{86Valverde2018_Chalcone}
Valverde, C.; Osório, F.A.P.; Fonseca, T.L.; Baseia, B.
\newblock DFT Study of Third-Order Nonlinear Susceptibility of a Chalcone
  Crystal.
\newblock {\em Chem. Phys. Lett.} {\bf 2018}, {\em 706},~170--174.
\newblock {\url{https://doi.org/10.1016/j.cplett.2018.06.001}}.

\bibitem[Jacobsen and Cavallo(2017)]{87Jacobsen2017_HCC}
Jacobsen, H.; Cavallo, L.
\newblock Directions for Use of Density Functional Theory: A Short Instruction
  Manual for Chemists. In {\em Handbook of Computational Chemistry}; Springer
  International Publishing: Cham,  2017; pp. 225--267.

\bibitem[Lewars(2016)]{88Lewars2016_Book}
Lewars, E.G.
\newblock {\em Computational Chemistry: Introduction to the Theory and
  Applications of Molecular and Quantum Mechanics}, 3 ed.; Springer
  International Publishing: Cham,  2016.

\bibitem[Govindarasu and Kavitha(2014{\natexlab{a}})]{89Govindarasu2014_133}
Govindarasu, K.; Kavitha, E.
\newblock Molecular structure, vibrational spectra, NBO, UV and first order
  hyperpolarizability, analysis of 4-Chloro-{DL}-phenylalanine by density
  functional theory.
\newblock {\em Spectrochim. Acta A Mol. Biomol. Spectrosc.} {\bf 2014}, {\em
  133},~799--810.
\newblock {\url{https://doi.org/10.1016/j.saa.2014.06.019}}.

\bibitem[Govindarasu and Kavitha(2014{\natexlab{b}})]{90Govindarasu2014_122}
Govindarasu, K.; Kavitha, E.
\newblock Vibrational spectra, molecular structure, NBO, UV, NMR, first order
  hyperpolarizability, analysis of 4-Methoxy-4'-Nitrobiphenyl by density
  functional theory.
\newblock {\em Spectrochim. Acta A Mol. Biomol. Spectrosc.} {\bf 2014}, {\em
  122},~130--141.
\newblock {\url{https://doi.org/10.1016/j.saa.2013.10.122}}.

\bibitem[Avramopoulos et~al.(2023)Avramopoulos, Reis, Tzeli, Zale{\'s}ny, and
  Papadopoulos]{216Avramopoulos2023_28}
Avramopoulos, A.; Reis, H.; Tzeli, D.; Zale{\'s}ny, R.; Papadopoulos, M.G.
\newblock Photoswitchable Molecular Units with Tunable Nonlinear Optical
  Activity: A Theoretical Investigation.
\newblock {\em Molecules} {\bf 2023}, {\em 28},~5646.
\newblock {\url{https://doi.org/10.3390/molecules28155646}}.

\bibitem[Shu et~al.(2020)Shu, Jiang, and Biczysko]{91Shu2020_26}
Shu, C.; Jiang, Z.; Biczysko, M.
\newblock Toward accurate prediction of amino acid derivatives structure and
  energetics from {DFT}: glycine conformers and their interconversions.
\newblock {\em J. Mol. Model.} {\bf 2020}, {\em 26},~129.
\newblock {\url{https://doi.org/10.1007/s00894-020-4342-7}}.

\bibitem[Marques et~al.(2023)Marques, Castro, Pontes, Leão, and
  Fonseca]{225Marques2023}
Marques, S.; Castro, M.A.; Pontes, R.B.; Leão, S.A.; Fonseca, T.L.
\newblock 155. Second hyperpolarizabilities of alkali- and alkaline-earth-doped
  boron nitride nanotubes.
\newblock {\em Chem. Phys. Lett.} {\bf 2023}, {\em 821},~140473.
\newblock {\url{https://doi.org/10.1016/j.cplett.2023.140473}}.

\bibitem[Mondal et~al.(2015)Mondal, Hatua, and Nandi]{227Mondal2015}
Mondal, A.; Hatua, K.; Nandi, P.K.
\newblock Static second hyperpolarizability of twisted ethylene: A
  comprehensive computational study.
\newblock {\em J. Theor. Comput. Chem.} {\bf 2015}, {\em 14},~1550060.
\newblock {\url{https://doi.org/10.1142/S0219633615500601}}.

\bibitem[Bulik et~al.(2013)Bulik, Zaleśny, Bartkowiak, Luis, Kirtman,
  Scuseria, Avramopoulos, Reis, and Papadopoulos]{228Bulik2013}
Bulik, I.W.; Zaleśny, R.; Bartkowiak, W.; Luis, J.M.; Kirtman, B.; Scuseria,
  G.E.; Avramopoulos, A.; Reis, H.; Papadopoulos, M.G.
\newblock Performance of density functional theory in computing nonresonant
  vibrational (hyper)polarizabilities.
\newblock {\em J. Comput. Chem.} {\bf 2013}, {\em 34},~1775--1784.
\newblock {\url{https://doi.org/10.1002/jcc.23316}}.

\bibitem[Sreedharan et~al.(2020)Sreedharan, Ravi, Raghi, Kumar, and
  Naseema]{11Sreedharan2020Growth}
Sreedharan, R.; Ravi, S.; Raghi, K.R.; Kumar, T.K.M.; Naseema, K.
\newblock Growth, linear- nonlinear optical studies and quantum chemistry
  formalism on an organic {NLO} crystal for opto-electronic applications:
  experimental and theoretical approach.
\newblock {\em SN Appl. Sci.} {\bf 2020}, {\em 2},~1--18.
\newblock {\url{https://doi.org/10.1007/s42452-020-2360-9}}.

\bibitem[Armaković et~al.(2014)Armaković, Armaković,
  {\v{S}}etraj{\v{c}}i{\'c}, and Holodkov]{18Armakovic2014Aromaticity}
Armaković, S.; Armaković, S.; {\v{S}}etraj{\v{c}}i{\'c}, J.; Holodkov, V.
\newblock Aromaticity, response, and nonlinear optical properties of sumanene
  modified with boron and nitrogen atoms.
\newblock {\em J. Mol. Model.} {\bf 2014}, {\em 20},~2538.
\newblock {\url{https://doi.org/10.1007/s00894-014-2538-4}}.

\bibitem[Sheena~Mary et~al.(2014)Sheena~Mary, Raju, Panicker, Al-Saadi, and
  Thiemann]{99SheenaMary2014b}
Sheena~Mary, Y.; Raju, K.; Panicker, C.Y.; Al-Saadi, A.A.; Thiemann, T.
\newblock Molecular conformational analysis, vibrational spectra, NBO analysis
  and first hyperpolarizability of ({2E})-3-(3-chlorophenyl)prop-2-enoic
  anhydride based on density functional theory calculations.
\newblock {\em Spectrochim. Acta A Mol. Biomol. Spectrosc.} {\bf 2014}, {\em
  131},~471--483.
\newblock {\url{https://doi.org/10.1016/j.saa.2014.04.111}}.

\bibitem[Nithya et~al.(2014)Nithya, Sowmiya, Kolandaivel, and
  et~al.]{100Nithya2014}
Nithya, R.; Sowmiya, M.; Kolandaivel, P.; et~al..
\newblock Structural, optical, and charge transport properties of
  cyclopentadithiophene derivatives: a theoretical study.
\newblock {\em Struct. Chem.} {\bf 2014}, {\em 25},~715--731.
\newblock {\url{https://doi.org/10.1007/s11224-013-0325-y}}.

\bibitem[Patil et~al.(2019)Patil, Avhad, Kadam, and Sekar]{101Patil2019}
Patil, D.S.; Avhad, K.C.; Kadam, M.M.; Sekar, N.
\newblock Synthesis of red emitting triphenylamine derived NLOphoric
  D--$\pi$--A molecules: photophysical, and viscosity sensing studies.
\newblock {\em SN Appl. Sci.} {\bf 2019}, {\em 1},~259.
\newblock {\url{https://doi.org/10.1007/s42452-019-0268-z}}.

\bibitem[Shruthi et~al.(2019)Shruthi, Ravindrachary, Guruswamy, Prasad, and
  Goveas]{102Shruthi2019}
Shruthi, C.; Ravindrachary, V.; Guruswamy, B.; Prasad, D.J.; Goveas, J.
\newblock Evaluation of structural, Hirshfeld surface and density functional
  theory of novel {NLO} thienyl chalcone single crystal.
\newblock {\em SN Appl. Sci.} {\bf 2019}, {\em 1},~1697.
\newblock {\url{https://doi.org/10.1007/s42452-019-1370-y}}.

\bibitem[Tafur et~al.(2009)Tafur, Mikhailov, Belfield, and
  Masunov]{103Tafur2009}
Tafur, S.; Mikhailov, I.A.; Belfield, K.D.; Masunov, A.E.
\newblock Predictions of Two Photon Absorption Profiles Using Time-Dependent
  Density Functional Theory Combined with SOS and CEO Formalisms.
\newblock In Proceedings of the Computational Science -- ICCS 2009; Allen, G.;
  Nabrzyski, J.; Seidel, E.; van Albada, G.D.; Dongarra, J.; Sloot, P.M.A.,
  Eds., Berlin, Heidelberg,  2009; pp. 179--188.
\newblock {\url{https://doi.org/10.1007/978-3-642-01973-9_20}}.

\bibitem[Issaoui et~al.(2015)Issaoui, Ghalla, Muthu, Flakus, and
  Oujia]{104Issaoui2015_3TCA}
Issaoui, N.; Ghalla, H.; Muthu, S.; Flakus, H.T.; Oujia, B.
\newblock Molecular structure, vibrational spectra, {AIM}, {HOMO}--{LUMO},
  {NBO}, {UV}, first order hyperpolarizability, analysis of
  3-thiophenecarboxylic acid monomer and dimer by Hartree--Fock and density
  functional theory.
\newblock {\em Spectrochim. Acta A Mol. Biomol. Spectrosc.} {\bf 2015}, {\em
  136},~1227--1242.
\newblock {\url{https://doi.org/10.1016/j.saa.2014.10.008}}.

\bibitem[Jeyavijayan(2015)]{105Jeyavijayan2015_AHP}
Jeyavijayan, S.
\newblock Molecular structure, vibrational spectra, {NBO} analysis, first
  hyperpolarizability, and {HOMO}--{LUMO} studies of
  2-amino-4-hydroxypyrimidine by density functional method.
\newblock {\em J. Mol. Struct.} {\bf 2015}, {\em 1085},~137--146.
\newblock {\url{https://doi.org/10.1016/j.molstruc.2014.12.047}}.

\bibitem[Karabacak et~al.(2012)Karabacak, Kurt, Cinar, Ayyappan, Sudha, and
  Sundaraganesan]{106Karabacak2012_3ABP}
Karabacak, M.; Kurt, M.; Cinar, M.; Ayyappan, S.; Sudha, S.; Sundaraganesan, N.
\newblock The spectroscopic ({FT}-{IR}, {FT}-Raman, {UV}) and first order
  hyperpolarizability, {HOMO} and {LUMO} analysis of 3-aminobenzophenone by
  density functional method.
\newblock {\em Spectrochim. Acta A Mol. Biomol. Spectrosc.} {\bf 2012}, {\em
  92},~365--376.
\newblock {\url{https://doi.org/10.1016/j.saa.2012.02.067}}.

\bibitem[Krawczyk(2015)]{107Krawczyk2015_solvatochromism}
Krawczyk, P.
\newblock Time-dependent density functional theory calculations of the
  solvatochromism of some azo sulfonamide fluorochromes.
\newblock {\em J. Mol. Model.} {\bf 2015}, {\em 21},~118.
\newblock {\url{https://doi.org/10.1007/s00894-015-2651-z}}.

\bibitem[Krishnakumar et~al.(2013)Krishnakumar, Sangeetha, Mathammal, and
  Barathi]{108Krishnakumar2013_DFT}
Krishnakumar, V.; Sangeetha, R.; Mathammal, R.; Barathi, D.
\newblock Density functional theory, comparative vibrational spectroscopic
  studies, H{HOMO}--{LUMO}, first hyperpolarizability analyses of 2-fluoro
  5-nitrotoluene and 2-bromo 5-nitrotoluene.
\newblock {\em Spectrochim. Acta A Mol. Biomol. Spectrosc.} {\bf 2013}, {\em
  104},~77--86.
\newblock {\url{https://doi.org/10.1016/j.saa.2012.10.002}}.

\bibitem[Li et~al.(2014)Li, Zhang, Qi, Sun, and Yang]{109Li2014_NLO}
Li, Y.; Zhang, Y.; Qi, D.; Sun, C.; Yang, L.
\newblock Nonlinear optical properties and performance optimization of the
  pro-aromatic chromophores for NLO materials.
\newblock {\em J. Mater. Sci. Mater. Electron.} {\bf 2014}, {\em
  25},~5255--5263.
\newblock {\url{https://doi.org/10.1007/s10854-014-2298-z}}.

\bibitem[Ghiasi and Gholipour(2014)]{110Ghiasi2014_borazine}
Ghiasi, R.; Gholipour, F.
\newblock Borazine-based conjugated derivatives: Structural, electronic, and
  optical properties.
\newblock {\em Russ. J. Phys. Chem. A} {\bf 2014}, {\em 88},~984--994.
\newblock {\url{https://doi.org/10.1134/S0036024414060260}}.

\bibitem[Govindarasu et~al.(2014)Govindarasu, Kavitha, and
  Sundaraganesan]{111Govindarasu2014_NPBS}
Govindarasu, K.; Kavitha, E.; Sundaraganesan, N.
\newblock Synthesis, structural, spectral ({FTIR}, {FT}-{R}aman, {UV}, {NMR}),
  {NBO} and first order hyperpolarizability analysis of
  \textit{N}-phenylbenzenesulfonamide by density functional theory.
\newblock {\em Spectrochim. Acta A Mol. Biomol. Spectrosc.} {\bf 2014}, {\em
  133},~417--431.
\newblock {\url{https://doi.org/10.1016/j.saa.2014.06.040}}.

\bibitem[Gümüs et~al.(2014)Gümüs, Ömer Tamer, Avci, Tarcan, and
  Atalay]{112Gumus2014_NLO}
Gümüs, H.P.; Ömer Tamer.; Avci, D.; Tarcan, E.; Atalay, Y.
\newblock Theoretical investigations on nonlinear optical and spectroscopic
  properties of
  6-(3,3,4,4,4-pentafluoro-2-hydroxy-1-butenyl)-2,4-pyrimidinedione: An
  efficient NLO material.
\newblock {\em Russ. J. Phys. Chem. A} {\bf 2014}, {\em 88},~2348--2358.
\newblock {\url{https://doi.org/10.1134/S0036024414130068}}.

\bibitem[Jonin et~al.(2021)Jonin, Salmon, and Brevet]{113Jonin2021_HRS}
Jonin, C.; Salmon, E.; Brevet, P.F.
\newblock Hyper-Rayleigh scattering of adenine, thymine, and cytosine in neat
  water.
\newblock {\em J. Chem. Phys.} {\bf 2021}, {\em 155},~204306.
\newblock {\url{https://doi.org/10.1063/5.0069623}}.

\bibitem[Sarkar et~al.(2015)Sarkar, Das, and Bagchi]{92Sarkar2015}
Sarkar, A.; Das, M.; Bagchi, S.
\newblock Electronic spectra and hyperpolarizabilities of structurally similar
  donor--acceptor dyes. A density functional theory analysis.
\newblock {\em J. Mol. Struct.} {\bf 2015}, {\em 1102},~11--17.
\newblock {\url{https://doi.org/10.1016/j.molstruc.2015.08.027}}.

\bibitem[Al-Zahrani et~al.(2016)Al-Zahrani, Arshad, Asiri, Mahmood, Gilani, and
  El-shishtawy]{93AlZahrani2016}
Al-Zahrani, F.A.; Arshad, M.N.; Asiri, A.M.; Mahmood, T.; Gilani, M.A.;
  El-shishtawy, R.M.
\newblock Synthesis and structural properties of
  2-((10-alkyl-10H-phenothiazin-3-yl)methylene)malononitrile derivatives; a
  combined experimental and theoretical insight.
\newblock {\em Chem. Cent. J.} {\bf 2016}, {\em 10},~13.
\newblock {\url{https://doi.org/10.1186/s13065-016-0158-z}}.

\bibitem[Baillargeon et~al.(2021)Baillargeon, Seidler, Champagne, and
  et~al.]{94Baillargeon2021}
Baillargeon, P.; Seidler, T.; Champagne, B.; et~al..
\newblock Polar and helical isomorphous crystals of proline derivatives:
  Influence of a fluorine atom on the electric susceptibility.
\newblock {\em Chem. Afr.} {\bf 2021}, {\em 4},~553--562.
\newblock {\url{https://doi.org/10.1007/s42250-021-00236-w}}.

\bibitem[Balachandran and Parimala(2012{\natexlab{a}})]{95Balachandran2012}
Balachandran, V.; Parimala, K.
\newblock Tautomeric purine forms of 2-amino-6-chloropurine (\ch{N9H10} and
  \ch{N7H10}): Structures, vibrational assignments, NBO analysis,
  hyperpolarizability, {HOMO}--{LUMO} study using {B3} based density functional
  calculations.
\newblock {\em Spectrochim. Acta A Mol. Biomol. Spectrosc.} {\bf 2012}, {\em
  96},~340--351.
\newblock {\url{https://doi.org/10.1016/j.saa.2012.05.050}}.

\bibitem[Balachandran and Parimala(2012{\natexlab{b}})]{96Balachandran2012b}
Balachandran, V.; Parimala, K.
\newblock Molecular structure, vibrational spectra, {NBO} analysis, first
  hyperpolarizability, and {HOMO}, {LUMO} studies of mesityl chloride by
  density functional methods.
\newblock {\em J. Mol. Struct.} {\bf 2012}, {\em 1007},~136--145.
\newblock {\url{https://doi.org/10.1016/j.molstruc.2011.10.035}}.

\bibitem[Beena et~al.(2017)Beena, Sudha, Nataraj, Balachandran, Kannan, and
  Ponnuswamy]{97Beena2017}
Beena, T.; Sudha, L.; Nataraj, A.; Balachandran, V.; Kannan, D.; Ponnuswamy,
  M.N.
\newblock Synthesis, spectroscopic, dielectric, molecular docking and DFT
  studies of ({3E})-3-(4-methylbenzylidene)-3,4-dihydro-2H-chromen-2-one: an
  anticancer agent.
\newblock {\em Chem. Cent. J.} {\bf 2017}, {\em 11},~6.
\newblock {\url{https://doi.org/10.1186/s13065-016-0230-8}}.

\bibitem[Sheena~Mary et~al.(2014)Sheena~Mary, Raju, Panicker, Al-Saadi,
  Thiemann, and Van~Alsenoy]{98SheenaMary2014}
Sheena~Mary, Y.; Raju, K.; Panicker, C.Y.; Al-Saadi, A.A.; Thiemann, T.;
  Van~Alsenoy, C.
\newblock Molecular conformational analysis, vibrational spectra, NBO analysis
  and first hyperpolarizability of ({2E})-3-phenylprop-2-enoic anhydride based
  on density functional theory calculations.
\newblock {\em Spectrochim. Acta A Mol. Biomol. Spectrosc.} {\bf 2014}, {\em
  128},~638--646.
\newblock {\url{https://doi.org/10.1016/j.saa.2014.02.194}}.

\bibitem[Hatua and Nandi(2014)]{5Hatua2014Double}
Hatua, K.; Nandi, P.K.
\newblock Double coned inverse sandwich complexes
  M-($\eta^{n}$\textsuperscript{4}-C\textsubscript{4}H\textsubscript{4})-M' of
  Gr-IA and Gr-IIA metals: theoretical study of electronic structure and second
  hyperpolarizability.
\newblock {\em J. Mol. Model.} {\bf 2014}, {\em 20},~2440.
\newblock {\url{https://doi.org/10.1007/s00894-014-2440-0}}.

\bibitem[Zaleśny et~al.(2019)Zaleśny, Medved’, Sitkiewicz, Matito, and
  Luis]{22Zalesny2019DFT}
Zaleśny, R.; Medved’, M.; Sitkiewicz, S.P.; Matito, E.; Luis, J.M.
\newblock Can Density Functional Theory Be Trusted for High-Order Electric
  Properties? The Case of Hydrogen-Bonded Complexes.
\newblock {\em J. Chem. Theory Comput.} {\bf 2019}, {\em 15},~3570--3579.
\newblock {\url{https://doi.org/10.1021/acs.jctc.9b00139}}.

\bibitem[Mishra et~al.(2020)Mishra, Ghanavatkar, Sharma, Premarani, Mathew,
  Joe, and Sekar]{29Mishra2020AzoNLO}
Mishra, V.R.; Ghanavatkar, C.W.; Sharma, S.; Premarani, A.; Mathew, E.; Joe,
  I.H.; Sekar, N.
\newblock Linear and NLO Properties of Functional Group and Position Isomers of
  Azo and Azomethine: Comparative Photophysical-Electrochemical Properties,
  Z-Scan and DFT Studies.
\newblock {\em Chem. Select} {\bf 2020}, {\em 5},~10743--10753.
\newblock {\url{https://doi.org/10.1002/slct.202001072}}.

\bibitem[Besalú-Sala et~al.(2020)Besalú-Sala, Sitkiewicz, Salvador, Matito,
  and Luis]{114BesaluSala2020_TalphaLCBLYP}
Besalú-Sala, P.; Sitkiewicz, S.P.; Salvador, P.; Matito, E.; Luis, J.M.
\newblock A new tuned range-separated density functional for the accurate
  calculation of second hyperpolarizabilities.
\newblock {\em Phys. Chem. Chem. Phys.} {\bf 2020}, {\em 22},~11871--11880.
\newblock {\url{https://doi.org/10.1039/D0CP01291B}}.

\bibitem[Agarwal et~al.(2013)Agarwal, Choudhary, Gupta, and
  Tandon]{4Agarwal2013Density}
Agarwal, P.; Choudhary, N.; Gupta, A.; Tandon, P.
\newblock Density functional theory studies on the structure, spectra
  ({FT}-{IR}, {FT}-Raman, and {UV}) and first order molecular
  hyperpolarizability of
  2-hydroxy-3-methoxy-N-(2-chloro-benzyl)-benzaldehyde-imine: Comparison to
  experimental data.
\newblock {\em Vibr. Spectrosc.} {\bf 2013}, {\em 64},~134--147.
\newblock {\url{https://doi.org/10.1016/j.vibspec.2012.11.005}}.

\bibitem[Castet et~al.(2017)Castet, Lerychard, Pielak, Szalóki, Dalinot,
  Leriche, Sanguinet, Champagne, and Rodriguez]{117Castet2017}
Castet, F.; Lerychard, T.; Pielak, K.; Szalóki, G.; Dalinot, C.; Leriche, P.;
  Sanguinet, L.; Champagne, B.; Rodriguez, V.
\newblock How Dimerization Through a Spiro Junction Modifies the Nonlinear
  Optical Properties of a Push–Pull Organic Dye: Insights from Theory and
  Hyper-Rayleigh Scattering.
\newblock {\em ChemPhotoChem} {\bf 2017}, {\em 1},~93--101.
\newblock {\url{https://doi.org/10.1002/cptc.201600039}}.

\bibitem[Jensen et~al.(2002)Jensen, van Duijnen, Snijders, and
  Chong]{118Jensen2002}
Jensen, L.; van Duijnen, P.T.; Snijders, J.G.; Chong, D.P.
\newblock Time-dependent density functional study of the static second
  hyperpolarizability of {BB}-, {NN}- and {BN}-substituted {C}60.
\newblock {\em Chem. Phys. Lett.} {\bf 2002}, {\em 359},~524--529.
\newblock {\url{https://doi.org/10.1016/S0009-2614(02)00739-X}}.

\bibitem[Govindarasu and Kavitha(2014)]{119Govindarasu2014}
Govindarasu, K.; Kavitha, E.
\newblock Vibrational spectra, molecular structure, {NBO}, {NMR}, {UV} first
  order hyperpolarizability, analysis of (S)-(--)-N-(5-Nitro-2-pyridyl)
  alaninol by Density functional theory.
\newblock {\em Spectrochim. Acta A Mol. Biomol. Spectrosc.} {\bf 2014}, {\em
  127},~498--510.
\newblock {\url{https://doi.org/10.1016/j.saa.2014.02.107}}.

\bibitem[Migalska-Zalas et~al.(2018)Migalska-Zalas, Korchi, and
  Chtouki]{115MigalskaZalas2018_BDF}
Migalska-Zalas, A.; Korchi, K.E.; Chtouki, T.
\newblock Enhanced nonlinear optical properties due to electronic
  delocalization in conjugated benzodifuran derivatives.
\newblock {\em Opt. Quantum Electron.} {\bf 2018}, {\em 50},~389.
\newblock {\url{https://doi.org/10.1007/s11082-018-1659-x}}.

\bibitem[Vishnumurthy et~al.(2020)Vishnumurthy, Girish, and
  Adhikari]{116Vishnumurthy2020_P1polymer}
Vishnumurthy, K.A.; Girish, K.H.; Adhikari, A.V.
\newblock Synthesis, physicochemical properties and computational study of
  donor--acceptor polymer for optical limiting application.
\newblock {\em SN Appl. Sci.} {\bf 2020}, {\em 2},~1727.
\newblock {\url{https://doi.org/10.1007/s42452-020-03523-2}}.

\bibitem[Maity et~al.(2020)Maity, Mandal, and Misra]{120Maity2020}
Maity, R.; Mandal, D.; Misra, A.
\newblock Role of $\pi$-electron conjugation in determining the electrical
  responsive properties of polychlorinated biphenyls: a {DFT} based
  computational study.
\newblock {\em SN Appl. Sci.} {\bf 2020}, {\em 2},~418.
\newblock {\url{https://doi.org/10.1007/s42452-020-2068-x}}.

\bibitem[Begam~Elavarasi et~al.(2019)Begam~Elavarasi, Mariam, Ummal~Momeen, Hu,
  and Guin]{121BegamElavarasi2019}
Begam~Elavarasi, S.; Mariam, D.; Ummal~Momeen, M.; Hu, J.; Guin, M.
\newblock Effect of fluorination on bandgap, first and second order
  hyperpolarizabilities in lithium substituted adamantane: A time dependent
  density functional theory.
\newblock {\em Chem. Phys. Lett.} {\bf 2019}, {\em 715},~310--316.
\newblock {\url{https://doi.org/10.1016/j.cplett.2018.11.034}}.

\bibitem[Mveme et~al.(2021)Mveme, Tchangnwa~Nya, Ejuh, and
  Ndjaka]{122Mveme2021}
Mveme, C.D.D.; Tchangnwa~Nya, F.; Ejuh, G.W.; Ndjaka, J.M.B.
\newblock A density functional theory (DFT) study of the doping effect on
  4-[2-(2-N, N-dihydroxy amino thiophene) vinyl] benzenamine.
\newblock {\em SN Appl. Sci.} {\bf 2021}, {\em 3},~317.
\newblock {\url{https://doi.org/10.1007/s42452-021-04277-1}}.

\bibitem[Krawczyk(2020)]{123Krawczyk2020}
Krawczyk, P.
\newblock Modulation of benzofuran structure as a fluorescent probe to optimize
  linear and nonlinear optical properties and biological activities.
\newblock {\em J. Mol. Model.} {\bf 2020}, {\em 26},~272.
\newblock {\url{https://doi.org/10.1007/s00894-020-04539-6}}.

\bibitem[Li et~al.(2012)Li, Sun, Ma, Qiu, and Fu]{124Li2012}
Li, X.; Sun, S.L.; Ma, N.N.; Qiu, Y.Q.; Fu, Q.
\newblock Quantum chemical studies on tuning the second-order nonlinear optical
  molecular switching of triarylborane derivatives.
\newblock {\em Chin. Sci. Bull.} {\bf 2012}, {\em 57},~1772--1780.
\newblock {\url{https://doi.org/10.1007/s11434-012-5059-5}}.

\bibitem[Mohbiya and Sekar(2018)]{217Mohbiya2018_3}
Mohbiya, D.R.; Sekar, N.
\newblock Tuning ‘Stokes Shift’ and ICT Character by Varying the Donor
  Group in Imidazo[1,5a]pyridines: A Combined Optical, DFT, TD-DFT and NLO
  Approach.
\newblock {\em Chem. Select} {\bf 2018}, {\em 3},~1635--1644.
\newblock {\url{https://doi.org/10.1002/slct.201702579}}.

\bibitem[Woller et~al.(2018)Woller, Geerlings, De~Proft, Champagne, and
  Alonso]{220Woller2018_23}
Woller, T.; Geerlings, P.; De~Proft, F.; Champagne, B.; Alonso, M.
\newblock Aromaticity as a Guiding Concept for Spectroscopic Features and
  Nonlinear Optical Properties of Porphyrinoids.
\newblock {\em Molecules} {\bf 2018}, {\em 23},~1333.
\newblock {\url{https://doi.org/10.3390/molecules23061333}}.

\bibitem[Valverde et~al.(2022)Valverde, Vinhal, Naves, Custódio, Baseia,
  de~Oliveira, Perez, Napolitano, and Osório]{221Valverde2022}
Valverde, C.; Vinhal, R.S.; Naves, L.F.N.; Custódio, J.M.F.; Baseia, B.;
  de~Oliveira, H.C.B.; Perez, C.N.; Napolitano, H.B.; Osório, F.A.P.
\newblock Remarkable Nonlinear Properties of a Novel Quinolidone Derivative:
  Joint Synthesis and Molecular Modeling.
\newblock {\em Molecules} {\bf 2022}, {\em 27},~2379.
\newblock {\url{https://doi.org/10.3390/molecules27082379}}.

\bibitem[Gong et~al.(2022)Gong, An, Tong, Liu, Liang, and Li]{222Gong2022}
Gong, P.; An, L.; Tong, J.; Liu, X.; Liang, Z.; Li, J.
\newblock Design of A-D-A-Type Organic Third-Order Nonlinear Optical Materials
  Based on Benzodithiophene: A {DFT} Study.
\newblock {\em Nanomaterials} {\bf 2022}, {\em 12},~3700.
\newblock {\url{https://doi.org/10.3390/nano12203700}}.

\bibitem[Chadli et~al.(2024)Chadli, Rabah, Khelladi, Haddou, Ameri, and
  Sakkal-Rahal]{224Chadli2024}
Chadli, R.; Rabah, M.Z.; Khelladi, I.; Haddou, A.; Ameri, B.; Sakkal-Rahal, M.
\newblock Synthesis, spectroscopic characterization techniques of aromatic
  iminoaniline derived compound, along with the evaluation of its {LNO}
  properties using quantum chemistry.
\newblock {\em Sci. Rep.} {\bf 2024}, {\em 14},~27383.
\newblock {\url{https://doi.org/10.1038/s41598-024-75117-6}}.

\bibitem[Zhang et~al.(2011)Zhang, Xu, Hu, Sun, and Su]{23Zhang2011LiAcenes}
Zhang, C.C.; Xu, H.L.; Hu, Y.Y.; Sun, S.L.; Su, Z.M.
\newblock Quantum Chemical Research on Structures, Linear and Nonlinear Optical
  Properties of the {Li}@n-Acenes Salt (n = 1, 2, 3, and 4).
\newblock {\em J. Phys. Chem. A} {\bf 2011}, {\em 115},~2035--2040.
\newblock {\url{https://doi.org/10.1021/jp110412n}}.

\bibitem[Cardenuto and Champagne(2015)]{125HidalgoCardenuto2015}
Cardenuto, M.H.; Champagne, B.
\newblock The first hyperpolarizability of nitrobenzene in benzene solutions:
  investigation of the effects of electron correlation within the sequential
  QM/MM approach.
\newblock {\em Phys. Chem. Chem. Phys.} {\bf 2015}, {\em 17},~23634--23642.
\newblock {\url{https://doi.org/10.1039/C5CP03455H}}.

\bibitem[Torrent-Sucarrat et~al.(2011)Torrent-Sucarrat, Anglada, and
  Luis]{126TorrentSucarrat2011}
Torrent-Sucarrat, M.; Anglada, J.M.; Luis, J.M.
\newblock Evaluation of the Nonlinear Optical Properties for Annulenes with
  Hückel and Möbius Topologies.
\newblock {\em J. Chem. Theory Comput.} {\bf 2011}, {\em 7},~3935--3943.
\newblock {\url{https://doi.org/10.1021/ct2005424}}.

\bibitem[Marques et~al.(2018)Marques, Castro, Leão, and
  Fonseca]{127Marques2018}
Marques, S.; Castro, M.A.; Leão, S.A.; Fonseca, T.L.
\newblock Electronic and Vibrational Hyperpolarizabilities of Lithium
  Substituted (Aza)benzenes and (Aza)naphthalenes.
\newblock {\em J. Phys. Chem. A} {\bf 2018}, {\em 122},~7402--7412.
\newblock {\url{https://doi.org/10.1021/acs.jpca.8b05612}}.

\bibitem[Mydlova et~al.(2024)Mydlova, Sahraoui, El-Ghayoury, Berdowski,
  Migalska-Zalas, and Makowska-Janusik]{219Mydlova2024_29}
Mydlova, L.; Sahraoui, B.; El-Ghayoury, A.; Berdowski, J.; Migalska-Zalas, A.;
  Makowska-Janusik, M.
\newblock Hierarchical Modeling of the Nonlinear Optical Response of Composite
  Materials Based on Tetrathiafulvalene Derivatives.
\newblock {\em Molecules} {\bf 2024}, {\em 29},~3720.
\newblock {\url{https://doi.org/10.3390/molecules29163720}}.

\bibitem[Kosar et~al.(2023)Kosar, Kanwal, Hamid, Ayub, Gilani, Imran, Arshad,
  Alkhalifah, Sheikh, and Mahmood]{218Kosar2023_28}
Kosar, N.; Kanwal, S.; Hamid, M.H.S.A.; Ayub, K.; Gilani, M.A.; Imran, M.;
  Arshad, M.; Alkhalifah, M.A.; Sheikh, N.S.; Mahmood, T.
\newblock Role of Delocalization, Asymmetric Distribution of $\pi$-Electrons
  and Elongated Conjugation System for Enhancement of NLO Response of Open Form
  of Spiropyran-Based Thermochromes.
\newblock {\em Molecules} {\bf 2023}, {\em 28},~6283.
\newblock {\url{https://doi.org/10.3390/molecules28176283}}.

\bibitem[Karamanis and Maroulis(2011)]{128Karamanis2011}
Karamanis, P.; Maroulis, G.
\newblock An ab initio study of CX3-substitution (X = H, F, Cl, Br, I) effects
  on the static electric polarizability and hyperpolarizability of diacetylene.
\newblock {\em J. Phys. Org. Chem.} {\bf 2011}, {\em 24},~588--599.
\newblock {\url{https://doi.org/10.1002/poc.1797}}.

\bibitem[Jacquemin et~al.(2005)Jacquemin, Perpète, Ciofini, and
  Adamo]{129Jacquemin2005}
Jacquemin, D.; Perpète, E.A.; Ciofini, I.; Adamo, C.
\newblock Assessment of recently developed density functional approaches for
  the evaluation of the bond length alternation in polyacetylene.
\newblock {\em Chem. Phys. Lett.} {\bf 2005}, {\em 405},~376--381.
\newblock {\url{https://doi.org/10.1016/j.cplett.2005.02.037}}.

\bibitem[Garza et~al.(2014)Garza, Osman, Wazzan, Khan, Asiri, and
  Scuseria]{130Garza2014}
Garza, A.J.; Osman, O.I.; Wazzan, N.A.; Khan, S.B.; Asiri, A.M.; Scuseria, G.E.
\newblock A computational study of the nonlinear optical properties of
  carbazole derivatives: theory refines experiment.
\newblock {\em Theor. Chem. Acc.} {\bf 2014}, {\em 133},~1458.
\newblock {\url{https://doi.org/10.1007/s00214-014-1458-9}}.

\bibitem[Banerjee and Nandi(2015)]{131Nandi2015}
Banerjee, P.; Nandi, P.K.
\newblock Electronic structure and second hyperpolarizability of M(NA2)2 (M =
  Be, Mg, Ca; A = H, Li, Na) complexes.
\newblock {\em Chem. Phys. Lett.} {\bf 2015}, {\em 637},~164--171.
\newblock {\url{https://doi.org/10.1016/j.cplett.2015.08.008}}.

\bibitem[Pecul(2005)]{132Pecul2005}
Pecul, M.
\newblock Density functional and coupled cluster calculations of dynamic
  hyperpolarizabilities and their geometry derivatives.
\newblock {\em Chem. Phys. Lett.} {\bf 2005}, {\em 404},~217--226.
\newblock {\url{https://doi.org/10.1016/j.cplett.2005.01.057}}.

\bibitem[Nénon et~al.(2014)Nénon, Champagne, and Spassova]{30Nénon2014PCCP}
Nénon, S.; Champagne, B.; Spassova, M.I.
\newblock Assessing Long-Range Corrected Functionals with Physically-Adjusted
  Range-Separated Parameters for Calculating the Polarizability and the Second
  Hyperpolarizability of Polydiacetylene and Polybutatriene Chains.
\newblock {\em Phys. Chem. Chem. Phys.} {\bf 2014}, {\em 16},~7083--7088.
\newblock {\url{https://doi.org/10.1039/C4CP00105B}}.

\bibitem[A.~Zawada and Bartkowiak(2012)]{133Zawada2012}
A.~Zawada, A.K.K.; Bartkowiak, W.
\newblock On the potential application of DFT methods in predicting the
  interaction-induced electric properties of molecular complexes. Molecular
  H-bonded chains as a case of study.
\newblock {\em J. Mol. Model.} {\bf 2012}, {\em 18},~3073--3086.
\newblock {\url{https://doi.org/10.1007/s00894-011-1312-0}}.

\bibitem[S.~Bonness and Nakano(2010)]{134Bonness2010}
S.~Bonness, H.~Fukui, K.Y.R.K.B.C.E.B.; Nakano, M.
\newblock Theoretical investigation on the second hyperpolarizabilities of
  open-shell singlet systems by spin-unrestricted density functional theory
  with long-range correction: Range separating parameter dependence.
\newblock {\em Chem. Phys. Lett.} {\bf 2010}, {\em 493},~195--199.
\newblock {\url{https://doi.org/10.1016/j.cplett.2010.05.026}}.

\bibitem[H.~Fukui and Nakano(2012)]{135Fukui2012}
H.~Fukui, Y.~Inoue, R.K.Y.S.B.C.; Nakano, M.
\newblock Tuned long-range corrected density functional theory method for
  evaluating the second hyperpolarizabilities of open-shell singlet
  metal–metal bonded systems.
\newblock {\em Chem. Phys. Lett.} {\bf 2012}, {\em 523},~60--64.
\newblock {\url{https://doi.org/10.1016/j.cplett.2011.12.033}}.

\bibitem[Yoneda et~al.(2014)Yoneda, Nakano, Fukuda, Matsui, Takamuku, Hirosaki,
  Kubo, Kamada, and Champagne]{9Yoneda2014Third}
Yoneda, K.; Nakano, M.; Fukuda, K.; Matsui, H.; Takamuku, S.; Hirosaki, Y.;
  Kubo, T.; Kamada, K.; Champagne, B.
\newblock Third-order nonlinear optical properties of one-dimensional
  open-shell molecular aggregates composed of phenalenyl radicals.
\newblock {\em Chem. Eur. J.} {\bf 2014}, {\em 20},~11129--11136.
\newblock {\url{https://doi.org/10.1002/chem.201402197}}.

\bibitem[R.~Kishi and Nakano(2013)]{136Kishi2013}
R.~Kishi, M.~Dennis, K.F.Y.M.K.M.H.U.; Nakano, M.
\newblock Theoretical Study on the Electronic Structure and Third-Order
  Nonlinear Optical Properties of Open-Shell Quinoidal Oligothiophenes.
\newblock {\em J. Phys. Chem. C} {\bf 2013}, {\em 117},~21498--21508.
\newblock {\url{https://doi.org/10.1021/jp407482h}}.

\bibitem[Qiu et~al.(2013)Qiu, Li, Ma, Sun, Zhang, and Liu]{3Qiu2013Third-order}
Qiu, Y.; Li, Z.H.; Ma, N.; Sun, S.; Zhang, M.; Liu, P.J.
\newblock Third-order nonlinear optical properties of molecules containing
  aromatic diimides: effects of the aromatic core size and a redox-switchable
  modification.
\newblock {\em J. Mol. Graph. Model.} {\bf 2013}, {\em 41},~79--88.
\newblock {\url{https://doi.org/10.1016/j.jmgm.2013.01.008}}.

\bibitem[Haq et~al.(2024)Haq, Khalid, Hussain, Haroon, and
  Alshehri]{223Haq2024}
Haq, S.; Khalid, M.; Hussain, A.; Haroon, M.; Alshehri, S.M.
\newblock A first principles based prediction of electronic and nonlinear
  optical properties towards cyclopenta thiophene chromophores with
  benzothiophene acceptor moieties.
\newblock {\em Sci. Rep.} {\bf 2024}, {\em 14},~13971.
\newblock {\url{https://doi.org/10.1038/s41598-024-64700-6}}.

\bibitem[Kaka et~al.(2023)Kaka, Beaujean, Castet, and Champagne]{230Kaka2023}
Kaka, K.S.; Beaujean, P.; Castet, F.; Champagne, B.
\newblock A quantum chemical investigation of the second hyperpolarizability of
  \textit{p}-nitroaniline.
\newblock {\em J. Chem. Phys.} {\bf 2023}, {\em 159},~114104.
\newblock {\url{https://doi.org/10.1063/5.0164602}}.

\bibitem[M.~Nakano and Yamaguchi(1998)]{137Nakano1998}
M.~Nakano, S.~Yamada, S.K.; Yamaguchi, K.
\newblock Hyperpolarizabilities of one-dimensional Hn systems: Second
  hyperpolarizability density analyses for regular and charged solitonlike
  linear chains.
\newblock {\em Int. J. Quantum Chem.} {\bf 1998}, {\em 70},~269--282.
\newblock
  {\url{https://doi.org/10.1002/(SICI)1097-461X(1998)70:2<269::AID-QUA3>3.0.CO;2-S}}.

\bibitem[D.~Jacquemin and Adamo(2008)]{138Jacquemin2008}
D.~Jacquemin, É. A.~Perpète, G.E.S.I.C.; Adamo, C.
\newblock Extensive TD-DFT investigation of the first electronic transition in
  substituted azobenzenes.
\newblock {\em Chem. Phys. Lett.} {\bf 2008}, {\em 465},~226--229.
\newblock {\url{https://doi.org/10.1016/j.cplett.2008.09.071}}.

\bibitem[Zakharov et~al.(2016)Zakharov, Ivanov, and Adamowicz]{139Zakharov2016}
Zakharov, A.B.; Ivanov, V.V.; Adamowicz, L., Optical Parameters of
  $\pi$-Conjugated Oligomer Chains from the Semiempirical Local Coupled-Cluster
  Theory.
\newblock In {\em Practical Aspects of Computational Chemistry IV}; Springer
  US: Boston, MA,  2016; pp. 57--102.
\newblock {\url{https://doi.org/10.1007/978-1-4899-7699-4_3}}.

\bibitem[Banerjee et~al.(2019)Banerjee, Avramopoulos, and
  Nandi]{229Banerjee2019}
Banerjee, P.; Avramopoulos, A.; Nandi, P.K.
\newblock Static second-hyperpolarizability of diffuse electron cyclic
  compounds M\textsubscript{2}A\textsubscript{2} (M = Be, Mg, Ca; A = Li, Na,
  K): Effect of basis set and electron correlation.
\newblock {\em Chem. Phys. Lett.} {\bf 2019}, {\em 729},~92--98.
\newblock {\url{https://doi.org/10.1016/j.cplett.2019.05.031}}.

\bibitem[Beerepoot et~al.(2015)Beerepoot, Friese, List, Kongsted, and
  Ruud]{243Beerepoot2015}
Beerepoot, M.T.P.; Friese, D.H.; List, N.H.; Kongsted, J.; Ruud, K.
\newblock Benchmarking two-photon absorption cross sections: Performance of CC2
  and CAM-B3LYP.
\newblock {\em Phys. Chem. Chem. Phys.} {\bf 2015}, {\em 17},~19306--19314.
\newblock {\url{https://doi.org/10.1039/C5CP03241E}}.

\bibitem[Day et~al.(2014)Day, Pachter, and Nguyen]{Day2014_JCP}
Day, P.N.; Pachter, R.; Nguyen, K.A.
\newblock Analysis of nonlinear optical properties in donor--acceptor
  materials.
\newblock {\em J. Chem. Phys.} {\bf 2014}, {\em 140},~184308.
\newblock {\url{https://doi.org/10.1063/1.4874267}}.

\bibitem[M.~W.~Jørgensen and Sauer(2020)]{140Jørgensen2020}
M.~W.~Jørgensen, R.~Faber, A.L.; Sauer, S.P.A.
\newblock Benchmarking Correlated Methods for Frequency-Dependent
  Polarizabilities: Aromatic Molecules with the {CC3}, {CCSD}, {CC2}, {SOPPA},
  {SOPPA(CC2)}, and {SOPPA(CCSD)} Methods.
\newblock {\em J. Chem. Theory Comput.} {\bf 2020}, {\em 16},~3006--3018.
\newblock {\url{https://doi.org/10.1021/acs.jctc.9b01300}}.

\bibitem[Beaujean and Champagne(2016)]{241Beaujean2016}
Beaujean, P.; Champagne, B.
\newblock Coupled cluster evaluation of the frequency dispersion of the first
  and second hyperpolarizabilities of water, methanol, and dimethyl ether.
\newblock {\em J. Chem. Phys.} {\bf 2016}, {\em 145},~044311.
\newblock {\url{https://doi.org/10.1063/1.4958736}}.

\bibitem[Noga and Pluta(1997)]{141Pluta1997}
Noga, J.; Pluta, T.
\newblock Coupled cluster calculations of the electric properties of \ch{BeS}.
  An analysis of the fifth-order non-iterative corrections.
\newblock {\em Chem. Phys. Lett.} {\bf 1997}, {\em 264},~101--108.
\newblock {\url{https://doi.org/10.1016/S0009-2614(96)01295-X}}.

\bibitem[Beaujean and Champagne(2018)]{242Beaujean2018}
Beaujean, P.; Champagne, B.
\newblock Coupled cluster evaluation of the second and third harmonic
  scattering responses of small molecules.
\newblock {\em Theor. Chem. Acc.} {\bf 2018}, {\em 137},~50.
\newblock {\url{https://doi.org/10.1007/s00214-018-2219-y}}.

\bibitem[Tunega and Noga(1998)]{142Noga1998}
Tunega, D.; Noga, J.
\newblock Static electric properties of \ch{LiH}: explicitly correlated coupled
  cluster calculations.
\newblock {\em Theor. Chem. Acc.} {\bf 1998}, {\em 100},~78--84.
\newblock {\url{https://doi.org/10.1007/s002140050368}}.

\bibitem[Roos and Sadlej(1985)]{143Sadlej1985}
Roos, B.O.; Sadlej, A.J.
\newblock Polarized basis sets for accurate predictions of molecular electric
  properties. Electric moments of the \ch{LiH} molecule.
\newblock {\em Chem. Phys.} {\bf 1985}, {\em 94},~43--53.
\newblock {\url{https://doi.org/10.1016/0301-0104(85)85064-3}}.

\bibitem[Sadlej(1988)]{144Sadlej1988}
Sadlej, A.J.
\newblock Medium-size polarized basis sets for high-level correlated
  calculations of molecular electric properties.
\newblock {\em Collect. Czechoslov. Chem. Commun.} {\bf 1988}, {\em
  53},~1995--2016.
\newblock {\url{https://doi.org/10.1135/cccc19881995}}.

\bibitem[Sadlej(1991)]{145Sadlej1991}
Sadlej, A.J.
\newblock Medium-size polarized basis sets for high-level-correlated
  calculations of molecular electric properties.
\newblock {\em Theor. Chim. Acta} {\bf 1991}, {\em 79},~123--140.
\newblock {\url{https://doi.org/10.1007/BF01127101}}.

\bibitem[Aidas et~al.(2014)Aidas, Angeli, Bak, Bakken, Bast, Boman,
  Christiansen, Cimiraglia, Coriani, Dahle, Dalskov, Ekström, Enevoldsen,
  Eriksen, Ettenhuber, Fernández, Ferrighi, Fliegl, Frediani, Hald, Halkier,
  Hättig, Heiberg, Helgaker, Hennum, Hettema, Hjertenæs, Høst, Høyvik,
  Iozzi, Jansík, Jensen, Jonsson, Jørgensen, Kauczor, Kirpekar, Kjærgaard,
  Klopper, Knecht, Kobayashi, Koch, Kongsted, Krapp, Kristensen, Ligabue,
  Lutnæs, Melo, Mikkelsen, Myhre, Neiss, Nielsen, Norman, Olsen, Olsen, Osted,
  Packer, Pawlowski, Pedersen, Provasi, Reine, Rinkevicius, Ruden, Ruud,
  Rybkin, Sałek, Samson, Sánchez~de Merás, Saue, Sauer, Schimmelpfennig,
  Sneskov, Steindal, Sylvester-Hvid, Taylor, Teale, Tellgren, Tew, Thorvaldsen,
  Thøgersen, Vahtras, Watson, Wilson, Ziolkowski, and
  Ågren]{57Aidas2014Dalton}
Aidas, K.; Angeli, C.; Bak, K.L.; Bakken, V.; Bast, R.; Boman, L.;
  Christiansen, O.; Cimiraglia, R.; Coriani, S.; Dahle, P.;  et~al.
\newblock The Dalton Quantum Chemistry Program System.
\newblock {\em WIREs Comput. Mol. Sci.} {\bf 2014}, {\em 4},~269--284.
\newblock {\url{https://doi.org/10.1002/wcms.1172}}.

\bibitem[Dal(2020)]{58Dalton2020}
Dalton Project.
\newblock {\em Dalton, a Molecular Electronic Structure Program, Release
  v2020.0.1},  2020.
\newblock Available at \url{http://daltonprogram.org}.

\bibitem[Foresman and Frisch(2015)]{146Frisch2015}
Foresman, J.B.; Frisch, E.
\newblock Exploring Chemistry with Electronic Structure Methods, Gaussian,
  Inc., 3rd edn.
\newblock {\em Exploring Chem. Electron. Struct. Methods} {\bf 2015}.

\bibitem[B.~Champagne and Yamaguchi(2005)]{147Champagne2005}
B.~Champagne, E.~Botek, M.N.T.N.; Yamaguchi, K.
\newblock Basis set and electron correlation effects on the polarizability and
  second hyperpolarizability of model open-shell conjugated systems.
\newblock {\em J. Chem. Phys.} {\bf 2005}, {\em 122},~114315.
\newblock {\url{https://doi.org/10.1063/1.1880992}}.

\bibitem[Hatua and Nandi(2013)]{24Hatua2013BeSandwich}
Hatua, K.; Nandi, P.K.
\newblock Beryllium-Cyclobutadiene Multidecker Inverse Sandwiches: Electronic
  Structure and Second-Hyperpolarizability.
\newblock {\em J. Phys. Chem. A} {\bf 2013}, {\em 117},~12581--12589.
\newblock {\url{https://doi.org/10.1021/jp407563f}}.

\bibitem[McLean and Chandler(1980)]{148Chandler1980}
McLean, A.D.; Chandler, G.S.
\newblock Contracted Gaussian basis sets for molecular calculations. I. Second
  row atoms, Z=11–18.
\newblock {\em J. Chem. Phys.} {\bf 1980}, {\em 72},~5639--5648.
\newblock {\url{https://doi.org/10.1063/1.438980}}.

\bibitem[R.~Krishnan and Pople(1980)]{149Krishnan1980}
R.~Krishnan, J. S.~Binkley, R.S.; Pople, J.A.
\newblock Self‐consistent molecular orbital methods. XX. A basis set for
  correlated wave functions.
\newblock {\em J. Chem. Phys.} {\bf 1980}, {\em 72},~650--654.
\newblock {\url{https://doi.org/10.1063/1.438955}}.

\bibitem[Clark et~al.(1983)Clark, Chandrasekhar, Spitznagel, and von
  Ragué~Schleyer]{150Clark1983_321G}
Clark, T.; Chandrasekhar, J.; Spitznagel, G.W.; von Ragué~Schleyer, P.
\newblock Efficient diffuse function-augmented basis sets for anion
  calculations. III. The 3-21+G basis set for first-row elements, Li--F.
\newblock {\em J. Comput. Chem.} {\bf 1983}, {\em 4},~294--301.
\newblock {\url{https://doi.org/10.1002/jcc.540040303}}.

\bibitem[Frisch et~al.(1984)Frisch, Pople, and Binkley]{151Frisch1984_basis}
Frisch, M.J.; Pople, J.A.; Binkley, J.S.
\newblock Self‐consistent molecular orbital methods 25. Supplementary
  functions for Gaussian basis sets.
\newblock {\em J. Chem. Phys.} {\bf 1984}, {\em 80},~3265--3269.
\newblock {\url{https://doi.org/10.1063/1.447079}}.

\bibitem[Kendall et~al.(1992)Kendall, Thom H.~Dunning, and
  Harrison]{152Kendall1992_EA}
Kendall, R.A.; Thom H.~Dunning, J.; Harrison, R.J.
\newblock Electron affinities of the first‐row atoms revisited. Systematic
  basis sets and wave functions.
\newblock {\em J. Chem. Phys.} {\bf 1992}, {\em 96},~6796--6806.
\newblock {\url{https://doi.org/10.1063/1.462569}}.

\bibitem[Davidson(1996)]{153Davidson1996_260}
Davidson, E.R.
\newblock Comment on “Comment on Dunning's correlation-consistent basis
  sets”.
\newblock {\em Chem. Phys. Lett.} {\bf 1996}, {\em 260},~514--518.
\newblock {\url{https://doi.org/10.1016/0009-2614(96)00917-7}}.

\bibitem[Woon and Dunning(1993)]{154Woon1993_98}
Woon, D.E.; Dunning, T.H.
\newblock Gaussian basis sets for use in correlated molecular calculations.
  III. The atoms aluminum through argon.
\newblock {\em J. Chem. Phys.} {\bf 1993}, {\em 98},~1358--1371.
\newblock {\url{https://doi.org/10.1063/1.464303}}.

\bibitem[Dunning(1989)]{155Dunning1989_90}
Dunning, T.H.
\newblock Gaussian basis sets for use in correlated molecular calculations. I.
  The atoms boron through neon and hydrogen.
\newblock {\em J. Chem. Phys.} {\bf 1989}, {\em 90},~1007--1023.
\newblock {\url{https://doi.org/10.1063/1.456153}}.

\bibitem[Pritchard et~al.(2019)Pritchard, Altarawy, Didier, Gibson, and
  Windus]{170Pritchard2019_59}
Pritchard, B.P.; Altarawy, D.; Didier, B.; Gibson, T.D.; Windus, T.L.
\newblock New Basis Set Exchange: An Open, Up-to-Date Resource for the
  Molecular Sciences Community.
\newblock {\em J. Chem. Inf. Model.} {\bf 2019}, {\em 59},~4814--4820.
\newblock {\url{https://doi.org/10.1021/acs.jcim.9b00725}}.

\bibitem[Lebedev(1976)]{164Lebedev1976_16}
Lebedev, V.I.
\newblock Quadratures on the sphere.
\newblock {\em USSR Comput. Math. Math. Phys.} {\bf 1976}, {\em 16},~10--24.
\newblock {\url{https://doi.org/10.1016/0041-5553(76)90100-2}}.

\bibitem[Lebedev and Skorokhodov(1992)]{166Lebedev1992_45}
Lebedev, V.I.; Skorokhodov, A.L.
\newblock Quadrature formulas for a sphere of orders 41, 47 and 53.
\newblock {\em Russ. Acad. Sci. Dokl. Math.} {\bf 1992}, {\em 45},~587--592.

\bibitem[Grimme(2006)]{160Grimme2006_27}
Grimme, S.
\newblock Semiempirical GGA-type density functional constructed with a
  long-range dispersion correction.
\newblock {\em J. Comput. Chem.} {\bf 2006}, {\em 27},~1787--1799.
\newblock {\url{https://doi.org/10.1002/jcc.20495}}.

\bibitem[Grimme et~al.(2016)Grimme, Hansen, Brandenburg, and
  Bannwarth]{161Grimme2016_116}
Grimme, S.; Hansen, A.; Brandenburg, J.G.; Bannwarth, C.
\newblock Dispersion-Corrected Mean-Field Electronic Structure Methods.
\newblock {\em Chem. Rev.} {\bf 2016}, {\em 116},~5105--5154.
\newblock {\url{https://doi.org/10.1021/acs.chemrev.5b00533}}.

\bibitem[Becke and Johnson(2005)]{162Becke2005_123}
Becke, A.D.; Johnson, E.R.
\newblock A density-functional model of the dispersion interaction.
\newblock {\em J. Chem. Phys.} {\bf 2005}, {\em 123},~154101.
\newblock {\url{https://doi.org/10.1063/1.2065267}}.

\bibitem[Pettersen et~al.(2004)Pettersen, Goddard, Huang, Couch, Greenblatt,
  Meng, and Ferrin]{189Pettersen2004_25}
Pettersen, E.F.; Goddard, T.D.; Huang, C.C.; Couch, G.S.; Greenblatt, D.M.;
  Meng, E.C.; Ferrin, T.E.
\newblock UCSF Chimera--a visualization system for exploratory research and
  analysis.
\newblock {\em J. Comput. Chem.} {\bf 2004}, {\em 25},~1605--1612.
\newblock {\url{https://doi.org/10.1002/jcc.20084}}.

\bibitem[190(2020)]{190Chimera2020_1.15}
UCSF Chimera, Version 1.15 (build 42258),  2020.
\newblock Resource for Biocomputing, Visualization, and Informatics at the
  University of California, San Francisco.

\bibitem[Chai and Head-Gordon(2008)]{Chai2008dispersion}
Chai, J.D.; Head-Gordon, M.
\newblock Long-range corrected hybrid density functionals with damped
  atom–atom dispersion corrections.
\newblock {\em Physical Chemistry Chemical Physics} {\bf 2008}, {\em 10},~6615.
\newblock {\url{https://doi.org/10.1039/b810189b}}.

\bibitem[Olsen()]{HaugaardOlsen2024dispersion}
Olsen, J.M.H.
\newblock Inclusion of dispersion corrections in the calculation of absorption
  spectra.
\newblock \url{https://gitlab.com/dalton/user-support/-/issues/92}.

\bibitem[del Coso and Solis(2004)]{172delCoso2004_21}
del Coso, R.; Solis, J.
\newblock Relation between nonlinear refractive index and third-order
  susceptibility in absorbing media.
\newblock {\em J. Opt. Soc. Am. B} {\bf 2004}, {\em 21},~640--644.
\newblock {\url{https://doi.org/10.1364/JOSAB.21.000640}}.

\bibitem[Boyd et~al.(2014)Boyd, Shi, and De~Leon]{173Boyd2014_326}
Boyd, R.W.; Shi, Z.; De~Leon, I.
\newblock The third-order nonlinear optical susceptibility of gold.
\newblock {\em Opt. Commun.} {\bf 2014}, {\em 326},~74--79.
\newblock {\url{https://doi.org/10.1016/j.optcom.2014.03.005}}.

\bibitem[Sharafudeen et~al.(2011)Sharafudeen, Adithya, Vijayakumar, Sudheesh,
  Kalluraya, and Chandrasekharan]{174Sharafudeen2011_11}
Sharafudeen, K.N.; Adithya, A.; Vijayakumar, S.; Sudheesh, P.; Kalluraya, B.;
  Chandrasekharan, K.
\newblock Multiphoton absorption process and self-focusing effect in coumarin
  derivative doped PMMA films by z-scan and optical limiting studies.
\newblock {\em Curr. Appl. Phys.} {\bf 2011}, {\em 11},~1089--1093.
\newblock {\url{https://doi.org/10.1016/j.cap.2011.02.001}}.

\bibitem[Kim et~al.(2021)Kim, Chen, Cheng, Gindulyte, He, He, Li, Shoemaker,
  Thiessen, Yu, Zaslavsky, Zhang, and Bolton]{175Kim2021_49}
Kim, S.; Chen, J.; Cheng, T.; Gindulyte, A.; He, J.; He, S.; Li, Q.; Shoemaker,
  B.A.; Thiessen, P.A.; Yu, B.;  et~al.
\newblock PubChem in 2021: new data content and improved web interfaces.
\newblock {\em Nucleic Acids Res.} {\bf 2021}, {\em 49},~D1388--D1395.
\newblock {\url{https://doi.org/10.1093/nar/gkaa971}}.

\bibitem[Willetts et~al.(1992)Willetts, Rice, Burland, and
  Shelton]{176Willetts1992_97}
Willetts, A.; Rice, J.E.; Burland, D.M.; Shelton, D.P.
\newblock Problems in the comparison of theoretical and experimental
  hyperpolarizabilities.
\newblock {\em J. Chem. Phys.} {\bf 1992}, {\em 97},~7590--7599.
\newblock {\url{https://doi.org/10.1063/1.463479}}.

\bibitem[Shi and Garito(1998)]{177Shi1998_Characterization}
Shi, R.F.; Garito, A.F.
\newblock Introduction: Conventions and Standards for Nonlinear Optical
  Processes. In {\em Characterization Techniques and Tabulations for Organic
  Nonlinear Optical Materials}; Kuzyk, M.G.; Dirk, C.W., Eds.; Marcel Dekker:
  New York,  1998; pp. 1--36.
\newblock {\url{https://doi.org/10.1201/9781315139036}}.

\bibitem[Jonsson(2003)]{178Jonsson2003_Lectures}
Jonsson, F.
\newblock Lecture Notes on Nonlinear Optics,  2003.
\newblock See \url{http://jonsson.eu/research/lectures}.

\bibitem[Butcher and Cotter(1990)]{179Butcher1990_Elements}
Butcher, P.N.; Cotter, D.
\newblock {\em The Elements of Nonlinear Optics}; Cambridge Univ. Press:
  Cambridge,  1990.
\newblock {\url{https://doi.org/10.1017/CBO9781139167994}}.

\bibitem[Theil(1992)]{244Theil1992_Springer}
Theil, H.
\newblock A Rank-Invariant Method of Linear and Polynomial Regression Analysis.
  In {\em Henri Theil's Contributions to Economics and Econometrics:
  Econometric Theory and Methodology}; Raj, B.; Koerts, J., Eds.; Springer
  Netherlands: Dordrecht,  1992; pp. 345--381.
\newblock {\url{https://doi.org/10.1007/978-94-011-2546-8_20}}.

\bibitem[Sen(1968)]{245Sen1968_63}
Sen, P.K.
\newblock Estimates of the Regression Coefficient Based on Kendall's Tau.
\newblock {\em J. Am. Stat. Assoc.} {\bf 1968}, {\em 63},~1379--1389.
\newblock {\url{https://doi.org/10.1080/01621459.1968.10480934}}.

\bibitem[Borowski and Fried(2014)]{Siegel}
Borowski, M.; Fried, R.
\newblock Online signal extraction by robust regression in moving windows with
  data-adaptive width selection.
\newblock {\em Statistics and Computing} {\bf 2014}, {\em 24},~597–613.
\newblock {\url{https://doi.org/10.1007/s11222-013-9391-7}}.

\bibitem[Politi et~al.(2021)Politi, Ferreira, and
  Patino]{Politi2021_Nonparametric}
Politi, M.T.; Ferreira, J.C.; Patino, C.M.
\newblock Nonparametric statistical tests: friend or foe?
\newblock {\em J. Bras. Pneumol.} {\bf 2021}, {\em 47},~e20210292.
\newblock {\url{https://doi.org/10.36416/1806-3756/e20210292}}.

\bibitem[Mead et~al.(2012)Mead, Gilmour, and Mead]{156Mead2012_Book}
Mead, R.; Gilmour, S.G.; Mead, A.
\newblock {\em Statistical Principles for the Design of Experiments}; Cambridge
  Univ. Press: Cambridge,  2012.
\newblock {\url{https://doi.org/10.1017/CBO9781139020879}}.

\bibitem[Marenich et~al.(2011)Marenich, Cramer, Truhlar, Guido, Mennucci,
  Scalmani, and Frisch]{Marenich2011_VEM}
Marenich, A.V.; Cramer, C.J.; Truhlar, D.G.; Guido, C.A.; Mennucci, B.;
  Scalmani, G.; Frisch, M.J.
\newblock Practical computation of electronic excitation in solution: vertical
  excitation model.
\newblock {\em Chem. Sci.} {\bf 2011}, {\em 2},~2143--2161.
\newblock {\url{https://doi.org/10.1039/C1SC00313E}}.

\end{thebibliography}

\PublishersNote{}
%\isPreprints{}{% This command is only used for ``preprints''.
\end{adjustwidth}
%} % If the paper is ``preprints'', please uncomment this parenthesis.
\end{document}
